# Supplementary material for: RLS-associated MEIS transcription factors control distinct processes in human neural stem cells
Source: Sci Rep. 2024 Nov 22;14:28986. doi: 10.1038/s41598-024-80266-9 (PMC11584712; doi:10.1038/s41598-024-80266-9)
Supplement: Supplementary file 2 — Supplementary Information 2. [file 41598_2024_80266_MOESM2_ESM.zip]

Archive with 7 entries (6 files):
- Kittke_et_al_supplementary_tables/
- Kittke_et_al_supplementary_tables/supplementary_table_S1.xlsx
- Kittke_et_al_supplementary_tables/supplementary_table_S2.xlsx
- Kittke_et_al_supplementary_tables/supplementary_table_S3.xlsx
- Kittke_et_al_supplementary_tables/supplementary_table_S4.xlsx
- Kittke_et_al_supplementary_tables/supplementary_table_S5.xlsx
- Kittke_et_al_supplementary_tables/supplementary_table_S6.xlsx
