# Supplementary material for: RLS-associated MEIS transcription factors control distinct processes in human neural stem cells
Source: Sci Rep. 2024 Nov 22;14:28986. doi: 10.1038/s41598-024-80266-9 (PMC11584712; doi:10.1038/s41598-024-80266-9)
Supplement: Supplementary file 2 — Supplementary Information 2. [file 41598_2024_80266_MOESM2_ESM.zip › Kittke_et_al_supplementary_tables/supplementary_table_S1.xlsx]

## Sheet: S1a_MEIS1_OE
Supplementary Table S1a: Differential Gene Expression Analysis - MEIS1-OE
symbol	log2FoldChange	lfcSE	pvalue	padj
5S_rRNA	-0.0205658	0.122729	0.504164	0.799866
7SK	-0.0716181	0.131085	0.0997471	0.357379
A1BG	0.0149037	0.0829169	0.658149	0.883721
A1BG-AS1	-0.030373	0.0643667	0.392542	0.722332
A2M	-0.0043128	0.0407862	0.880663	0.966055
A2M-AS1	0.0429124	0.0695769	0.250418	0.59209
A3GALT2	0.0758972	0.285477	0.0645022
A4GALT	0.0166471	0.0936397	0.610324	0.860332
AAAS	0.185569	0.0607793	8.2827e-05	0.00171333
AACS	-0.0816664	0.0546823	0.0281029	0.159711
AACSP1	0.0233342	0.216192	0.330073
AADAT	0.0319016	0.0527986	0.338899	0.678369
AAED1	0.10321	0.0947537	0.0323199	0.174934
AAGAB	-0.050266	0.0444709	0.107776	0.372877
AAK1	0.00788055	0.0368786	0.771318	0.927412
AAMDC	0.0176377	0.044473	0.559744	0.833235
AAMP	0.00121456	0.0517069	0.969895	0.991003
AANAT	0.0211815	0.139518	0.47673	0.782126
AAR2	0.0130755	0.0418422	0.654285	0.881487
AARD	-0.15181	0.501239	0.0151708
AARS	0.0477737	0.0409582	0.106837	0.37124
AARS2	0.0121757	0.0505347	0.703814	0.904157
AARSD1	-0.0656076	0.0877619	0.116558	0.390097
AASDH	-0.0318427	0.0577702	0.356968	0.693199
AASDHPPT	0.0091698	0.0403606	0.748353	0.922689
AASS	-0.309728	0.0810078	1.17532e-06	4.0756e-05
AATF	0.0199674	0.042477	0.499073	0.796553
AATK	0.00898632	0.0954284	0.775632	0.928664
AB007962	-0.0575551	0.178478	0.138935	0.431891
AB074162	-0.00255006	0.0952511	0.934793	0.981228
AB074166	-0.0127141	0.191592	0.573516
AB074188	0.0385566	0.119931	0.274569	0.617983
AB075489	-0.161568	0.390933	0.0173779	0.115581
AB075492	-0.00491203	0.0976539	0.873915	0.964604
AB209061	0.0295305	0.0731821	0.411623	0.737295
AB209185	0.0224049	0.110378	0.484731	0.788342
AB209315	0.0257324	0.13856	0.406255	0.73232
AB209621	0.00300138	0.103283	0.920844	0.97675
AB231703	0.0123278	0.171726	0.616253
AB488780	-0.0181697	0.0724292	0.601156	0.855963
AB586698	-0.0235465	0.195733	0.358894
ABAT	-0.470599	0.0839764	2.45945e-10	1.50026e-08
ABCA1	0.0364091	0.074229	0.323141	0.664
ABCA10	0.00835486	0.123307	0.77107	0.927412
ABCA11P	0.0328277	0.0606911	0.350941	0.688535
ABCA12	0.026407	0.0894017	0.446602	0.762981
ABCA13	0.0413502	0.144159	0.238457	0.577955
ABCA17P	-0.0219	0.159973	0.439297
ABCA2	-0.0255	0.076969	0.471506	0.779366
ABCA3	0.531477	0.137548	1.0015e-06	3.54642e-05
ABCA4	0.0393806	0.0846192	0.290719	0.633517
ABCA5	-0.51529	0.218099	8.84712e-05	0.00181106
ABCA7	-0.0637967	0.0913656	0.125482	0.407664
ABCA8	-0.0609882	0.0729833	0.12592	0.408428
ABCA9	-0.00677104	0.100606	0.825531	0.949183
ABCB1	0.252423	0.0656435	1.56709e-06	5.2176e-05
ABCB10	0.472952	0.0567763	1.08589e-18	1.41794e-16
ABCB11	-0.00230592	0.157245	0.926077
ABCB4	0.0692929	0.0782953	0.0954827	0.349518
ABCB6	0.0224273	0.048851	0.480915	0.785194
ABCB7	-0.064548	0.0566617	0.0775438	0.308001
ABCB8	0.000567198	0.0684129	0.986693	0.995638
ABCB9	0.467269	0.144343	7.55794e-06	0.000213384
ABCC1	-0.102946	0.0619574	0.0129967	0.0946934
ABCC10	-0.00475928	0.0531509	0.883691	0.967081
ABCC11	-0.018638	0.140863	0.521313	0.811514
ABCC2	-0.0142895	0.0892702	0.663782	0.885752
ABCC3	0.0455116	0.134108	0.213658	0.546836
ABCC4	-0.085471	0.0821114	0.0529845	0.242293
ABCC5	-0.0414595	0.0481811	0.199601	0.529046
ABCC6	0.00256239	0.0867592	0.936836	0.982114
ABCC6P1	-0.027917	0.135458	0.379156	0.712046
ABCC6P2	0.0119132	0.107177	0.696543	0.900788
ABCC8	0.0430416	0.153419	0.221603	0.557812
ABCC9	-0.0995776	0.0773985	0.0271643	0.156383
ABCD1	0.369695	0.213058	0.000530825	0.00792161
ABCD2	-0.0634643	0.12487	0.126362	0.40915
ABCD3	-0.0849084	0.0490757	0.0159587	0.109004
ABCD4	-0.0134503	0.0426827	0.648679	0.878916
ABCE1	0.136494	0.0481265	0.000399767	0.00628571
ABCF1	0.0302562	0.0394624	0.288177	0.631435
ABCF2	0.0775872	0.0465205	0.0210519	0.131783
ABCF3	-0.0234371	0.0405789	0.416385	0.740202
ABCG1	0.0121189	0.135683	0.667228
ABCG2	-0.0675352	0.148736	0.111056	0.37967
ABCG4	0.620709	0.126874	2.08708e-08	9.71685e-07
ABCG5	0.00233442	0.117097	0.935465	0.981319
ABCG8	0.0437033	0.210026	0.175756
ABHD1	0.00277044	0.12335	0.922011	0.977248
ABHD10	-0.110405	0.0576045	0.0065375	0.0567036
ABHD11	-0.00800301	0.0565269	0.809695	0.940856
ABHD12	-0.0547803	0.0538536	0.117474	0.391753
ABHD13	0.0043154	0.0563927	0.89642	0.971155
ABHD14A	0.107593	0.097438	0.0286658	0.161756
ABHD14A-ACY1	-0.0139534	0.184535	0.555058
ABHD14B	0.0524684	0.0708474	0.173752	0.49222
ABHD15	0.133388	0.0607478	0.00223893	0.0253019
ABHD16A	0.0306596	0.0524523	0.355772	0.692098
ABHD16B	-0.000534768	0.22711	0.974974
ABHD17A	-0.0106888	0.0966887	0.734704	0.917705
ABHD17B	0.0596396	0.0589292	0.105715	0.369341
ABHD17C	-0.00230158	0.0665003	0.946055	0.985414
ABHD2	-0.104856	0.045419	0.00276963	0.029866
ABHD3	-0.220282	0.0745437	6.09378e-05	0.00131083
ABHD4	-0.0199517	0.0447515	0.511447	0.805382
ABHD5	-0.0279336	0.0552627	0.408345	0.734265
ABHD6	0.101095	0.0942659	0.0346391	0.183635
ABHD8	0.0625522	0.108469	0.131596	0.418713
ABI1	0.150544	0.0545502	0.000385863	0.00609
ABI2	-0.0448667	0.0427867	0.139031	0.432008
ABI3	0.569295	0.19686	2.32264e-05	0.000582893
ABI3BP	-0.0124643	0.158097	0.632945
ABL1	0.0208675	0.0544923	0.530506	0.817073
ABL2	-0.0263949	0.0409985	0.363817	0.698308
ABLIM1	-0.0502958	0.0494009	0.129719	0.415111
ABLIM2	1.34025	0.225735	3.9202e-11	2.68534e-09
ABLIM3	-0.0153946	0.186472	0.518603
ABO	-0.00709117	0.132789	0.798423	0.936887
ABR	0.0357478	0.0549943	0.295277	0.638454
ABRACL	-0.0835272	0.0462513	0.0137622	0.0984233
ABT1	0.00191156	0.0528246	0.953011	0.987758
ABTB1	-0.0111924	0.0712713	0.743952	0.920756
ABTB2	0.0230356	0.065307	0.51047	0.804596
ACAA1	-0.0385959	0.0481114	0.230287	0.568793
ACAA2	-0.0600766	0.0452599	0.0609011	0.26391
ACACA	-0.165071	0.0714332	0.000929142	0.0125746
ACACB	-0.279473	0.0921719	2.47369e-05	0.000612524
ACAD10	-0.0596843	0.0520455	0.0853535	0.326193
ACAD11	-0.103264	0.07705	0.0229798	0.139921
ACAD8	0.0183437	0.0409338	0.525686	0.813321
ACAD9	-0.0273985	0.0457918	0.375956	0.708984
ACADL	0.000165109	0.138831	0.995088
ACADM	-0.04473	0.0428557	0.140561	0.435466
ACADS	0.0344942	0.116859	0.316248	0.658515
ACADSB	-0.00900012	0.0453905	0.767422	0.926098
ACADVL	-0.0828181	0.0515656	0.0217778	0.134687
ACAN	0.894081	1.05017	0.000560522	0.00829076
ACAP1	-0.0228983	0.101924	0.486143	0.789141
ACAP2	-0.0494758	0.0557831	0.160285	0.469424
ACAP3	0.0114738	0.0736725	0.737106	0.918169
ACAT1	-0.0071201	0.0437695	0.811506	0.941574
ACAT2	-0.213209	0.0653272	2.49401e-05	0.000615729
ACBD3	-0.00391183	0.0441591	0.896164	0.971121
ACBD4	0.00469979	0.0749441	0.889295	0.96857
ACBD5	-0.0798177	0.0443522	0.0149384	0.104006
ACBD6	-0.0538018	0.0532173	0.121269	0.399674
ACBD7	-0.229473	0.071352	2.26534e-05	0.000572185
ACD	-0.000560989	0.060425	0.986702	0.995638
ACE	-0.611298	0.460669	0.000691052	0.00983837
ACE2	-0.0417563	0.110925	0.25274	0.594591
ACER2	-0.00119468	0.0470954	0.969185	0.990927
ACER3	-0.132679	0.0784113	0.00661754	0.0571015
ACHE	-0.00906914	0.0690588	0.790896	0.934472
ACIN1	0.0430036	0.0329073	0.0924108	0.342321
ACLY	-0.0859715	0.0540858	0.0211911	0.13231
ACN9	0.0134588	0.0531249	0.680619	0.893276
ACO1	-0.128478	0.0457526	0.00049211	0.0074503
ACO2	-0.0130399	0.0507592	0.684622	0.895366
ACOT11	0.0136994	0.0799166	0.685861	0.895795
ACOT12	-0.0028009	0.174176	0.902425
ACOT13	0.00796002	0.0391459	0.776828	0.929148
ACOT7	-0.0197664	0.0665412	0.570325	0.840674
ACOT8	0.0634665	0.0632039	0.0974123	0.353605
ACOT9	-0.00625856	0.0431592	0.832719	0.950752
ACOX1	-0.0353202	0.0459029	0.258233	0.599384
ACOX2	0.0588705	0.0668729	0.127614	0.411367
ACOX3	-0.028981	0.0604921	0.406045	0.732266
ACP1	0.0106831	0.023669	0.596529	0.853502
ACP2	0.0359933	0.0452515	0.245875	0.587078
ACP5	0.00192147	0.0713898	0.954841	0.988217
ACP6	0.0904677	0.0640245	0.0271568	0.156383
ACPL2	-0.180544	0.0590686	9.05998e-05	0.0018355
ACPP	0.0108035	0.152834	0.681582
ACR	0.0513817	0.162857	0.169947	0.486553
ACRBP	-0.00557842	0.0864583	0.863655	0.960952
ACRC	-0.0511549	0.0992463	0.191259	0.518821
ACSBG1	0.0176503	0.115946	0.565367	0.836909
ACSBG2	-0.033276	0.210748	0.237549
ACSF2	0.0462459	0.0627234	0.207164	0.539611
ACSF3	0.00637871	0.0672314	0.851643	0.958169
ACSL1	-0.191199	0.0973216	0.00132111	0.0165649
ACSL3	-0.0216369	0.0405962	0.45274	0.76695
ACSL4	-0.00932024	0.0419733	0.749692	0.923141
ACSL5	0.388851	0.154324	6.78457e-05	0.00144271
ACSL6	-0.139638	0.348819	0.0235947	0.142271
ACSM3	-0.0262349	0.107054	0.428445	0.749453
ACSS1	-0.0463782	0.109447	0.218533	0.554166
ACSS2	0.0135038	0.0360519	0.613946	0.862559
ACSS3	-0.0546715	0.064436	0.147663	0.448163
ACTA1	-0.00633859	0.146358	0.810081
ACTA2	0.0270671	0.0480293	0.393292	0.722997
ACTB	0.0279685	0.0548765	0.406521	0.732334
ACTC1	-0.0461941	0.137656	0.207847	0.540447
ACTG1	0.00461253	0.0505995	0.885132	0.967274
ACTG2	0.0121389	0.0930757	0.705731	0.905473
ACTL10	0.00218723	0.153582	0.931034
ACTL6A	0.0138549	0.0354887	0.601284	0.855963
ACTL6B	0.0549001	0.223308	0.125545	0.407664
ACTL8	-0.0200473	0.196078	0.411589
ACTN1	0.0434915	0.0666363	0.240431	0.579823
ACTN1-AS1	0.0370806	0.225178	0.19681
ACTN2	-0.0826411	0.18776	0.0753891	0.302243
ACTN3	-0.050977	0.181587	0.163383	0.474424
ACTN4	0.0144837	0.0663909	0.674259	0.891424
ACTR10	0.0073029	0.0404304	0.798455	0.936887
ACTR1A	0.0162902	0.0379847	0.555726	0.830286
ACTR1B	0.0190319	0.0602146	0.577935	0.844312
ACTR2	-0.00428693	0.0366985	0.873959	0.964604
ACTR3	0.0221661	0.039603	0.435253	0.754805
ACTR3B	-0.0332449	0.0483831	0.299607	0.64258
ACTR5	0.0659743	0.0579267	0.0750949	0.301643
ACTR6	-0.0371862	0.0515802	0.263574	0.6063
ACTR8	-0.0329189	0.0421972	0.267847	0.610749
ACTRT3	0.0421982	0.107724	0.251125	0.593063
ACVR1	0.104916	0.0649001	0.013635	0.0978514
ACVR1B	0.059066	0.0391075	0.0429685	0.210856
ACVR1C	0.02153	0.151615	0.456636
ACVR2A	0.00613156	0.0504032	0.84754	0.957139
ACVR2B	0.00371359	0.0398687	0.895823	0.971121
ACVR2B-AS1	0.0982052	0.0906825	0.03672	0.190908
ACVRL1	0.622168	0.101749	2.80438e-11	1.98612e-09
ACY1	0.00296427	0.0781813	0.929322	0.978416
ACYP1	-0.047183	0.0564258	0.180881	0.502785
ACYP2	-0.0588196	0.0884859	0.148232	0.44932
AD 1	0.200101	0.166303	0.00529147	0.048621
ADA	-0.0808091	0.056305	0.0320657	0.174178
ADAL	-0.0381001	0.0460509	0.224947	0.562262
ADAM10	-0.0155661	0.0412097	0.591176	0.850415
ADAM11	0.166709	0.138716	0.00822082	0.0668952
ADAM12	0.0343478	0.120594	0.315036	0.658107
ADAM15	0.00849428	0.0621406	0.8024	0.939102
ADAM17	0.00453227	0.0352394	0.863531	0.960952
ADAM18	0.0155613	0.184852	0.517772
ADAM19	0.151672	0.0887871	0.00441731	0.0424987
ADAM1A	-0.0270246	0.0671863	0.446226	0.762678
ADAM20	0.00200182	0.12009	0.944116	0.984494
ADAM20P1	0.0145059	0.0989623	0.647795	0.878408
ADAM21	-0.0312947	0.109854	0.358277	0.694288
ADAM21P1	0.00253871	0.149015	0.921621
ADAM22	-0.211522	0.106366	0.000936351	0.0126517
ADAM23	0.00636404	0.0434324	0.830501	0.950309
ADAM28	0.0247712	0.111276	0.445902	0.762494
ADAM32	-0.023325	0.128792	0.451873	0.766731
ADAM33	0.0411305	0.105535	0.261479	0.603725
ADAM8	0.0866533	0.124242	0.0650254	0.274176
ADAM9	-0.0198078	0.0408653	0.493078	0.793223
ADAMTS1	0.0424067	0.071956	0.257967	0.599377
ADAMTS10	0.0186381	0.0720637	0.592344	0.851056
ADAMTS12	-0.0553174	0.0610389	0.135595	0.426165
ADAMTS13	-0.0265984	0.0707831	0.454925	0.768119
ADAMTS14	0.131693	0.483219	0.0187066
ADAMTS15	-0.0343542	0.0687813	0.344276	0.682709
ADAMTS16	0.137728	0.370865	0.022774
ADAMTS19	0.00208477	0.107205	0.944146	0.984494
ADAMTS2	-0.0131752	0.15347	0.62199
ADAMTS20	-0.198582	0.191595	0.00717223	0.061006
ADAMTS3	0.00809539	0.0561364	0.807173	0.94028
ADAMTS4	0.436748	0.116166	1.24491e-06	4.28137e-05
ADAMTS6	-0.283927	0.190337	0.0014205	0.0175738
ADAMTS7	0.0034916	0.0825372	0.915538	0.975443
ADAMTS8	0.0128929	0.14766	0.635968
ADAMTS9	0.214484	0.0802219	0.00015417	0.00283788
ADAMTS9-AS2	0.033008	0.166351	0.29189	0.635074
ADAMTSL1	-0.0358319	0.121909	0.298973	0.641798
ADAMTSL2	0.357948	0.419872	0.00348341	0.0356751
ADAMTSL4	0.749025	0.101691	1.69805e-14	1.64053e-12
ADAMTSL5	-0.194256	0.220822	0.00971474	0.0757686
ADAP1	0.00808758	0.0852302	0.805214	0.939856
ADAP2	0.0176377	0.0823882	0.604462	0.857856
ADAR	0.693142	0.0391305	3.99875e-71	4.45567e-68
ADARB1	-0.0374839	0.04881	0.246878	0.5881
ADARB2	0.0558532	0.187316	0.141548	0.436795
ADAT1	0.0386502	0.0425805	0.198107	0.527424
ADAT2	0.0159666	0.0583092	0.636443	0.873716
ADAT3	0.00662455	0.105534	0.826159	0.949201
ADC	0.00197585	0.0552045	0.952142	0.987756
ADCK1	-0.0208489	0.0581704	0.539653	0.82106
ADCK2	0.0448334	0.0672307	0.228955	0.567611
ADCK3	0.0498554	0.059892	0.170191	0.487
ADCK4	0.0109835	0.0636805	0.74772	0.922488
ADCK5	-0.00113131	0.0867902	0.972065	0.991679
ADCY1	-0.0544901	0.0625473	0.144542	0.442746
ADCY10	-0.0186545	0.185764	0.453891
ADCY10P1	-0.0118918	0.0746327	0.727685	0.915577
ADCY2	-0.325491	0.100118	9.14899e-06	0.000255286
ADCY3	0.0114175	0.0549132	0.729526	0.916275
ADCY4	-0.0020345	0.103389	0.946225	0.985414
ADCY5	0.122383	0.146546	0.027308	0.156784
ADCY6	-0.0323881	0.0423482	0.276417	0.619557
ADCY7	0.0980546	0.0594171	0.0146865	0.102857
ADCY9	-0.0832043	0.0707752	0.047212	0.224113
ADCYAP1R1	0.0723898	0.171733	0.0967731	0.352312
ADD1	0.134224	0.0439754	0.000218059	0.00379254
ADD2	0.0121574	0.049763	0.702384	0.903745
ADD3	-0.0597459	0.05587	0.0967301	0.352312
ADH4	-0.00869879	0.132376	0.755899	0.924203
ADH5	-0.000164338	0.0332842	0.994847	0.997952
ADHFE1	-0.0451373	0.124028	0.220352	0.556326
ADI1	-0.178351	0.0346751	1.76931e-08	8.35376e-07
ADIPOR1	-0.114122	0.0497318	0.00248154	0.027486
ADIPOR2	-0.0768235	0.0495469	0.0275488	0.157419
ADIRF	0.018825	0.128932	0.53018	0.816965
ADK	-0.239956	0.0871949	8.72708e-05	0.00179156
ADM	-0.0285955	0.078771	0.423948	0.745724
ADM2	0.250926	0.163245	0.00165436	0.01982
ADM5	0.0163168	0.0740098	0.63662	0.873716
ADNP	0.0124405	0.0395218	0.659854	0.884465
ADNP2	0.00235197	0.02869	0.918917	0.976209
ADO	-0.056398	0.0501687	0.0953278	0.349103
ADORA1	0.0465998	0.0942817	0.224156	0.561063
ADORA2A	0.0365473	0.172207	0.255174
ADORA2B	0.0304986	0.104612	0.373191	0.706003
ADORA3	0.0773115	0.232052	0.0771829	0.306932
ADPGK	-0.0560152	0.0423676	0.0670559	0.279634
ADPGK-AS1	0.025142	0.175716	0.368384
ADPRH	0.00164229	0.112106	0.955251	0.988399
ADPRHL1	0.00572077	0.074223	0.865798	0.962141
ADPRHL2	0.0269306	0.0479064	0.395008	0.724875
ADPRM	0.0705377	0.0696905	0.0806486	0.315534
ADRA2B	-0.00176692	0.121356	0.950463	0.987091
ADRA2C	0.0138083	0.102067	0.659298	0.88432
ADRB2	0.0316638	0.220886	0.238361
ADRBK1	0.0154725	0.0670678	0.654212	0.881487
ADRBK2	-0.163354	0.0408908	4.91092e-06	0.000144764
ADRM1	0.00811192	0.082165	0.806865	0.94028
ADSL	0.0300899	0.0362266	0.265286	0.607563
ADSS	-0.00770456	0.0431351	0.794859	0.936505
ADSSL1	0.00559741	0.0564068	0.865986	0.962141
AEBP1	0.0158983	0.059229	0.639203	0.875201
AEBP2	-0.0323329	0.05243	0.331209	0.671171
AEN	0.158396	0.0716357	0.00133452	0.0166795
AES	0.0251197	0.0666094	0.476317	0.781997
AF035281	0.041519	0.0699748	0.264604	0.607415
AF063596	-0.0525729	0.199504	0.146941
AF070581	0.00685707	0.0761928	0.83896	0.952801
AF075036	0.0279991	0.202215	0.295681
AF075112	0.000787862	0.12214	0.977834	0.99395
AF079515	0.0221936	0.0493829	0.487614	0.789422
AF085995	0.00489213	0.0905274	0.878096	0.965462
AF086102	-0.031225	0.12803	0.344172	0.682707
AF086125	0.0305888	0.242977	0.22227
AF086126	0.00856814	0.0795023	0.798202	0.936887
AF086132	-0.0711805	0.0914916	0.0972656	0.353412
AF086154	0.0143972	0.162901	0.580156
AF086184	0.0129336	0.161679	0.616434
AF086285	0.304997	0.177106	0.000737944	0.0103473
AF086351	-0.0177792	0.107369	0.571662	0.841145
AF088041	-0.0466866	0.0506636	0.162816	0.473849
AF090939	-0.00866675	0.174372	0.71284
AF116693	-0.00479149	0.0699629	0.888046	0.968157
AF119915	-0.0198415	0.159236	0.475387
AF131837	-0.00865035	0.0635207	0.799454	0.937316
AF143871	0.0128569	0.135668	0.649747
AF157115	0.0363799	0.102144	0.308648	0.651604
AF161365	0.040513	0.181457	0.218358	0.553982
AF188711	0.00294221	0.146288	0.910307
AF258550	0.0123177	0.0917911	0.703198	0.904157
AF258560	0.00031752	0.101101	0.991667	0.997094
AF268386	-0.109644	0.176463	0.0409148	0.204369
AF279782	-0.0378645	0.143323	0.266871	0.609561
AF289551	-0.512575	0.502106	0.00145396	0.0179082
AF339817	-0.0351968	0.0728485	0.336886	0.675907
AF420437	-0.0186834	0.14439	0.516367	0.809526
AF520792	0.022732	0.099447	0.491927	0.792412
AF520793	0.0130948	0.106299	0.67064	0.888823
AFAP1	0.0448769	0.0553988	0.197525	0.526965
AFAP1-AS1	-0.0127647	0.177355	0.596227
AFAP1L1	0.615208	0.2944	0.000159083	0.00291547
AFAP1L2	0.0688009	0.0678612	0.0841293	0.323324
AFF1	-0.193636	0.0512532	5.74065e-06	0.000166002
AFF2	-0.0114945	0.146999	0.670806
AFF3	-0.167951	0.0474971	2.45335e-05	0.000610198
AFF4	-0.0507837	0.0511049	0.133296	0.42156
AFG3L1P	-0.0227552	0.0525656	0.488938	0.790198
AFG3L2	-0.0514882	0.0366454	0.0629376	0.269245
AFMID	-0.0138598	0.0368986	0.609736	0.860088
AFP	0.0609113	0.125628	0.136096	0.427037
AFTPH	-0.0425864	0.0462529	0.178456	0.499785
AGA	-0.0540569	0.0583427	0.136193	0.42716
AGAP1	-0.0746238	0.0582142	0.0485839	0.228613
AGAP11	0.0524857	0.154054	0.167554	0.482427
AGAP2	-0.0437876	0.0676379	0.239296	0.578655
AGAP2-AS1	0.0520334	0.259123	0.113714
AGAP3	0.0402669	0.0709384	0.278461	0.621411
AGAP4	0.00178031	0.127415	0.94914	0.986446
AGAP5	-0.088875	0.113507	0.0593082	0.260178
AGAP6	-0.0834938	0.0695186	0.0451696	0.217884
AGAP7	-0.0604187	0.0933225	0.14118	0.436574
AGAP8	-0.0130591	0.0721194	0.703881	0.904157
AGAP9	-0.0310243	0.115625	0.356419	0.692697
AGBL1	-0.0459706	0.21146	0.164467
AGBL3	-0.0417934	0.109043	0.253614	0.595267
AGBL4	-0.0569212	0.139303	0.150609	0.45291
AGBL5	0.0825178	0.0484445	0.0177196	0.117201
AGER	-0.0153411	0.0521248	0.637042	0.87387
AGFG1	-0.0642584	0.0472021	0.0522281	0.239885
AGFG2	-0.0116074	0.0684542	0.735299	0.917847
AGGF1	0.0166272	0.037958	0.547453	0.824821
AGK	-0.0780065	0.0468945	0.0210882	0.131912
AGL	-0.126988	0.0680501	0.00525876	0.0484128
AGMAT	-0.0665115	0.103359	0.116294	0.389566
AGMO	0.00839168	0.173207	0.722532
AGO1	-0.0274332	0.0415446	0.349315	0.686746
AGO2	0.00726942	0.0546817	0.82504	0.949117
AGO3	0.00403779	0.0459754	0.894965	0.971013
AGO4	-0.104979	0.0739105	0.0194154	0.124619
AGPAT1	-0.0144583	0.0400879	0.61215	0.861235
AGPAT2	-0.00415577	0.0783822	0.901065	0.971898
AGPAT3	-0.114796	0.0685883	0.00992921	0.0770817
AGPAT4	-0.0351133	0.0370725	0.201548	0.531001
AGPAT4-IT1	0.0137455	0.0969316	0.666351	0.886953
AGPAT5	-0.0271196	0.0385914	0.333582	0.67288
AGPAT6	0.0457266	0.0380354	0.10491	0.367945
AGPAT9	0.0586395	0.199589	0.127057	0.410451
AGPHD1	-0.0199612	0.0921173	0.549398	0.826018
AGPS	-0.0502785	0.0471136	0.119874	0.397139
AGRN	-0.0114348	0.0906077	0.724012	0.91371
AGT	2.40863	0.265487	2.60509e-21	4.0693e-19
AGTPBP1	-0.167932	0.0656632	0.000474611	0.00723123
AGTR1	-0.00226541	0.0941726	0.94231	0.983868
AGTRAP	0.0231752	0.072779	0.510841	0.804819
AGXT2L2	-0.0540462	0.0574956	0.133749	0.422519
AHCTF1	-0.0455611	0.0489458	0.164672	0.476687
AHCTF1P1	-0.00492419	0.0861328	0.879566	0.965668
AHCY	-0.00571925	0.0453184	0.850668	0.958151
AHCYL1	-0.0553366	0.0402586	0.0614258	0.265417
AHCYL2	0.130477	0.071422	0.0053121	0.0486767
AHDC1	-0.00550785	0.0753859	0.870383	0.963856
AHI1	-0.272127	0.0868664	1.87669e-05	0.000487065
AHNAK	0.0959649	0.0825523	0.035217	0.185508
AHNAK2	0.0263312	0.0684405	0.458064	0.770248
AHR	-0.261449	0.108062	0.000180136	0.0032201
AHRR	-0.0122165	0.0763957	0.719772	0.912141
AHSA1	0.00450186	0.0395441	0.873306	0.964554
AHSA2	-0.0481703	0.0680447	0.201672	0.531146
AHSG	0.0151538	0.173305	0.54652
AIDA	0.0841729	0.0537285	0.0230293	0.140121
AIF1	0.0482156	0.0992157	0.210561	0.543524
AIF1L	0.0137123	0.0359019	0.607584	0.859096
AIFM1	-0.0372549	0.0353803	0.163186	0.474385
AIFM2	0.0742716	0.0900678	0.0866783	0.329366
AIFM3	-0.0275973	0.112654	0.403389	0.731022
AIG1	-0.330449	0.0825137	5.34303e-07	2.01588e-05
AIM1	-0.0276302	0.16862	0.346834
AIM1L	0.0136303	0.0885927	0.678451	0.892572
AIM2	0.0172698	0.0841305	0.609696	0.860088
AIMP1	0.0265304	0.0448787	0.385772	0.716544
AIMP2	0.0184949	0.0455472	0.546052	0.823613
AIP	0.00455737	0.0691749	0.89352	0.970095
AIPL1	0.109846	0.444085	0.0253352
AIRE	-0.0138548	0.166671	0.586928
AJ011378	0.0202824	0.184339	0.427552
AJ011981	-0.0903174	0.287874	0.0512457
AJ297365	0.00652541	0.110379	0.825943	0.949183
AJ420595	0.0132284	0.112659	0.661697	0.885003
AJ606331	-0.0154421	0.136353	0.590996	0.850415
AJUBA	0.303386	0.0531998	1.13012e-10	7.26492e-09
AK000154	-0.0331659	0.0585006	0.340654	0.679843
AK000798	0.0113122	0.108855	0.708991	0.906958
AK000807	0.0309809	0.135031	0.341652	0.680617
AK000953	0.0348858	0.0686725	0.337501	0.676746
AK001057	0.0206919	0.0944563	0.533282	0.817272
AK001351	-0.00924855	0.155547	0.719757
AK001394	-0.170948	0.0842804	0.00160209	0.0193618
AK001533	-0.119516	0.135816	0.0277117	0.158188
AK001558	0.00346149	0.101523	0.909407	0.974274
AK001582	0.00218431	0.160843	0.928731
AK001928	-0.0116952	0.139071	0.674199
AK001975	0.0138458	0.0984014	0.662525	0.885096
AK021551	0.0741499	0.128143	0.092871	0.343496
AK021563	0.00340355	0.0739494	0.919803	0.976462
AK021570	-0.0907299	0.139484	0.0597884	0.261315
AK021664	-0.0212283	0.0749395	0.543999	0.82264
AK021739	0.0189507	0.113446	0.542826	0.822258
AK021804	-0.0306431	0.106008	0.369972	0.703375
AK021876	-0.00767474	0.0875105	0.813133	0.942359
AK021888	-0.066171	0.0627305	0.0849607	0.325546
AK021933	-0.0919971	0.10787	0.0526319	0.241209
AK021977	-0.0277371	0.166236	0.348653
AK022030	0.00534211	0.0675156	0.875439	0.964657
AK022382	0.0177694	0.0749154	0.607867	0.859239
AK022787	0.037615	0.237977	0.182067
AK022793	-0.012637	0.0854325	0.703111	0.904157
AK022898	-0.00786659	0.106584	0.79421	0.93625
AK022914	0.0188235	0.162954	0.488431
AK022915	-0.0333726	0.0733545	0.359758	0.695365
AK022993	0.0450598	0.0897531	0.237756	0.577447
AK022997	-0.00817861	0.0611582	0.809064	0.940786
AK023033	-0.0043913	0.171794	0.850246
AK023040	-0.0157244	0.0533119	0.631739	0.87119
AK023159	0.0181548	0.0548641	0.584929	0.846811
AK023178	-0.00144344	0.0699875	0.966117	0.989897
AK023304	-0.00338824	0.100225	0.911748	0.974919
AK023457	-0.0148022	0.0577707	0.659977	0.884465
AK023507	-0.00410692	0.160117	0.867555
AK023515	-0.0397185	0.229978	0.178072
AK023566	-0.019612	0.0912573	0.556861	0.831238
AK023614	-0.0583815	0.284728	0.0888656
AK023627	-0.0228505	0.075725	0.515501	0.808849
AK023809	0.0529507	0.194105	0.148661
AK024092	0.0144094	0.0810656	0.670103	0.888615
AK024119	0.0121636	0.149075	0.651877
AK024141	-0.0289887	0.147066	0.355015	0.691254
AK024242	-0.0457865	0.137207	0.210644	0.543654
AK024248	-0.0425627	0.0632874	0.242823	0.582819
AK024535	0.0364553	0.224494	0.201208
AK024736	0.0549932	0.211814	0.131787
AK024998	0.0261656	0.100445	0.436941	0.756399
AK025061	0.00880511	0.12639	0.757407	0.924203
AK025117	-0.0233541	0.0533796	0.480639	0.785097
AK025127	-0.0669673	0.287617	0.0745551
AK025140	-0.0147206	0.0714647	0.669589	0.888568
AK025511	-0.00813876	0.106992	0.787147	0.932729
AK025664	-0.0504147	0.104899	0.193913	0.522127
AK025726	-0.106996	0.0803775	0.0214014	0.133164
AK025793	-0.0118567	0.179799	0.615526
AK025975	-0.0998769	0.140363	0.0471853	0.22405
AK026244	0.00668478	0.0940195	0.832086	0.950412
AK026379	0.00333209	0.164371	0.889868
AK026392	0.00732383	0.168693	0.7601
AK026502	0.0255716	0.0684191	0.470215	0.778754
AK026512	0.0323415	0.11028	0.345491	0.683781
AK026714	-0.00930532	0.0690787	0.785646	0.932487
AK026758	-0.0280698	0.211116	0.282777
AK026777	0.0318262	0.109409	0.352326	0.689504
AK026905	0.00864321	0.186721	0.696449
AK027091	-0.0156594	0.105871	0.615923	0.863291
AK027332	-0.0091522	0.139749	0.738112
AK054623	-0.0178413	0.0724417	0.60744	0.859096
AK054635	-0.0235104	0.095112	0.484638	0.788294
AK054753	-0.011775	0.0999757	0.706605	0.906037
AK054837	-0.0110981	0.0874738	0.734721	0.917705
AK054921	-0.00978674	0.0808184	0.769847	0.9271
AK054970	-0.0276095	0.0743733	0.439778	0.758247
AK054972	-0.0179325	0.136876	0.539313	0.820938
AK054988	-0.00128743	0.125073	0.963466	0.989341
AK055017	-0.220539	0.133655	0.00176692	0.0209152
AK055145	-0.164616	0.160824	0.0110443	0.0834888
AK055197	-0.0096014	0.069283	0.779073	0.9307
AK055254	-0.058513	0.101535	0.150268	0.452455
AK055257	-0.00538143	0.0811712	0.87107	0.964033
AK055260	-0.0232556	0.156639	0.422488
AK055323	-0.00388564	0.0646498	0.908978	0.974263
AK055332	0.229466	0.467255	0.0089548	0.0712717
AK055351	0.0289347	0.123481	0.37592	0.708984
AK055370	-0.0599745	0.0923736	0.143195	0.439955
AK055384	-0.00178012	0.0926779	0.954929	0.988217
AK055386	0.031856	0.108407	0.352898	0.689547
AK055408	0.0327098	0.120624	0.332791	0.672402
AK055458	-0.00882459	0.11007	0.76797	0.926242
AK055459	-0.00970941	0.0741639	0.775474	0.928664
AK055550	0.0429633	0.222542	0.16881
AK055570	-0.0122684	0.157869	0.638087
AK055601	-0.0951653	0.0536524	0.011957	0.0884681
AK055656	-0.0123064	0.146882	0.65097	0.880657
AK055694	0.00191338	0.0868393	0.952777	0.987758
AK055712	0.0481944	0.0903254	0.213607	0.546836
AK055785	0.0321318	0.0764836	0.376129	0.709231
AK055849	-0.0405912	0.0778028	0.279198	0.621954
AK055910	-0.00786025	0.078542	0.814874	0.9432
AK055957	0.0282232	0.126112	0.383019	0.714639
AK055981	-0.023027	0.0583449	0.500018	0.796862
AK056073	-0.0658688	0.0980538	0.118279	0.393338
AK056081	0.0253436	0.121165	0.427747	0.748926
AK056098	-0.0395679	0.110177	0.27193	0.615109
AK056105	0.0592835	0.084839	0.144583	0.442757
AK056182	-0.0105399	0.0858635	0.748736	0.922844
AK056196	-0.0233263	0.0594586	0.497005	0.795379
AK056211	0.00860362	0.120516	0.766506	0.926075
AK056228	0.266222	0.621528	0.00599956
AK056246	-0.0219945	0.088181	0.518648	0.810692
AK056253	-0.00822733	0.0937827	0.795058	0.936609
AK056267	0.0543731	0.254769	0.110077
AK056351	0.0189892	0.0746365	0.584897	0.846811
AK056368	0.00156713	0.0597918	0.962794	0.989341
AK056432	-0.0285633	0.202441	0.289555
AK056486	-0.00758262	0.0814835	0.819504	0.946304
AK056490	-0.0252018	0.154748	0.396291
AK056524	0.0268529	0.129818	0.39841	0.726967
AK056618	0.103772	0.311677	0.0393976
AK056623	-0.0485073	0.077147	0.209169	0.542016
AK056657	0.04887	0.0962422	0.207184	0.539611
AK056817	0.172159	0.210123	0.0134398	0.0969915
AK056897	0.143641	0.340183	0.02311	0.140407
AK056973	0.0273049	0.0779673	0.443277	0.760593
AK057177	0.681384	0.138663	2.73136e-08	1.2611e-06
AK057187	0.00380986	0.147431	0.883701
AK057259	0.0112623	0.191912	0.611659
AK057321	0.0528369	0.094156	0.18207	0.504443
AK057332	-0.026849	0.195764	0.31745
AK057379	-0.00682235	0.129601	0.807644	0.940452
AK057451	0.00122806	0.123258	0.965344	0.989741
AK057473	0.00999629	0.0796764	0.765998	0.925951
AK057519	0.0832657	0.236525	0.0683527	0.283614
AK057596	-0.0400084	0.0970957	0.277384	0.620641
AK057604	0.00154142	0.0785462	0.963144	0.989341
AK057657	-0.0888584	0.0698649	0.0357035	0.187304
AK057681	0.0801366	0.121634	0.0780043	0.309168
AK057689	0.0273563	0.131452	0.3901	0.719876
AK057719	-0.0140078	0.0956682	0.662192	0.885096
AK057766	-0.0204392	0.124274	0.50495	0.800762
AK057873	0.00138087	0.182506	0.949451
AK057887	-0.0314963	0.0515679	0.339664	0.679057
AK057897	0.00957287	0.0997966	0.757904	0.924312
AK057978	-0.062203	0.159452	0.127096	0.41049
AK058136	-0.0020396	0.145005	0.937989
AK058177	-0.0126837	0.130894	0.658289	0.883817
AK074396	1.00323	1.45701	0.000520464
AK074469	0.0164915	0.152274	0.549856
AK074476	-0.0106133	0.0510704	0.741183	0.919752
AK074615	-0.0465651	0.205799	0.166275
AK090553	0.0127401	0.0949449	0.690431	0.898154
AK090593	0.059831	0.0784406	0.137674	0.429973
AK090674	-0.00746855	0.06874	0.826845	0.949263
AK090700	-0.00602117	0.122516	0.83303	0.950958
AK090736	-0.000806264	0.083497	0.980359	0.994637
AK090844	-0.0359776	0.0816719	0.328052	0.667877
AK090904	-0.0103876	0.0692343	0.761774	0.925758
AK090973	-0.0103	0.0900453	0.750146	0.923465
AK091028	0.000578808	0.135477	0.98299	0.995307
AK091070	-0.030878	0.121056	0.353702	0.690305
AK091102	-0.0185762	0.0844506	0.584402	0.846811
AK091365	0.0114117	0.150589	0.668742
AK091593	0.0259733	0.184154	0.345071
AK091624	-0.0198435	0.0981789	0.543715	0.82264
AK091729	0.0110126	0.0879634	0.73614	0.918169
AK091866	0.0318498	0.120112	0.342985	0.682343
AK091889	0.0244355	0.204682	0.333235
AK091906	-0.00933535	0.185492	0.677252
AK092048	-0.0227568	0.0908265	0.502485	0.798564
AK092080	-0.00324717	0.0945799	0.917316	0.976115
AK092098	-0.00880056	0.0808173	0.792067	0.935062
AK092251	0.00259758	0.151607	0.918913
AK092313	-0.0369743	0.221671	0.200842
AK092331	0.0158043	0.0709757	0.647739	0.878403
AK092380	0.0387821	0.127274	0.268213	0.611251
AK092451	-0.0401965	0.156707	0.239772	0.579293
AK092541	0.0306807	0.120691	0.356377	0.692697
AK092965	0.0417856	0.146678	0.23394	0.5733
AK093002	-0.246542	0.539778	0.00732499	0.0619167
AK093026	0.00146476	0.105927	0.960898	0.989016
AK093203	0.0758523	0.247865	0.0748293	0.300984
AK093256	-0.0107704	0.103592	0.7263	0.915482
AK093299	-0.0105023	0.110405	0.726864	0.915577
AK093356	0.0062841	0.0692366	0.853768	0.958531
AK093416	-0.0379273	0.1159	0.282931	0.626529
AK093443	-0.00538221	0.176043	0.813863
AK093534	0.0100656	0.0733475	0.767928	0.926242
AK093551	0.00986152	0.0655194	0.773038	0.927991
AK093552	0.00178303	0.16626	0.940163
AK093555	0.0418776	0.0889923	0.265209	0.607553
AK093892	-0.0121532	0.178345	0.610163
AK093898	-0.0432364	0.0914403	0.252202	0.594088
AK094156	0.00417629	0.124848	0.88241	0.966575
AK094188	-0.0313089	0.0655559	0.38096	0.71375
AK094196	0.0436731	0.202757	0.182009
AK094342	0.217359	0.118497	0.00123265	0.0157031
AK094343	0.0435513	0.103549	0.24282	0.582819
AK094352	-0.456853	0.247424	0.000327882	0.00532577
AK094413	0.0904402	0.0748126	0.0377903	0.194196
AK094480	-0.0554124	0.262536	0.103966
AK094525	0.00131359	0.0788162	0.968558	0.990739
AK094561	-0.0271831	0.209185	0.294619
AK094577	-0.0263847	0.105581	0.427865	0.748926
AK094599	0.0332136	0.205049	0.244688
AK094621	-0.20709	0.135998	0.00268585	0.0292071
AK094639	-0.0303783	0.111087	0.368382	0.701828
AK094644	-0.0206905	0.195961	0.401166
AK094692	0.0254893	0.10556	0.441125	0.759208
AK094733	-0.026444	0.182766	0.341332
AK094786	-0.0261872	0.166067	0.368344
AK094818	0.0175768	0.0929156	0.593013	0.851322
AK094859	-0.0191909	0.153234	0.495622
AK094934	0.0486088	0.161275	0.184514	0.507983
AK094945	-0.00614969	0.103279	0.839528	0.953123
AK094963	-0.0130737	0.111952	0.665811	0.88644
AK094985	-0.0416048	0.0944867	0.264704	0.607477
AK094990	0.0121497	0.0750256	0.721967	0.913093
AK095057	0.0298579	0.0706001	0.406125	0.732271
AK095112	0.0630466	0.109358	0.129521	0.414793
AK095132	-0.0122373	0.151834	0.646714
AK095151	-0.0224355	0.0800236	0.51977	0.810921
AK095179	0.016493	0.0756675	0.632289	0.87145
AK095210	-0.0409527	0.231044	0.171134
AK095242	0.00371791	0.0454308	0.902675	0.971898
AK095267	0.0072985	0.0704632	0.83053	0.950309
AK095285	0.00208941	0.168604	0.929098
AK095335	-0.0272863	0.134495	0.3884	0.718761
AK095366	0.0511179	0.1128	0.18675	0.511779
AK095439	0.0155479	0.0733054	0.652253	0.881093
AK095498	-0.0106379	0.065716	0.755997	0.924203
AK095546	0.0117232	0.0731463	0.731941	0.917548
AK095621	0.0203008	0.0893249	0.546866	0.824343
AK095633	0.00777417	0.173016	0.741336
AK095699	0.0332701	0.208821	0.239827
AK095700	0.0147456	0.0683841	0.669278	0.888507
AK095721	0.0485789	0.0469612	0.131233	0.418194
AK095988	-0.0613034	0.157673	0.130472	0.416722
AK096066	0.0472621	0.214007	0.157236
AK096219	-0.0201028	0.103212	0.532826	0.817272
AK096230	0.0437845	0.112417	0.235871	0.575372
AK096233	0.013318	0.096943	0.67558	0.891862
AK096249	-0.0159662	0.1221	0.593687	0.851711
AK096314	-0.00322123	0.156012	0.89766
AK096329	0.00686767	0.142287	0.7981
AK096335	0.204155	0.0728081	0.000124495	0.00238078
AK096395	0.0340228	0.141382	0.303937	0.647597
AK096475	-0.22715	0.128164	0.0012603	0.0159204
AK096549	-0.00292029	0.131763	0.915604	0.975443
AK096592	0.00468324	0.0800745	0.888021	0.968157
AK096622	-0.123011	0.312831	0.031056	0.171141
AK096792	-0.00369033	0.114243	0.899217	0.97142
AK096932	0.810324	0.0949265	1.94234e-18	2.45941e-16
AK096982	-0.0170246	0.121624	0.572406	0.841145
AK097119	-0.0181818	0.0651862	0.599645	0.855228
AK097143	-0.00468562	0.188506	0.826152
AK097184	-0.0260294	0.208426	0.308455
AK097190	-0.0005918	0.128843	0.982993	0.995307
AK097288	-0.0517706	0.130224	0.177596	0.497959
AK097289	0.0176809	0.115072	0.565623	0.83714
AK097351	-0.0673527	0.0793072	0.103918	0.365892
AK097370	0.0150667	0.0939243	0.642024	0.876669
AK097428	0.00868569	0.163889	0.725671
AK097453	-0.0344051	0.109822	0.32281	0.66381
AK097472	0.133351	0.176079	0.0243713	0.145324
AK097527	0.0146717	0.160209	0.577956
AK097571	-0.0256905	0.108893	0.434505	0.754109
AK097590	0.00820558	0.0728681	0.809506	0.940856
AK097618	-0.00404665	0.165142	0.866241
AK097625	0.0169225	0.127571	0.568835	0.839589
AK097658	-0.0429865	0.182195	0.202769
AK097701	-0.0405896	0.166602	0.230027	0.568643
AK097702	0.0220818	0.105389	0.495681	0.794477
AK097791	0.0196814	0.128165	0.514947	0.808403
AK097803	-0.0147447	0.178707	0.546628
AK097814	0.0191954	0.15452	0.493785
AK097836	-0.0208997	0.182451	0.420439
AK097878	0.0323774	0.0926797	0.362336	0.697223
AK097934	-0.053843	0.148496	0.162601	0.473635
AK097952	0.0379414	0.166847	0.249173
AK097957	-0.0334135	0.0886147	0.353593	0.690174
AK098012	0.0131742	0.111845	0.663651	0.885751
AK098067	-0.0661148	0.149153	0.115382	0.387664
AK098095	-0.120056	0.0861057	0.0145169	0.101989
AK098263	0.0382622	0.099301	0.292231	0.63509
AK098303	-0.00552365	0.174744	0.81045
AK098333	-0.0273706	0.114705	0.404575	0.731678
AK098438	-0.0108354	0.0717501	0.751586	0.923861
AK098491	-0.0327249	0.0791938	0.367927	0.701391
AK098665	0.0359769	0.206915	0.222416
AK098727	-0.0203238	0.165328	0.457806
AK098763	-0.0347223	0.0967211	0.331195	0.671171
AK098783	-0.00850793	0.139957	0.755031	0.924203
AK1	0.0586347	0.0723118	0.137521	0.429871
AK122764	0.174749	0.37314	0.0159885	0.109163
AK123177	0.110891	0.31546	0.0356275
AK123181	0.00195298	0.0931556	0.950461	0.987091
AK123263	-0.0576617	0.119099	0.151109	0.453839
AK123292	-0.0107216	0.170135	0.660678
AK123298	0.0335215	0.221717	0.223432
AK123300	-0.00261784	0.0898683	0.934602	0.981092
AK123314	-0.0467537	0.155229	0.197442	0.526827
AK123332	-0.0588166	0.141901	0.142207	0.43794
AK123450	0.0758919	0.159993	0.0890022	0.33474
AK123459	0.000589046	0.11659	0.983706	0.995412
AK123543	0.985703	0.329413	1.73877e-05	0.000455515
AK123584	0.0431879	0.106413	0.243971	0.583651
AK123617	-0.0150313	0.125883	0.610056	0.860088
AK123654	-0.0578605	0.210024	0.124347	0.405845
AK123675	0.0706719	0.0561845	0.0552901	0.248486
AK123758	0.146497	0.0915175	0.00596121	0.0529977
AK123771	0.175961	0.166465	0.00902427	0.071654
AK123826	0.0365402	0.131419	0.286046	0.629899
AK123834	-0.00730185	0.122992	0.798708	0.936887
AK123872	-0.0492676	0.112233	0.198162	0.527478
AK123889	0.0998591	0.266494	0.0478903	0.226178
AK123934	0.00254377	0.155497	0.919173
AK123947	-0.00900204	0.16575	0.71435
AK123998	-0.0110529	0.0906623	0.732507	0.917605
AK124056	0.0736808	0.239125	0.0804341
AK124121	0.00628614	0.115795	0.829328	0.950134
AK124179	-0.0623734	0.237833	0.100387
AK124197	-0.0227592	0.0976219	0.493768	0.793223
AK124233	-0.0342285	0.0743572	0.349297	0.686746
AK124262	0.0154761	0.133725	0.59296	0.851322
AK124308	-0.00123808	0.140741	0.962929
AK124326	0.145684	0.227049	0.0230581	0.140214
AK124327	-0.0887095	0.150352	0.0640003	0.271572
AK124399	0.00841606	0.158262	0.739865
AK124433	0.000305488	0.0872325	0.99244	0.997094
AK124439	-0.0230538	0.140311	0.444895	0.761843
AK124465	0.0185023	0.184643	0.458651
AK124484	-0.02528	0.0717288	0.476035	0.781997
AK124523	0.00521713	0.072174	0.877906	0.965462
AK124680	-0.0144005	0.14062	0.609259	0.859888
AK124806	0.0078029	0.108282	0.794676	0.936505
AK124820	0.0649177	0.0958967	0.121747	0.400487
AK124930	-0.0129649	0.100569	0.679356	0.892885
AK124950	0.00879459	0.177314	0.705067
AK124970	-0.0339615	0.0996754	0.336901	0.675907
AK124973	0.0477714	0.125458	0.202373	0.532169
AK125001	0.0843689	0.226647	0.0688435	0.284744
AK125051	0.0553278	0.191918	0.141269	0.43659
AK125157	-0.00526487	0.105757	0.860898	0.960487
AK125212	-0.0587541	0.117398	0.146515	0.446851
AK125237	-0.0898923	0.3512	0.0416106
AK125257	-0.0052822	0.152334	0.83668
AK125301	0.0475155	0.0874226	0.219093	0.554669
AK125333	0.330782	0.31914	0.00296609	0.0314763
AK125412	0.18833	0.506159	0.0113436
AK125437	0.0592482	0.0489408	0.0770645	0.306608
AK125463	0.013981	0.102463	0.655135	0.882276
AK125489	0.0316929	0.12095	0.34415	0.682707
AK125500	0.00782684	0.143143	0.770857
AK125516	0.0187571	0.138603	0.521552	0.811638
AK125532	0.00147082	0.179202	0.947122
AK125558	-0.0207908	0.0945578	0.531401	0.817117
AK125598	0.0102627	0.083687	0.756895	0.924203
AK125676	0.0302652	0.131315	0.353025	0.689547
AK125699	-0.033519	0.0805333	0.357527	0.693558
AK125701	-0.0042143	0.108504	0.887187	0.967977
AK125726	0.016322	0.0848452	0.627494	0.868422
AK125727	0.00592431	0.0512078	0.85355	0.958531
AK125737	-0.0923523	0.21671	0.0602915	0.262357
AK125749	0.0672082	0.219194	0.0981926	0.354392
AK125759	-0.00930826	0.174863	0.693407
AK125769	0.0741595	0.257907	0.0740812
AK125821	0.0144945	0.0783954	0.67063	0.888823
AK125871	-0.0198373	0.150078	0.487983
AK126180	-0.0313177	0.090912	0.377266	0.710419
AK126213	-0.0269112	0.208418	0.298623
AK126225	-0.0164815	0.0669601	0.633896	0.87241
AK126251	0.0131149	0.114989	0.66218	0.885096
AK126253	0.0312872	0.177979	0.295015
AK126266	-0.0270389	0.133906	0.392279	0.722045
AK126278	0.0038318	0.087153	0.905615	0.973177
AK126318	0.0631811	0.0962849	0.129038	0.413723
AK126380	0.0176462	0.104553	0.577396	0.84431
AK126532	-0.0104841	0.17111	0.665709
AK126539	-0.0111504	0.120084	0.703725	0.904157
AK126616	-0.0620384	0.156242	0.128105	0.412087
AK126635	-0.0526099	0.163158	0.16411	0.47579
AK126693	-0.00499518	0.0725693	0.882967	0.966844
AK126717	-0.0462975	0.145838	0.204056	0.534984
AK126744	0.00806725	0.171053	0.73493
AK127026	0.0351006	0.110622	0.314761	0.657888
AK127087	-0.0119901	0.0936044	0.708459	0.906732
AK127120	-0.00937982	0.112563	0.752475	0.924203
AK127179	-0.040362	0.120773	0.258422	0.599481
AK127183	0.155969	0.212163	0.0182226	0.119347
AK127190	0.0360923	0.0917492	0.320574	0.662309
AK127224	0.014334	0.175393	0.561651
AK127339	-0.00793616	0.0862225	0.807986	0.940503
AK127380	-0.0108119	0.0986909	0.729914	0.916382
AK127400	0.0160595	0.196571	0.486352
AK127443	-0.0502495	0.120318	0.189187	0.515415
AK127555	0.432898	0.125531	3.7506e-06	0.000113359
AK127609	0.0400831	0.176687	0.225334	0.562839
AK127697	-0.0176492	0.172897	0.494995
AK127787	-0.0171817	0.148708	0.540418
AK127963	-0.0191799	0.0837192	0.573965	0.842178
AK128013	0.0108832	0.103563	0.723689	0.913437
AK128153	0.0231425	0.106947	0.476303	0.781997
AK128202	-0.0303367	0.156749	0.329568	0.668739
AK128252	0.00217496	0.0765302	0.948342	0.986392
AK128346	-0.0313833	0.105651	0.361214	0.696668
AK128400	-0.0461481	0.0883409	0.229469	0.568114
AK128439	-0.022809	0.0642829	0.513416	0.807102
AK128559	-0.032828	0.165322	0.2947	0.63789
AK128563	-0.0355688	0.124197	0.30005	0.642872
AK128569	-0.00906591	0.18467	0.686534
AK128593	-0.0452627	0.0876527	0.236688	0.576199
AK128619	-0.00134369	0.0789206	0.967828	0.990461
AK128656	-0.0756212	0.111046	0.0880999	0.332506
AK128673	0.00512603	0.114862	0.860466	0.960238
AK128697	0.255625	0.218453	0.00340877	0.0351259
AK128708	-0.00677952	0.0878563	0.834068	0.951194
AK128734	-0.0843587	0.20207	0.071883	0.293212
AK128777	1.12807	0.157885	4.11683e-14	3.86566e-12
AK128833	-0.0151778	0.171966	0.548205
AK129672	-0.00484138	0.1063	0.871641	0.964033
AK129926	-0.0268324	0.0972546	0.430984	0.751456
AK130076	-0.0291148	0.136893	0.362593	0.697255
AK130110	0.00921594	0.0733822	0.786723	0.932729
AK130294	-0.0702662	0.0921516	0.100651	0.359296
AK130329	-0.0817709	0.0898106	0.0662065	0.277407
AK130481	-0.0124308	0.112128	0.680251	0.89304
AK130486	0.104838	0.0906792	0.028717	0.161935
AK130759	-0.231955	0.233904	0.0057543	0.051542
AK130824	-0.0247742	0.117806	0.439436	0.7582
AK131020	0.0377015	0.118138	0.283536	0.627128
AK131347	-0.00967853	0.129518	0.73281	0.917605
AK131520	-0.0117647	0.16388	0.64235
AK2	-0.029105	0.0325726	0.248162	0.589714
AK289390	-0.0116315	0.104082	0.705881	0.905595
AK291611	0.0896983	0.148511	0.0622649	0.267737
AK294004	-0.034021	0.160714	0.287984	0.63137
AK294743	0.0594609	0.244311	0.103538
AK294819	0.0216801	0.183217	0.406648
AK294973	0.0100066	0.184168	0.659561
AK295707	-0.030017	0.163278	0.325934	0.666511
AK296065	-0.030801	0.105199	0.368818	0.702258
AK296146	0.0448788	0.111426	0.228252	0.566528
AK296148	0.024231	0.211808	0.325098
AK296947	0.0387569	0.0681086	0.291385	0.634473
AK297919	0.0230777	0.0579768	0.498294	0.796237
AK298596	0.026822	0.150185	0.379396	0.712177
AK299432	-0.0100609	0.0954426	0.750424	0.923472
AK299452	-0.00519547	0.0831527	0.874537	0.964604
AK299501	0.0946453	0.0785329	0.0343338	0.182815
AK3	0.0496052	0.0498228	0.136441	0.427615
AK300387	0.0250514	0.148145	0.406136	0.732271
AK300656	0.00352594	0.0689101	0.91748	0.976115
AK301093	-0.00311839	0.157117	0.900377
AK301549	1.26294	0.37157	3.99662e-06	0.000120359
AK301968	3.04158	0.876266	1.43693e-06	4.85188e-05
AK302092	-0.00599677	0.166379	0.803315
AK302511	-0.109809	0.136735	0.0359565	0.188217
AK304483	0.0266595	0.129187	0.401651	0.729667
AK304759	-0.0505503	0.158296	0.175675	0.495482
AK304826	-0.0179702	0.109221	0.565951	0.837329
AK307150	0.272395	0.341546	0.00610756	0.0540115
AK307172	-0.0772756	0.211015	0.081984	0.31867
AK307233	0.0928586	0.194778	0.0602654	0.262311
AK307246	0.244365	0.569594	0.00718499
AK307870	-0.0295257	0.235319	0.239219
AK308309	-0.00400201	0.170328	0.864198
AK308439	-0.0180645	0.123202	0.550301	0.826243
AK308561	-0.00428215	0.0613378	0.89912	0.97142
AK308605	0.0619315	0.0874398	0.132603	0.420811
AK308867	-0.0301717	0.087313	0.395687	0.725436
AK308944	0.743582	0.31577	8.26901e-05	0.00171262
AK308965	0.01983	0.145137	0.49422	0.79342
AK309215	-0.0100724	0.107879	0.739194	0.9196
AK309255	-0.00973608	0.108159	0.747078	0.922361
AK309441	0.00290185	0.139359	0.913878
AK309476	-0.0213797	0.0918864	0.524554	0.813226
AK309533	-0.0231202	0.136729	0.447506	0.763928
AK309717	0.0401513	0.199727	0.203558
AK309744	0.00126188	0.0836081	0.969255	0.990927
AK309988	0.0554105	0.289399	0.0926628
AK310030	-0.0183928	0.133582	0.533807	0.817467
AK310094	-0.00787207	0.161854	0.751489
AK310226	0.00113299	0.0876203	0.971923	0.991679
AK310228	-0.00130139	0.0922156	0.9671	0.990156
AK310239	-0.0166164	0.0831334	0.623546	0.866159
AK310350	0.00260014	0.0963966	0.933199	0.980486
AK310493	0.0181003	0.116375	0.556155	0.830704
AK310665	-0.130462	0.151195	0.0229711	0.13992
AK310751	0.0240815	0.0783257	0.493544	0.793223
AK310794	-0.0383759	0.0871415	0.299747	0.642603
AK311005	0.000543225	0.131583	0.984247
AK311131	-0.00404144	0.0751266	0.90463	0.972817
AK311167	0.0256707	0.077997	0.468295	0.777232
AK311213	-0.00611123	0.123613	0.830064	0.950309
AK311257	0.0443405	0.0996528	0.238868	0.578111
AK311282	0.0123813	0.108943	0.684222	0.895242
AK311291	0.0451915	0.203588	0.174107
AK311342	-0.0941889	0.111571	0.0500777	0.233049
AK311356	0.00543221	0.080938	0.869981	0.963856
AK311380	-0.0190577	0.157028	0.492823
AK311445	-0.00378242	0.17646	0.867348
AK311578	0.0617541	0.101149	0.1354	0.42571
AK311660	-0.0735085	0.253252	0.0763381
AK313893	0.00204605	0.0819162	0.950514	0.987091
AK316092	-0.00595128	0.147257	0.820586
AK4	0.0590354	0.0837145	0.145352	0.44446
AK5	0.886737	0.138889	1.75811e-11	1.2945e-09
AK7	-0.029798	0.0856842	0.402208	0.730132
AK8	0.0068202	0.0957681	0.827568	0.94943
AK9	-0.0634406	0.0734308	0.114584	0.386509
AKAP1	-0.0351588	0.0401972	0.22401	0.560914
AKAP10	-0.0201794	0.0475492	0.519708	0.810904
AKAP11	-0.0495337	0.0496413	0.136191	0.42716
AKAP12	0.00344415	0.0505565	0.914044	0.975284
AKAP13	-0.0301544	0.0395062	0.290091	0.633147
AKAP14	-0.00176404	0.119892	0.950765	0.987269
AKAP2	0.169945	0.149549	0.00867209	0.0696353
AKAP3	-0.106202	0.123027	0.0371949	0.192529
AKAP5	-0.333995	0.0879008	1.20459e-06	4.15981e-05
AKAP6	-0.0845576	0.119225	0.0683937	0.283635
AKAP7	-0.0464307	0.0591193	0.195891	0.524614
AKAP8	0.0731486	0.0596558	0.0552534	0.248486
AKAP8L	-0.00896155	0.0363823	0.739	0.919452
AKAP9	-0.118707	0.0625927	0.00581768	0.0519358
AKIP1	0.0750773	0.0548722	0.0411044	0.20508
AKIRIN1	0.0286457	0.0341642	0.270527	0.613847
AKIRIN2	0.0306904	0.0400942	0.28608	0.629899
AKNA	0.0185558	0.0628551	0.590463	0.850234
AKNAD1	-0.0206225	0.135021	0.491187	0.791753
AKR1A1	0.0191442	0.0445303	0.527383	0.815118
AKR1B1	-0.056561	0.0409297	0.0589613	0.259132
AKR1C1	0.0182191	0.14842	0.520305
AKR1C2	-0.0143728	0.168926	0.571332
AKR1C3	-0.0385082	0.184549	0.228673
AKR1D1	-0.0616034	0.223388	0.108479
AKR1E2	0.0611394	0.186752	0.124467	0.40608
AKR7A2	-0.0544891	0.055654	0.125212	0.407365
AKR7A3	-0.0278422	0.097659	0.416116	0.740172
AKR7L	-0.0405343	0.0912867	0.276335	0.619456
AKT1	0.0250497	0.0625188	0.472691	0.780117
AKT1S1	-0.00040243	0.0549874	0.990234	0.996894
AKT2	-0.369197	0.128266	2.56732e-05	0.000629181
AKT3	-0.0302305	0.0523197	0.361715	0.696681
AKTIP	-0.0564872	0.0573741	0.118535	0.393797
AL049935	0.0212607	0.0698445	0.544161	0.82264
AL049948	0.0411191	0.119578	0.252842	0.594663
AL050000	-0.0602347	0.0766937	0.133978	0.42275
AL050085	-0.00283602	0.108002	0.923922	0.977811
AL050132	0.0133109	0.148169	0.625484
AL109706	0.0295158	0.221169	0.256098
AL109792	0.0593094	0.179315	0.132606	0.420811
AL110181	0.0422083	0.0838924	0.263808	0.606635
AL122050	-0.00999447	0.170696	0.679801
AL133568	0.00979915	0.11435	0.74087	0.919752
AL137445	-0.0246468	0.135924	0.424676	0.746219
AL137522	-0.207071	0.28041	0.0107424	0.0817244
AL137535	0.0105458	0.0835097	0.750734	0.923545
AL137655	0.00550887	0.0833339	0.867	0.962543
AL137752	-0.0137878	0.190728	0.548281
AL157440	1.21346	0.2101	1.9977e-10	1.24588e-08
AL357213	-0.0853174	0.0969099	0.0615406	0.265648
AL360260	0.0165965	0.0729551	0.631507	0.87104
AL389983	0.0391463	0.114462	0.272795	0.615982
AL390170	-0.685617	0.15898	3.54613e-07	1.37837e-05
AL831889	-0.0190845	0.0817155	0.577829	0.844312
AL831948	-0.0409766	0.124728	0.251195	0.593088
AL832007	-0.0430695	0.126086	0.23428	0.573726
AL832163	-0.0530148	0.189039	0.151162	0.453839
AL832184	-0.00341444	0.114995	0.906459	0.973499
AL832212	-0.00630192	0.0973346	0.839307	0.953001
AL832252	-0.0644222	0.0911149	0.122741	0.402357
AL832378	0.0173899	0.153123	0.530403
AL832384	-0.0288514	0.153247	0.350454
AL832439	-0.0891992	0.114273	0.0588835	0.258994
AL832593	0.0251457	0.193135	0.341854
AL832615	0.00797452	0.127206	0.778446	0.93015
AL832737	0.0205047	0.131179	0.497124	0.795493
AL832891	0.0356624	0.0949706	0.322494	0.663617
AL832909	0.0176703	0.0447697	0.560396	0.833664
AL833150	0.00838479	0.0738514	0.805153	0.939856
AL833346	-0.195469	0.126298	0.00296928	0.0314902
AL833455	-0.0334192	0.0597112	0.340501	0.679619
AL833634	-0.0163163	0.169708	0.52734
ALAD	-0.0280166	0.0339028	0.278677	0.621539
ALAS1	0.0275667	0.0376244	0.318267	0.660317
ALB	0.0100022	0.174319	0.674404
ALCAM	-0.444269	0.127911	3.44701e-06	0.000105713
ALDH16A1	-0.0125774	0.076993	0.711704	0.908693
ALDH18A1	0.0132552	0.0334195	0.603668	0.857367
ALDH1A1	-0.041648	0.139415	0.238611	0.577991
ALDH1A2	0.0125165	0.171913	0.611201
ALDH1A3	0.00740994	0.172643	0.752903
ALDH1B1	0.0180823	0.039877	0.525344	0.813321
ALDH1L1	0.0271693	0.183897	0.331019
ALDH1L1-AS1	-0.0134375	0.192681	0.55343
ALDH1L2	0.0377483	0.0729492	0.307263	0.650064
ALDH2	-0.169706	0.0526049	6.6531e-05	0.00141656
ALDH3A1	0.0118245	0.12316	0.685173	0.895456
ALDH3A2	-0.0308816	0.0459561	0.320898	0.66251
ALDH3B1	0.119009	0.116317	0.0243435	0.145262
ALDH4A1	-0.00946189	0.0725048	0.781545	0.930985
ALDH5A1	-0.0499343	0.038214	0.0788425	0.311383
ALDH6A1	-0.189388	0.0790751	0.000487568	0.00739493
ALDH7A1	-0.173917	0.0514023	3.64367e-05	0.000849376
ALDH8A1	-0.034091	0.159011	0.288916	0.631896
ALDH9A1	-0.00792321	0.0397542	0.779736	0.930839
ALDOA	-0.0125127	0.0674364	0.715838	0.91054
ALDOC	-0.0608755	0.072882	0.126363	0.40915
ALG1	-0.00456461	0.0491046	0.884886	0.967274
ALG10	-0.0656323	0.0829223	0.113787	0.384988
ALG10B	-0.0903525	0.0746469	0.0377884	0.194196
ALG11	0.00864992	0.0665385	0.800181	0.937424
ALG12	0.00359669	0.0678781	0.915857	0.975444
ALG13	0.0060646	0.0403488	0.831845	0.950346
ALG14	-0.0621026	0.0660532	0.109444	0.376232
ALG1L	0.0213852	0.100681	0.51322	0.807033
ALG1L2	0.00221733	0.163548	0.92669
ALG1L9P	0.0298461	0.101551	0.384735	0.715942
ALG2	-0.024566	0.047452	0.434536	0.754109
ALG3	0.0362419	0.0529428	0.281047	0.624831
ALG5	0.0510166	0.0551117	0.146566	0.446851
ALG6	0.0392802	0.05858	0.265123	0.607553
ALG8	-0.063947	0.0457107	0.0487979	0.22909
ALG9	-0.0861931	0.0649055	0.0346401	0.183635
ALK	0.0100042	0.0780004	0.766942	0.926075
ALKBH1	-0.025295	0.0523514	0.442431	0.759921
ALKBH2	-0.00516413	0.0507702	0.871702	0.964033
ALKBH3	0.0207655	0.0597039	0.544092	0.82264
ALKBH4	0.0222185	0.0578179	0.513493	0.807102
ALKBH5	0.00904718	0.0442535	0.763306	0.925951
ALKBH6	0.0289414	0.0571967	0.398357	0.72695
ALKBH7	-0.0117806	0.0913924	0.715489	0.910354
ALKBH8	-0.00739117	0.04966	0.815693	0.94363
ALMS1	-0.171401	0.071999	0.000696295	0.00990457
ALMS1P	0.0156409	0.176777	0.529972
ALOX12B	0.0508809	0.190974	0.158484	0.466218
ALOX12P2	0.0183914	0.153454	0.510361
ALOX15	-1.30936	0.254455	4.05773e-09	2.09324e-07
ALOX15B	-0.0261254	0.159569	0.377651
ALOX15P1	0.00855365	0.120684	0.767671	0.926214
ALOX5	0.0225219	0.182814	0.394381
ALOX5AP	0.0107001	0.0839681	0.746898	0.922361
ALOXE3	0.00919526	0.101413	0.765545	0.925951
ALPK1	-0.0801776	0.0900722	0.0702472	0.288764
ALPK2	-0.0173119	0.0722729	0.617712	0.864401
ALPK3	-0.107775	0.170613	0.0420818	0.208093
ALPL	-0.00990058	0.0599358	0.769374	0.92707
ALS2	-0.188572	0.053987	1.82938e-05	0.000476112
ALS2CL	0.358135	0.41773	0.00346214	0.0355225
ALS2CR12	-0.033806	0.121811	0.319905	0.662055
ALS2CR8	-0.0833754	0.0831745	0.0583016	0.257724
ALX1	-0.0110627	0.0764901	0.744606	0.920837
ALX3	0.0254923	0.194201	0.335897
ALX4	-0.00580592	0.127031	0.836633	0.952359
ALYREF	0.00997572	0.0611212	0.768549	0.926539
AMACR	-0.062969	0.0558495	0.081917	0.318508
AMBP	-0.026935	0.146712	0.381563	0.713989
AMBRA1	-0.00353034	0.0467421	0.908818	0.974216
AMD1	-0.0289165	0.0427521	0.332411	0.672255
AMDHD2	0.00291243	0.0831082	0.929318	0.978416
AMER1	0.140422	0.0684382	0.00270825	0.0293362
AMER2	-0.0918114	0.171235	0.0607961	0.263691
AMFR	0.151197	0.0510628	0.000214869	0.00374877
AMH	-0.00182343	0.0894334	0.954484	0.988082
AMHR2	0.0199798	0.0893113	0.552662	0.828151
AMIGO1	0.129676	0.070976	0.00539679	0.0491296
AMIGO2	0.0159632	0.129847	0.586452	0.847701
AMIGO3	0.0159331	0.0734348	0.644486	0.877887
AMMECR1	-0.0689658	0.048939	0.0431107	0.2111
AMMECR1L	0.0938408	0.0505221	0.0101456	0.0783655
AMN	-0.00891953	0.110964	0.764988	0.925951
AMN1	0.0195422	0.0620651	0.570647	0.840952
AMOT	0.0115656	0.0376797	0.673855	0.891257
AMOTL1	0.0770345	0.0633483	0.0513954	0.237496
AMOTL2	0.0994999	0.107792	0.0415224	0.206348
AMPD2	0.0454139	0.0642177	0.217934	0.553494
AMPD3	-0.00534714	0.0570749	0.872322	0.964349
AMPH	-0.10416	0.0668499	0.0154845	0.106593
AMT	-0.0171848	0.0469986	0.580492	0.844714
AMY2B	-0.0249197	0.0724292	0.481902	0.785666
AMZ1	0.0291263	0.178666	0.316322
AMZ2	0.00298605	0.0324192	0.90503	0.972974
AMZ2P1	0.0664059	0.0631667	0.0849062	0.325412
ANAPC1	-0.112182	0.0514	0.00339453	0.035044
ANAPC10	0.0659343	0.05796	0.0753267	0.302138
ANAPC11	0.0122846	0.0765266	0.718236	0.911396
ANAPC13	0.0234542	0.0382228	0.399373	0.727693
ANAPC15	-0.00280594	0.0409357	0.922337	0.977248
ANAPC16	-0.0216241	0.03053	0.369594	0.703014
ANAPC1P1	-0.0212604	0.195215	0.393326
ANAPC2	-0.0282017	0.0736207	0.430979	0.751456
ANAPC4	-0.00996691	0.0454386	0.743496	0.920611
ANAPC5	-0.067657	0.0429151	0.0312298	0.171697
ANAPC7	-0.0316371	0.0347905	0.229729	0.56842
ANG	0.0149819	0.0950668	0.6424	0.876669
ANGEL1	-0.000671588	0.0425316	0.981765	0.995076
ANGEL2	0.00617508	0.0425283	0.833636	0.951152
ANGPT1	0.0137422	0.100458	0.662474	0.885096
ANGPT2	0.0232725	0.148769	0.43205	0.75253
ANGPTL1	-0.0323391	0.0806389	0.372274	0.705384
ANGPTL2	0.0194175	0.0486471	0.539775	0.821097
ANGPTL4	0.298719	0.224243	0.00184568	0.0216786
ANGPTL6	-0.0602814	0.110187	0.140994	0.43612
ANGPTL7	0.0531865	0.310691	0.0890395
ANK1	0.109563	0.177592	0.0410936	0.20508
ANK2	-0.0448065	0.0548864	0.196296	0.525352
ANK3	-0.15564	0.0714117	0.00151328	0.0185026
ANKAR	-0.00842633	0.097389	0.787339	0.932729
ANKDD1A	0.501501	0.0990982	4.82359e-09	2.45797e-07
ANKDD1B	-0.0134919	0.154282	0.613439
ANKEF1	0.0358611	0.0712869	0.327949	0.667877
ANKFY1	-0.0303271	0.0323566	0.227001	0.564874
ANKH	0.00320396	0.0406393	0.911008	0.974808
ANKHD1	-0.0663902	0.069343	0.0959169	0.350287
ANKHD1-EIF4EBP3	-0.0311114	0.0717867	0.389108	0.718863
ANKIB1	-0.0776191	0.0442457	0.0172887	0.115262
ANKLE1	-0.0512633	0.0711023	0.182609	0.505236
ANKLE2	-0.0259851	0.0326911	0.303211	0.647147
ANKMY1	-0.033245	0.0589957	0.340953	0.680359
ANKMY2	-0.086464	0.0571402	0.0244905	0.145982
ANKRA2	0.0281258	0.0527656	0.396454	0.725935
ANKRD1	0.874305	0.225449	2.25553e-06	7.22203e-05
ANKRD10	-0.0666357	0.0580617	0.0729302	0.295836
ANKRD11	-0.00584171	0.0520972	0.856512	0.959152
ANKRD12	0.0245814	0.0449286	0.421145	0.74361
ANKRD13A	-0.169251	0.0504164	4.38687e-05	0.000988169
ANKRD13B	0.016601	0.058321	0.62341	0.866141
ANKRD13C	-0.0478026	0.0388443	0.0951879	0.348897
ANKRD13D	0.184562	0.138267	0.00510608	0.0473077
ANKRD16	0.030403	0.0587105	0.380428	0.713232
ANKRD17	-0.0374419	0.0447954	0.225476	0.562954
ANKRD18A	-0.00550731	0.0551179	0.867214	0.962543
ANKRD18B	-0.0668447	0.108104	0.115189	0.38761
ANKRD18DP	-0.0529712	0.159001	0.163799	0.47528
ANKRD19P	-0.0174561	0.132729	0.553029	0.828463
ANKRD2	0.0209176	0.182734	0.419674
ANKRD20A12P	0.0258274	0.0648603	0.462993	0.773925
ANKRD20A19P	-0.166338	0.303704	0.0188785	0.122348
ANKRD20A3	0.0571326	0.177861	0.140661	0.435695
ANKRD20A4	-0.0332516	0.124669	0.323819	0.664903
ANKRD20A5P	0.00867683	0.187646	0.694086
ANKRD20A8P	-0.0324241	0.167896	0.295829
ANKRD20A9P	-0.0122998	0.188928	0.588778
ANKRD23	0.0248148	0.073911	0.483471	0.786905
ANKRD24	-0.0351127	0.103898	0.320371	0.662211
ANKRD26	-0.148088	0.0706957	0.00212034	0.0242736
ANKRD26P1	-0.00870939	0.176104	0.70925
ANKRD27	0.0131388	0.0405619	0.647049	0.878403
ANKRD28	-0.176941	0.054165	5.02593e-05	0.00111707
ANKRD31	-0.0424471	0.0857016	0.261248	0.603357
ANKRD32	-0.0823167	0.0663269	0.0436702	0.212738
ANKRD33	0.0084948	0.174602	0.717639
ANKRD33B	-0.0846008	0.0673296	0.0404023	0.202788
ANKRD34A	0.582218	0.162092	3.02713e-06	9.42188e-05
ANKRD34B	-0.0241574	0.150937	0.416014
ANKRD35	0.118205	0.100801	0.0207839	0.130497
ANKRD36	-0.0409254	0.0804253	0.276213	0.619444
ANKRD36B	0.0055751	0.0674074	0.870075	0.963856
ANKRD36BP2	0.0550964	0.240444	0.115615
ANKRD36C	0.00402011	0.129323	0.885154	0.967274
ANKRD37	0.00222878	0.081526	0.946186	0.985414
ANKRD39	-0.0286818	0.0766006	0.42355	0.745193
ANKRD40	0.0181864	0.0359231	0.496446	0.795043
ANKRD42	0.218027	0.0806315	0.000134117	0.00251868
ANKRD44	0.00576981	0.0731037	0.864955	0.961547
ANKRD45	-0.0306425	0.0589461	0.377521	0.710654
ANKRD46	-0.100973	0.0514485	0.00699466	0.0598228
ANKRD49	-0.0648843	0.0650694	0.0949105	0.348186
ANKRD50	-0.0251267	0.0516516	0.442739	0.760294
ANKRD52	0.0901429	0.0507356	0.0130439	0.0948989
ANKRD53	-0.00145325	0.108695	0.960833	0.989016
ANKRD54	0.00797546	0.0491373	0.800574	0.937752
ANKRD55	-0.00609648	0.115948	0.834244	0.951194
ANKRD6	-0.170898	0.0717442	0.000700299	0.00995306
ANKRD61	0.0312247	0.135254	0.338664	0.678301
ANKRD65	-0.0173593	0.0844577	0.607597	0.859096
ANKRD9	-0.00074302	0.0652199	0.982553	0.995307
ANKS1A	-0.0420583	0.0465396	0.185124	0.508909
ANKS1B	-0.154971	0.228339	0.0197245	0.125863
ANKS3	0.00675665	0.0625356	0.84214	0.954726
ANKS6	-0.0909058	0.0495241	0.0112486	0.0846126
ANKUB1	-0.0105815	0.169689	0.665115
ANKZF1	-0.0247651	0.0490453	0.438347	0.757499
ANLN	-0.122618	0.0533441	0.00212827	0.024331
ANO1	0.00150288	0.227831	0.929604
ANO10	-0.00662067	0.0444818	0.825913	0.949183
ANO2	-0.0651713	0.0908991	0.119544	0.396205
ANO3	-0.0286972	0.116375	0.385107	0.716049
ANO4	0.0289476	0.0850373	0.414481	0.73863
ANO5	0.244081	0.303842	0.0073316	0.0619167
ANO6	0.062578	0.0473341	0.0583756	0.257846
ANO7	0.0080468	0.0775562	0.811153	0.941483
ANO8	-0.000251408	0.0622902	0.994069	0.99771
ANO9	-0.0166753	0.128582	0.572903	0.841369
ANP32A	0.0252108	0.0331058	0.321724	0.663289
ANP32A-IT1	0.00760473	0.11999	0.79255	0.935434
ANP32AP1	0.0405747	0.201006	0.199919
ANP32B	0.000746727	0.0363113	0.977812	0.99395
ANP32C	-0.00823059	0.171566	0.729422
ANP32E	-0.052128	0.0542241	0.135723	0.426405
ANPEP	0.0225968	0.112109	0.479723	0.784338
ANTXR1	-0.0705969	0.0549967	0.0528889	0.241989
ANTXR2	0.207158	0.0621872	2.20724e-05	0.000558967
ANXA1	0.0415513	0.0785874	0.269955	0.61313
ANXA11	0.191653	0.0823871	0.000558215	0.00826395
ANXA13	-0.0184686	0.163719	0.493932
ANXA2	0.0129637	0.0605539	0.702593	0.903944
ANXA2P2	0.00838909	0.17744	0.717044
ANXA2R	-0.0130912	0.0851247	0.693704	0.899384
ANXA3	0.262556	0.179036	0.00174809	0.0207364
ANXA4	0.115086	0.0841747	0.0168851	0.11334
ANXA5	0.00317399	0.0393943	0.910282	0.974638
ANXA6	-0.00672176	0.0387321	0.809645	0.940856
ANXA7	-0.0261345	0.0370868	0.339406	0.678975
ANXA9	-0.0130422	0.0832674	0.696626	0.900788
AOAH	-0.0783634	0.203645	0.0813524	0.31747
AOC2	-0.0510666	0.0847822	0.193538	0.521489
AOC3	-0.186649	0.202301	0.00980522	0.0763318
AOX1	0.00148865	0.120514	0.958355	0.988579
AP1AR	-0.0833953	0.068142	0.0437381	0.212944
AP1B1	-0.0172253	0.0641554	0.617647	0.864401
AP1G1	-0.0208984	0.0415604	0.474107	0.78093
AP1G2	0.0109116	0.0504398	0.732916	0.917605
AP1M1	-0.00731467	0.0629358	0.829511	0.950205
AP1M2	0.00874211	0.101353	0.776522	0.928975
AP1S1	0.212939	0.0763579	0.000113037	0.00220455
AP1S2	0.0618596	0.0657637	0.110072	0.37777
AP1S3	0.00691857	0.0601524	0.83739	0.952568
AP2A1	-0.0147029	0.0670425	0.669925	0.888615
AP2A2	-0.0200123	0.0525459	0.541437	0.82142
AP2B1	-0.0420662	0.0480789	0.192962	0.520692
AP2M1	0.141427	0.0585898	0.00113539	0.0146767
AP2S1	0.0350165	0.0535145	0.299021	0.641812
AP3B1	-0.0410136	0.0475072	0.200763	0.53027
AP3B2	-0.0592867	0.0679242	0.127234	0.410709
AP3D1	0.00836313	0.050913	0.794161	0.93625
AP3M1	0.0172998	0.0390814	0.538529	0.820509
AP3M2	0.200088	0.0711616	0.000130432	0.00246846
AP3S1	-0.00743868	0.0492412	0.813869	0.94282
AP3S2	0.00259657	0.0594178	0.938327	0.982404
AP4B1	-0.0207157	0.0560786	0.537527	0.819655
AP4E1	-0.141163	0.0618811	0.00157733	0.0191317
AP4M1	0.0566425	0.0618363	0.129571	0.414809
AP4S1	-0.0946919	0.0686202	0.0261838	0.152759
AP5B1	0.0460647	0.0579506	0.195505	0.524085
AP5M1	0.085985	0.0517111	0.0181389	0.119017
AP5S1	-0.0296865	0.0682456	0.407023	0.732843
AP5Z1	-0.00371908	0.0771839	0.911704	0.974919
APAF1	-0.0729784	0.0558459	0.0481716	0.227084
APBA1	-0.198204	0.132253	0.00314873	0.0331201
APBA2	-0.0218269	0.0636593	0.530199	0.816965
APBA3	0.00793814	0.0800773	0.812203	0.941876
APBB1	0.0439135	0.063438	0.230061	0.568643
APBB2	-0.220611	0.0873614	0.000214013	0.00373774
APBB3	0.0136073	0.0447945	0.653241	0.881173
APC	-0.0342374	0.041549	0.245379	0.586063
APC2	0.0152796	0.0920871	0.639878	0.875639
APCDD1	-0.082067	0.0816065	0.0601332	0.261941
APCDD1L-AS1	-0.000345049	0.133262	0.989936
APEH	0.00157566	0.0476442	0.959583	0.988737
APEX1	0.0442082	0.0380552	0.116537	0.390097
APEX2	0.00805723	0.0481217	0.796738	0.936795
APH1A	0.0129894	0.0393529	0.645087	0.878161
APH1B	0.0214293	0.102668	0.510039	0.804512
API5	-0.0486182	0.040806	0.100329	0.358952
APIP	-0.0194076	0.0506539	0.547348	0.824821
APITD1	-0.0153368	0.0610628	0.653046	0.881106
APITD1-CORT	0.0106393	0.0590431	0.752084	0.924154
APLF	-0.0859647	0.0853097	0.0541986	0.245495
APLN	1.16994	0.148476	1.1936e-16	1.32118e-14
APLNR	-0.058425	0.0879766	0.150153	0.452455
APLP1	-0.0312643	0.0611497	0.3738	0.706354
APLP2	-0.0970303	0.0421236	0.00315383	0.0331529
APMAP	0.0208719	0.0376016	0.448272	0.764402
APOA1	0.134695	0.169923	0.0230016	0.140003
APOA1BP	0.000821032	0.0439735	0.978094	0.994028
APOA4	-0.00584948	0.174405	0.800184
APOA5	0.00706903	0.169413	0.767058
APOBEC2	0.042962	0.214094	0.175837
APOBEC3B	0.0280732	0.0589421	0.416529	0.740229
APOBEC3C	0.167707	0.070134	0.000726694	0.0102498
APOBEC3D	0.42063	0.254016	0.000553469	0.00822283
APOBEC3F	0.293227	0.113791	8.97934e-05	0.00182802
APOBEC3G	0.0068585	0.0854606	0.833808	0.951152
APOBEC3H	0.0375199	0.118992	0.284669	0.628181
APOBR	2.08006	0.181902	2.63493e-32	7.59314e-30
APOC1	0.0312393	0.0607928	0.373364	0.706003
APOC1P1	0.00628775	0.163828	0.796751
APOC3	-0.00939752	0.130474	0.739245	0.9196
APOC4-APOC2	-0.0542377	0.261196	0.107278
APOD	-0.00904942	0.135042	0.744702
APOE	-0.00877451	0.0873704	0.787589	0.932729
APOL1	0.688981	0.377335	0.000244534	0.00415783
APOL2	0.000453035	0.0374349	0.98678	0.995656
APOL3	0.00812379	0.132281	0.771098	0.927412
APOL4	-0.000587924	0.139076	0.982495
APOL6	1.09898	0.231373	6.74387e-08	2.92772e-06
APOLD1	0.0408676	0.0515613	0.221704	0.557814
APOM	-0.0401501	0.087345	0.282046	0.625713
APOO	-0.0378548	0.049223	0.244522	0.584349
APOOL	-0.118625	0.0619496	0.00560094	0.0504658
APOPT1	-0.0312184	0.0522153	0.346485	0.6851
APP	0.00687404	0.0340553	0.790072	0.934158
APPBP2	0.0556418	0.0529716	0.109399	0.376224
APPL1	0.00376864	0.0417823	0.89699	0.971183
APPL2	0.0180521	0.043128	0.544063	0.82264
APRT	0.0142838	0.0727891	0.678171	0.892516
APTX	-0.0351811	0.047901	0.270988	0.613975
AQP1	0.0167286	0.0909954	0.612039	0.861225
AQP11	0.113207	0.138189	0.0331109	0.178218
AQP3	-0.219448	0.112637	0.000928705	0.0125746
AQP4	0.0332937	0.116341	0.329613	0.668748
AQP4-AS1	0.0267546	0.195002	0.319643
AQP5	0.00795564	0.155819	0.755533
AQP6	-0.0775257	0.178029	0.0851845	0.325955
AQP7	0.0864698	0.180723	0.0691814	0.285647
AQP7P1	0.191561	0.190798	0.00815857	0.0665832
AQP7P3	-0.0280542	0.143141	0.370442	0.703747
AQPEP	0.00540877	0.113836	0.853407	0.958531
AQR	-0.0394756	0.0427656	0.190217	0.516874
AR	0.000369805	0.0395901	0.989553	0.996743
ARAF	0.00259438	0.0519998	0.935895	0.981463
ARAP1	0.000961949	0.0607887	0.977225	0.993917
ARAP2	-0.174088	0.14339	0.00723835	0.0614586
ARAP3	0.163487	0.0775797	0.00153751	0.0187335
ARC	0.140017	0.207515	0.0240655	0.144216
ARCN1	0.0142039	0.0408741	0.622256	0.865807
AREL1	-0.0142244	0.0406843	0.620837	0.865163
ARF1	0.00380272	0.0557108	0.908332	0.973882
ARF3	0.11188	0.0432795	0.00117847	0.0151153
ARF4	0.000741201	0.0366936	0.978114	0.994028
ARF5	-0.0289244	0.0581106	0.401148	0.729359
ARF6	-0.0758014	0.0472409	0.0250371	0.147995
ARFGAP1	-0.00624919	0.0689479	0.854585	0.958562
ARFGAP2	-0.0175156	0.0415608	0.54784	0.82514
ARFGAP3	-0.041762	0.0397289	0.148145	0.449138
ARFGEF1	0.0188505	0.0477439	0.547931	0.82514
ARFGEF2	-0.0541609	0.0427717	0.0775833	0.308084
ARFIP1	-0.0355676	0.0504401	0.278585	0.621508
ARFIP2	-0.00184642	0.0398048	0.948038	0.986218
ARFRP1	0.00180908	0.0735535	0.957324	0.988523
ARG2	0.216843	0.0620629	1.0388e-05	0.000286983
ARGLU1	0.00378147	0.0533712	0.907573	0.973744
ARHGAP1	0.0101754	0.0506297	0.750586	0.923545
ARHGAP10	0.0113161	0.0972149	0.719824	0.912141
ARHGAP11A	-0.139836	0.056375	0.000988601	0.0131871
ARHGAP11B	-0.126062	0.109343	0.0180558	0.118704
ARHGAP12	-0.0531755	0.0478058	0.10435	0.366716
ARHGAP15	-0.00030937	0.137793	0.990831
ARHGAP17	-0.0788455	0.043775	0.0151514	0.105122
ARHGAP18	0.257889	0.100606	0.00012488	0.00238543
ARHGAP19	-0.165286	0.0482195	3.75866e-05	0.000871321
ARHGAP19-SLIT1	-0.0109197	0.174759	0.64844
ARHGAP21	0.0232805	0.0376063	0.398177	0.72686
ARHGAP22	-0.0637897	0.222542	0.104002
ARHGAP23	0.403022	0.119498	4.95646e-06	0.000145849
ARHGAP24	0.0055491	0.0725575	0.870166	0.963856
ARHGAP25	-0.0333034	0.138561	0.313376	0.656346
ARHGAP26	-0.174031	0.0604727	0.000175308	0.00314726
ARHGAP27	0.0247735	0.0602337	0.473403	0.780475
ARHGAP28	0.0232887	0.0524423	0.478668	0.783537
ARHGAP29	0.310411	0.072784	1.82872e-07	7.4008e-06
ARHGAP30	-0.0235673	0.111835	0.464193	0.774588
ARHGAP31	0.0587551	0.0641378	0.122809	0.402357
ARHGAP32	-0.0225599	0.0369799	0.407979	0.733852
ARHGAP33	-0.0261401	0.0779183	0.461029	0.772452
ARHGAP35	-0.0501279	0.0516623	0.14018	0.43456
ARHGAP39	-0.00700737	0.0760655	0.835565	0.951628
ARHGAP4	-0.000738215	0.0835235	0.982014	0.995076
ARHGAP40	-0.0088476	0.139212	0.746609	0.922351
ARHGAP42	-0.0178623	0.0458482	0.561019	0.833926
ARHGAP44	0.031728	0.0776545	0.381235	0.713865
ARHGAP5	0.00273165	0.0477756	0.930088	0.978633
ARHGAP5-AS1	0.0146332	0.088216	0.657857	0.883592
ARHGAP6	0.0717414	0.078277	0.0867064	0.329366
ARHGAP9	-0.00773175	0.0633045	0.820143	0.94661
ARHGDIA	0.0207208	0.0746482	0.553173	0.828463
ARHGDIB	0.0700245	0.0825508	0.0963573	0.351411
ARHGEF1	0.00544291	0.0725846	0.872611	0.96446
ARHGEF10	-0.0433979	0.0443565	0.160581	0.469963
ARHGEF10L	-0.0341615	0.0818881	0.349148	0.686746
ARHGEF11	-0.0291313	0.0386205	0.299771	0.642603
ARHGEF12	-0.14049	0.0516501	0.000517379	0.00776952
ARHGEF15	0.0423861	0.0998821	0.254588	0.596549
ARHGEF16	-0.0468668	0.0930296	0.222623	0.558951
ARHGEF17	0.0121435	0.0615405	0.721149	0.912989
ARHGEF18	0.00212511	0.061753	0.949851	0.98687
ARHGEF19	-0.00599863	0.068684	0.860336	0.960238
ARHGEF2	0.488744	0.061128	1.72876e-17	2.04926e-15
ARHGEF25	0.24565	0.050375	1.42269e-08	6.79396e-07
ARHGEF26	-0.087813	0.0603918	0.0266796	0.154566
ARHGEF26-AS1	-0.031234	0.16005	0.316359	0.658649
ARHGEF28	-0.00304964	0.159476	0.901454
ARHGEF3	-0.203053	0.100042	0.000956451	0.0128702
ARHGEF33	0.0362042	0.159251	0.269727	0.613112
ARHGEF34P	0.0822055	0.372509	0.0432989
ARHGEF37	0.930362	0.105829	1.87033e-19	2.60506e-17
ARHGEF39	-0.043007	0.0497291	0.191704	0.519529
ARHGEF4	-0.0109571	0.0713819	0.749031	0.922844
ARHGEF40	0.0474514	0.0618701	0.194744	0.522968
ARHGEF5	-0.0122443	0.156703	0.640255
ARHGEF6	-0.0687947	0.0790681	0.0980776	0.354307
ARHGEF7	0.0674445	0.0359162	0.0156375	0.107514
ARHGEF9	0.724523	0.0525748	4.66349e-44	1.9986e-41
ARID1A	-0.00459056	0.037582	0.866994	0.962543
ARID1B	-0.0643858	0.04791	0.0538899	0.244627
ARID2	-0.0140895	0.0462098	0.647086	0.878403
ARID3A	0.0149759	0.0612908	0.660763	0.884722
ARID3B	-0.0280712	0.0528482	0.39765	0.726612
ARID3C	-0.0108063	0.116204	0.715015	0.910123
ARID4A	-0.0250187	0.0502896	0.439185	0.758006
ARID4B	-0.059552	0.04999	0.0792425	0.312046
ARID5A	0.212743	0.162745	0.00380725	0.0379907
ARID5B	-0.155713	0.0950342	0.0046803	0.0442457
ARIH1	0.0197473	0.0421446	0.501891	0.798221
ARIH2	-0.0296382	0.0350714	0.262529	0.604813
ARIH2OS	0.0506333	0.114221	0.189091	0.515321
ARL1	-0.0562524	0.0448824	0.0759953	0.303799
ARL10	0.00295834	0.0494026	0.925413	0.977894
ARL11	-0.0855857	0.169815	0.0703271	0.288879
ARL13B	-0.0931229	0.0716139	0.0309116	0.170528
ARL14	-0.0122455	0.164008	0.630006
ARL14EP	0.0240887	0.0455598	0.433739	0.753665
ARL15	-0.143127	0.0895261	0.00638546	0.0558485
ARL16	-0.00456915	0.0402561	0.872711	0.96446
ARL17	0.0781808	0.177847	0.0838822	0.32282
ARL17A	-0.0157119	0.0746738	0.648353	0.878916
ARL2	0.0179309	0.0705596	0.606017	0.859008
ARL2-SNX15	0.03848	0.0542045	0.259152	0.600509
ARL2BP	0.0772427	0.0400548	0.0114699	0.0858139
ARL3	-0.0171128	0.0394674	0.545217	0.823194
ARL4A	-0.11446	0.099859	0.02333	0.141231
ARL4C	-0.096909	0.0922329	0.0392719	0.19945
ARL4D	0.0132967	0.0627243	0.697267	0.901145
ARL5A	-0.0853009	0.0698348	0.0419571	0.207722
ARL5B	-0.0269657	0.0513359	0.409885	0.736109
ARL6	-0.0660613	0.0720209	0.101162	0.360195
ARL6IP1	-0.104823	0.0465326	0.00320649	0.0334948
ARL6IP4	0.0268508	0.0682278	0.449741	0.765087
ARL6IP5	-0.0268205	0.0430967	0.370025	0.703375
ARL6IP6	-0.0323253	0.0417807	0.27353	0.616724
ARL8A	0.0348801	0.0622905	0.327459	0.667538
ARL8B	-0.0295057	0.050303	0.364254	0.698586
ARMC1	-0.0198294	0.0471038	0.524945	0.813321
ARMC10	0.19334	0.0657901	0.000101055	0.00200552
ARMC12	-0.0019584	0.0774605	0.95335	0.987911
ARMC2	-0.036543	0.0689453	0.317711	0.659962
ARMC3	-0.0238975	0.155663	0.414053
ARMC4	-0.150443	0.0845228	0.00393076	0.038875
ARMC5	0.0126507	0.0794649	0.708349	0.906732
ARMC6	0.0199475	0.0779906	0.565217	0.836852
ARMC7	0.0187795	0.0544063	0.571218	0.841027
ARMC8	-0.0309042	0.0451276	0.31577	0.65851
ARMC9	-0.114362	0.0591208	0.00582883	0.0519867
ARMCX1	-0.00524104	0.0433631	0.859923	0.960238
ARMCX2	0.0559665	0.041066	0.06201	0.26726
ARMCX3	0.113172	0.0535165	0.0039335	0.0388791
ARMCX4	-0.0755383	0.0457319	0.0226865	0.138742
ARMCX5	0.04437	0.0450066	0.155403	0.461057
ARMCX5-GPRASP2	-0.0156818	0.0731412	0.649626	0.879677
ARMCX6	0.032947	0.0524633	0.322682	0.66371
ARNT	0.0260637	0.0438647	0.388079	0.718761
ARNT2	-0.118654	0.0579935	0.00418066	0.0407438
ARNTL	-0.0719754	0.0603619	0.0600111	0.261682
ARNTL2	-0.246264	0.065253	2.25503e-06	7.22203e-05
ARPC1A	-0.000502089	0.0334087	0.984295	0.995412
ARPC1B	-0.0273428	0.0650795	0.439077	0.758
ARPC2	0.031255	0.0377588	0.259898	0.601321
ARPC3	-0.00707566	0.036752	0.793684	0.936177
ARPC4	0.0274868	0.0465248	0.378454	0.711222
ARPC4-TTLL3	-0.0131151	0.0925313	0.684984	0.895418
ARPC5	-0.0215054	0.0410178	0.458144	0.770287
ARPC5L	-0.0471002	0.0434311	0.124804	0.40686
ARPP19	-0.0616622	0.057496	0.092107	0.341802
ARPP21	0.228185	0.573998	0.00790144
ARRB1	0.198669	0.0578034	1.8027e-05	0.000470051
ARRB2	-0.015796	0.0343559	0.543389	0.822547
ARRDC1	-0.0448805	0.0780066	0.239329	0.578655
ARRDC2	-0.0221115	0.0797425	0.525549	0.813321
ARRDC3	-0.000203704	0.0672251	0.995221	0.998147
ARRDC3-AS1	0.0455101	0.0766786	0.233258	0.572408
ARRDC4	-0.0602276	0.0771673	0.134471	0.423827
ARSA	-0.000645799	0.0629093	0.984786	0.995412
ARSB	-0.1283	0.0607322	0.00299116	0.0316597
ARSD	-0.00222036	0.0427836	0.939958	0.982886
ARSE	-0.0155465	0.0506527	0.628582	0.868986
ARSG	-0.000518673	0.0605741	0.987711	0.996054
ARSI	0.0456293	0.105541	0.225887	0.563589
ARSJ	0.00881938	0.0670891	0.796446	0.936795
ARSK	-0.0431007	0.0581982	0.223846	0.560672
ART3	0.0143178	0.157477	0.589925
ART5	-0.0700843	0.0904419	0.100618	0.359296
ARTN	-0.00179933	0.0811345	0.956598	0.988405
ARV1	-0.0421079	0.0504525	0.203918	0.534802
ARVCF	0.00298604	0.0857111	0.926769	0.978121
ARX	-0.0122187	0.128344	0.671488	0.889181
AS3MT	-0.00550758	0.0911347	0.862682	0.960952
ASAH1	0.0392586	0.0460771	0.211944	0.545241
ASAH2	-0.0279715	0.124757	0.387501	0.718353
ASAH2B	-0.0641279	0.109516	0.125251	0.407365
ASAP1	-0.0642013	0.0380752	0.0262453	0.152963
ASAP2	-0.0195202	0.0409125	0.4996	0.796785
ASAP3	0.0679731	0.0531915	0.0565585	0.252599
ASB1	0.0197465	0.0380923	0.476384	0.781997
ASB11	-0.00468106	0.168699	0.843145
ASB13	-0.000288643	0.0489066	0.992679	0.997094
ASB14	-0.00904489	0.164615	0.714566
ASB16	-0.00897194	0.155729	0.727151
ASB16-AS1	-0.0500102	0.0605245	0.170759	0.487709
ASB2	-0.0476096	0.208314	0.160031
ASB3	-0.0866969	0.0629304	0.0314242	0.172205
ASB4	0.0455254	0.169384	0.197249	0.526397
ASB5	-0.00472776	0.167519	0.842557
ASB6	0.0292173	0.0572596	0.394284	0.724043
ASB7	-0.0825746	0.0712673	0.0491146	0.22988
ASB8	-0.0509155	0.0526342	0.138313	0.431018
ASB9	0.021042	0.0769313	0.546261	0.823789
ASCC1	-0.00562445	0.0389024	0.840638	0.953853
ASCC2	-0.0156812	0.0471104	0.614087	0.862559
ASCC3	-0.0463909	0.0467241	0.14708	0.447451
ASCL2	0.0434885	0.196054	0.188597
ASF1A	-0.0295461	0.041782	0.315824	0.65851
ASF1B	-0.151303	0.0709641	0.00183218	0.0215353
ASGR1	0.118925	0.124502	0.0261362	0.152742
ASGR2	0.0219662	0.150368	0.450983	0.76603
ASH1L	-0.022527	0.0400041	0.43064	0.751249
ASH1L-AS1	0.0512474	0.151399	0.174437	0.493239
ASH2L	-0.00716798	0.0377384	0.79425	0.93625
ASIC1	0.237214	0.0627817	2.50282e-06	7.93777e-05
ASIC3	-0.104576	0.129366	0.0401061	0.202005
ASIC4	1.49755	0.229564	4.62781e-13	3.94638e-11
ASIP	0.181656	0.224036	0.0122732	0.0904072
ASL	-0.0159075	0.068533	0.64572	0.878403
ASNA1	0.0172336	0.0592372	0.611994	0.861225
ASNS	-0.0132022	0.0469981	0.670348	0.888799
ASNSD1	-0.0243032	0.0404979	0.399063	0.727603
ASPDH	-0.0170604	0.140413	0.552818
ASPH	-0.136538	0.0645753	0.00254108	0.0279826
ASPHD1	-0.0252654	0.0985192	0.452764	0.76695
ASPHD2	-0.00172044	0.060104	0.9592	0.988737
ASPM	-0.175171	0.100108	0.00269039	0.0292184
ASPRV1	-0.0226096	0.0893258	0.506825	0.801957
ASPSCR1	-0.00362766	0.0743922	0.914474	0.975284
ASRGL1	-0.194652	0.0571702	2.18897e-05	0.000555182
ASS1	0.584289	0.21812	4.08644e-05	0.00093307
ASTE1	-0.0283	0.156915	0.353116	0.689572
ASTN1	0.00731484	0.162842	0.766788
ASTN2	0.0135421	0.0502166	0.67188	0.889489
ASUN	-0.00903972	0.0488162	0.774108	0.928152
ASXL1	0.0239752	0.0291067	0.304369	0.647617
ASXL2	-0.18098	0.0675645	0.000268302	0.0044844
ASXL3	-0.000249407	0.0533101	0.993885	0.997645
ATAD1	-0.0460812	0.0454482	0.143222	0.439959
ATAD2	-0.083839	0.0628305	0.0361235	0.188737
ATAD2B	-0.0642907	0.0622144	0.0916834	0.341139
ATAD3A	-0.0230983	0.0730352	0.512113	0.806127
ATAD3B	0.00349003	0.0700052	0.918257	0.976209
ATAD3C	-0.00891791	0.130693	0.751435	0.923763
ATAD5	-0.0904003	0.0875639	0.047132	0.22386
ATAT1	0.0665654	0.0589137	0.0751605	0.301761
ATCAY	0.0986916	0.0593552	0.0141351	0.100023
ATE1	-0.156894	0.0585493	0.000425158	0.00658581
ATF1	-0.0750099	0.0695636	0.0661273	0.277244
ATF2	-0.0127667	0.0467176	0.679664	0.892901
ATF3	0.134683	0.110953	0.0140109	0.0996076
ATF4	0.0829561	0.0456589	0.0135542	0.0976063
ATF5	-0.0294483	0.0640132	0.405535	0.732056
ATF6	-0.133103	0.0478412	0.000492985	0.00745679
ATF6B	-0.0389376	0.0585616	0.268926	0.612124
ATF7	-0.00536411	0.0383967	0.846773	0.956863
ATF7IP	-0.0573106	0.0469084	0.0787334	0.311026
ATF7IP2	-0.0686545	0.0852995	0.103246	0.364445
ATG10	0.0374632	0.0539931	0.270307	0.613663
ATG12	0.0147457	0.0444234	0.625076	0.866858
ATG13	-0.0114729	0.0325611	0.647724	0.878403
ATG14	0.0214648	0.0630978	0.536109	0.818463
ATG16L1	-0.028166	0.0420254	0.340074	0.679092
ATG16L2	0.00202759	0.0562791	0.951169	0.987443
ATG2A	-0.0264933	0.0734596	0.456886	0.769338
ATG2B	-0.16044	0.0721214	0.00124414	0.015803
ATG3	-0.0120581	0.0385876	0.665299	0.886112
ATG4A	-0.0264335	0.0552637	0.432909	0.753305
ATG4B	-0.0236812	0.0569601	0.485107	0.788495
ATG4C	-0.195429	0.0877431	0.000670463	0.00960442
ATG4D	-0.00512876	0.070953	0.880141	0.965774
ATG5	0.00154896	0.038613	0.955634	0.988405
ATG7	-0.0888184	0.0622082	0.0274121	0.157067
ATG9A	0.0209256	0.0521725	0.522364	0.811813
ATG9B	-0.0108957	0.0624234	0.748988	0.922844
ATHL1	0.000364225	0.0669752	0.991455	0.997063
ATIC	-0.00402311	0.0352367	0.878727	0.965667
ATL1	0.0959593	0.0603756	0.0173226	0.115379
ATL2	-0.016658	0.0441586	0.580121	0.844588
ATL3	0.0824237	0.0809802	0.0588051	0.258854
ATM	-0.0844652	0.0647813	0.0375185	0.193604
ATMIN	-0.0280444	0.0411149	0.335964	0.675322
ATN1	0.0223632	0.0612602	0.517358	0.810264
ATOH7	0.00452658	0.121873	0.873858	0.964604
ATOH8	0.233902	0.139049	0.00142617	0.0176309
ATOX1	-0.0015372	0.0442861	0.959149	0.988737
ATP10A	-0.102913	0.116286	0.0394457	0.20015
ATP10D	-0.11345	0.096143	0.0228663	0.139536
ATP11A	-0.00538001	0.0407554	0.851401	0.958151
ATP11B	-0.294327	0.0524237	1.85541e-10	1.16147e-08
ATP11C	-0.164883	0.0697566	0.000820218	0.0113112
ATP12A	0.0141125	0.185921	0.548883
ATP13A1	0.0195587	0.0710849	0.575235	0.843153
ATP13A2	0.00165405	0.0747464	0.960875	0.989016
ATP13A3	-0.0842395	0.0574455	0.0281008	0.159711
ATP13A4	-0.0451931	0.200775	0.176346
ATP1A1	0.0749177	0.0509893	0.0338438	0.181187
ATP1A1OS	-0.0184769	0.0664393	0.594671	0.852536
ATP1A2	-0.256063	0.1219	0.000433557	0.00669112
ATP1A3	-0.351508	0.157404	0.00016545	0.00299928
ATP1A4	-0.0199908	0.162903	0.467316
ATP1B1	0.0217896	0.0476187	0.487866	0.789447
ATP1B2	-0.331994	0.095917	4.29036e-06	0.000128742
ATP1B3	-0.0411933	0.0423495	0.169935	0.486553
ATP2A1	-1.60302	0.133739	1.71726e-35	5.74045e-33
ATP2A2	0.0207944	0.0283821	0.364645	0.699011
ATP2A3	-0.0225913	0.0973542	0.496899	0.795333
ATP2B1	-0.206186	0.0600505	1.57251e-05	0.000416529
ATP2B3	-0.041529	0.0944582	0.265392	0.607639
ATP2B4	0.224884	0.0752828	5.14552e-05	0.00113759
ATP2C1	-0.0149765	0.0370261	0.582129	0.845592
ATP2C2	-0.0202745	0.153293	0.475984	0.781997
ATP4A	-0.0280409	0.169076	0.341334
ATP4B	0.053362	0.176461	0.155764	0.461686
ATP5A1	-0.0137929	0.0319666	0.578377	0.844382
ATP5B	-0.0383606	0.0386101	0.174934	0.494289
ATP5C1	-0.0131815	0.0377875	0.632176	0.871433
ATP5D	0.00345086	0.0946842	0.912131	0.974954
ATP5E	0.00870279	0.0450754	0.774106	0.928152
ATP5EP2	-0.0159445	0.145469	0.570034
ATP5F1	0.00731655	0.031262	0.764778	0.925951
ATP5G1	-0.00353281	0.0428494	0.904694	0.972817
ATP5G2	0.0605459	0.0466802	0.0639059	0.271442
ATP5G3	0.017241	0.0305269	0.474146	0.78093
ATP5H	-0.0176133	0.0432154	0.554235	0.829541
ATP5I	0.0414702	0.065471	0.258304	0.599384
ATP5J	0.0118758	0.0370896	0.662682	0.885162
ATP5J2	0.00462583	0.0384092	0.867667	0.962705
ATP5L	0.00510003	0.0320735	0.837444	0.952568
ATP5O	-0.030759	0.0411316	0.292376	0.635306
ATP5S	-0.0801148	0.0709728	0.0543906	0.245964
ATP5SL	0.0296905	0.0560787	0.383491	0.714886
ATP6AP1	-0.052544	0.0539708	0.132038	0.41956
ATP6AP1L	-0.0402984	0.0712588	0.278446	0.621411
ATP6AP2	-0.0492586	0.0451458	0.117772	0.392354
ATP6V0A1	-0.0597467	0.0379798	0.0370365	0.191947
ATP6V0A2	-0.0785516	0.0451903	0.017631	0.116707
ATP6V0A4	0.340453	0.64827	0.00396446	0.0390696
ATP6V0B	0.0203381	0.0536155	0.538253	0.820387
ATP6V0C	-0.00463982	0.109076	0.875744	0.964657
ATP6V0D1	0.0268018	0.0563	0.429926	0.750629
ATP6V0E1	-0.00414837	0.0418187	0.886736	0.967775
ATP6V0E2	0.441833	0.143674	1.25054e-05	0.000342088
ATP6V0E2-AS1	0.355209	0.124394	2.88019e-05	0.000697673
ATP6V1A	0.829856	0.0493881	4.37687e-64	3.48357e-61
ATP6V1B1	-0.0566438	0.0967977	0.160186	0.469299
ATP6V1B2	0.0634492	0.0482244	0.0580157	0.257004
ATP6V1C1	-0.0828577	0.0452341	0.0131109	0.0951934
ATP6V1C2	-0.126423	0.204208	0.0309141	0.170528
ATP6V1D	-0.0183128	0.0455316	0.549893	0.826018
ATP6V1E1	-0.010193	0.0436767	0.732747	0.917605
ATP6V1E2	0.542858	0.189917	2.46983e-05	0.000612474
ATP6V1F	0.0728083	0.0678694	0.0703838	0.288969
ATP6V1G1	0.0288975	0.0295947	0.221284	0.557346
ATP6V1G2	0.0357526	0.0642465	0.320408	0.662211
ATP6V1G2-DDX39B	0.00195892	0.165805	0.934444
ATP6V1H	-0.0160854	0.0360111	0.547874	0.82514
ATP7A	-0.0599107	0.0577827	0.101283	0.360195
ATP7B	-0.185187	0.0640201	0.000135153	0.0025353
ATP8A1	-0.0193522	0.14955	0.497493
ATP8A2	-0.140373	0.229619	0.02544	0.14972
ATP8B1	0.11803	0.18921	0.0352467	0.185547
ATP8B2	-0.0192421	0.0356093	0.469509	0.778211
ATP8B3	-0.0147754	0.0757199	0.666714	0.887147
ATP8B4	-0.0538205	0.221368	0.129797
ATP8B5P	0.00356492	0.153866	0.888005
ATP9A	-0.0754688	0.0517689	0.0342494	0.182507
ATP9B	-0.124678	0.0670832	0.00559574	0.0504658
ATPAF1	-0.0636103	0.0476574	0.0557479	0.24987
ATPAF2	-0.0956488	0.061574	0.0187075	0.121722
ATPIF1	-0.0878032	0.0436578	0.007783	0.0646713
ATR	-0.101644	0.0656844	0.0166681	0.112245
ATRAID	0.0116877	0.0348427	0.655584	0.882641
ATRIP	-0.0247624	0.0587963	0.470601	0.779006
ATRN	-0.124631	0.0499331	0.00123975	0.0157816
ATRNL1	-0.270126	0.117215	0.000226781	0.00392264
ATRX	-0.0736049	0.0598178	0.0542924	0.245653
ATXN1	-0.0343172	0.0632312	0.336614	0.675735
ATXN10	-0.046692	0.0364463	0.0889563	0.334642
ATXN1L	0.014099	0.0380168	0.610036	0.860088
ATXN2	-0.041104	0.0345627	0.11917	0.395279
ATXN2L	0.0049913	0.0421663	0.864545	0.961342
ATXN3	0.037353	0.0505677	0.256958	0.598579
ATXN7	0.0771806	0.055159	0.0370724	0.192014
ATXN7L1	-0.0129445	0.0474239	0.67768	0.892192
ATXN7L2	0.0273583	0.0636124	0.436857	0.756399
ATXN7L3	0.107016	0.0623483	0.0107074	0.081532
ATXN7L3B	0.0260933	0.030963	0.283847	0.627128
AUH	-0.0500639	0.0590758	0.166261	0.480091
AUNIP	-0.0401616	0.059322	0.257599	0.599357
AUP1	0.0201271	0.0392615	0.475979	0.781997
AURKA	-0.160604	0.0711923	0.00115232	0.0148153
AURKAIP1	0.00767195	0.0772211	0.819856	0.946475
AURKAPS1	-0.00967946	0.0786969	0.773718	0.927999
AURKB	-0.0543513	0.0549251	0.12369	0.404332
AURKC	0.966139	0.19671	4.75172e-08	2.09552e-06
AUTS2	-0.00878384	0.0493513	0.781332	0.930985
AVEN	-0.0811893	0.0601516	0.0372805	0.192733
AVIL	0.100695	0.147008	0.0470246	0.223605
AVL9	-0.0150316	0.050664	0.639886	0.875639
AVPI1	-0.109021	0.12178	0.0340674	0.181976
AVPR1A	0.0162482	0.192748	0.489119
AVPR1B	-0.00406958	0.170506	0.861837
AVPR2	0.040598	0.159099	0.23526	0.574706
AX721123	-0.0589323	0.279017	0.0900064
AX721193	0.0110341	0.149499	0.67957
AX721199	0.00729198	0.169875	0.759726
AX746478	0.0225411	0.0788292	0.518907	0.810692
AX746484	-0.0299055	0.147761	0.343399	0.682613
AX746485	-0.00930673	0.0893207	0.773592	0.927991
AX746492	0.0411602	0.169988	0.223605	0.560371
AX746522	-0.117587	0.265197	0.0370687	0.192014
AX746523	-0.00808386	0.0830192	0.806916	0.94028
AX746562	0.0378103	0.18631	0.231713
AX746564	-0.00762765	0.154451	0.766251
AX746575	-0.0429361	0.140496	0.228659	0.567372
AX746590	-0.0670109	0.232749	0.0935452
AX746604	0.00198834	0.157675	0.93607
AX746605	0.00183832	0.0728111	0.956696	0.988405
AX746622	-0.0628366	0.171063	0.12312	0.40302
AX746627	0.00902866	0.11966	0.756296	0.924203
AX746638	-0.0619951	0.104947	0.134187	0.42317
AX746640	0.0203748	0.186863	0.42173
AX746653	0.011343	0.0792538	0.736666	0.918169
AX746670	-0.02552	0.0753866	0.471805	0.77954
AX746671	0.0158175	0.110385	0.607955	0.859239
AX746683	-0.043676	0.185878	0.195971
AX746690	0.0297358	0.0990399	0.388911	0.718761
AX746699	0.0528259	0.20939	0.140116
AX746733	0.0227917	0.155475	0.431208
AX746734	-0.0388535	0.229811	0.182678
AX746750	-0.00845869	0.0961276	0.787598	0.932729
AX746755	-0.0669404	0.106119	0.114824	0.386772
AX746764	-0.0488742	0.159924	0.18368	0.506772
AX746765	0.0717317	0.149743	0.0992266	0.35616
AX746771	-0.0102405	0.140858	0.708854
AX746775	-0.022926	0.0992084	0.489017	0.790198
AX746780	-0.00467857	0.136153	0.863669
AX746834	0.00156507	0.162885	0.948336
AX746851	-0.0137032	0.10704	0.656464	0.882743
AX746857	-0.00908508	0.125393	0.750928	0.923545
AX746867	0.00828835	0.137586	0.762804	0.925951
AX746869	-0.0241513	0.0860782	0.48536	0.788827
AX746877	-0.0130709	0.164869	0.60839
AX746880	0.0134756	0.122551	0.647449	0.878403
AX746885	0.0327394	0.172299	0.287897
AX746903	0.00301848	0.153713	0.905024
AX746944	-0.0382985	0.107781	0.285265	0.628929
AX746964	0.00358319	0.116854	0.901324	0.971898
AX746967	-0.00373303	0.0658509	0.912632	0.975165
AX746968	0.00730863	0.166999	0.762458
AX746969	-0.00651798	0.0907094	0.838395	0.952706
AX746989	-0.0362259	0.122609	0.294638	0.63789
AX746991	-0.00115478	0.095354	0.970406	0.991193
AX746995	-0.0549539	0.0749402	0.162332	0.473015
AX747003	0.0376755	0.110788	0.288914	0.631896
AX747021	-0.0361674	0.0903935	0.32083	0.66251
AX747064	-0.0239027	0.0885475	0.486502	0.789184
AX747067	-0.265955	0.116911	0.000254223	0.00429634
AX747080	0.00835361	0.141968	0.757499
AX747081	-0.0083344	0.130117	0.767057	0.926075
AX747088	-0.0383079	0.0974149	0.29328	0.6362
AX747090	0.0280998	0.0793773	0.430801	0.751374
AX747098	0.00578946	0.10661	0.846927	0.956905
AX747103	0.000967021	0.0877683	0.976018	0.99325
AX747104	0.0177667	0.0652695	0.607767	0.859239
AX747114	-0.000813526	0.0933254	0.979327	0.994462
AX747119	-0.0148305	0.1833	0.53678
AX747123	-0.0055792	0.116353	0.847749	0.95719
AX747125	0.00197012	0.0613369	0.953454	0.987913
AX747132	0.0340516	0.110098	0.326406	0.666756
AX747135	-0.0331023	0.222002	0.226151
AX747137	-0.0419888	0.0870785	0.264967	0.607553
AX747140	-0.000824321	0.0600913	0.980442	0.994637
AX747158	0.00407819	0.0838188	0.900974	0.971898
AX747161	0.0041344	0.0899419	0.897015	0.971183
AX747163	0.00287198	0.142978	0.913578
AX747164	0.0375394	0.184029	0.235934
AX747167	0.00197884	0.0774946	0.952859	0.987758
AX747175	0.0399079	0.147701	0.247524	0.589248
AX747179	-0.0270712	0.142626	0.383818	0.71511
AX747182	-0.0222425	0.130818	0.46759	0.777183
AX747187	0.0262276	0.151789	0.385591	0.716483
AX747189	0.00619955	0.184033	0.778484
AX747192	-0.0874634	0.220486	0.0658257	0.276505
AX747197	-0.0526255	0.114712	0.177543	0.497959
AX747205	0.0106655	0.0866316	0.7452	0.921384
AX747206	-0.010552	0.154061	0.686646
AX747213	0.021043	0.148192	0.469159	0.778084
AX747215	-0.0430421	0.168166	0.21278	0.54546
AX747227	-0.111066	0.330436	0.0339708
AX747246	0.0545871	0.18614	0.146667	0.446898
AX747261	-0.0165222	0.140934	0.563248
AX747269	0.0811094	0.07339	0.0547757	0.247104
AX747325	0.107683	0.0749966	0.0178121	0.117481
AX747333	-0.0138417	0.179787	0.565837
AX747345	-0.00373978	0.1356	0.890802	0.969273
AX747368	-0.057939	0.0921669	0.153407	0.457709
AX747375	0.0550571	0.105267	0.167111	0.48165
AX747376	0.0285187	0.166759	0.338705
AX747379	0.0779853	0.0733307	0.0625271	0.268466
AX747384	-0.0136464	0.120376	0.645506	0.878403
AX747393	-0.00650811	0.104042	0.829997	0.950309
AX747401	-0.017764	0.129685	0.549953	0.826018
AX747405	0.0247245	0.069779	0.484654	0.788294
AX747406	0.776023	0.203869	2.58794e-06	8.16128e-05
AX747413	0.051939	0.16568	0.166283	0.480091
AX747440	0.0922342	0.270622	0.0529218	0.242073
AX747444	0.006752	0.14475	0.79952
AX747480	-0.0689817	0.138281	0.107194	0.371917
AX747485	-0.0142979	0.111721	0.63894	0.875141
AX747516	-0.0470133	0.113958	0.212037	0.545258
AX747521	-0.00869027	0.159231	0.731037
AX747530	0.01316	0.127632	0.650176	0.880136
AX747535	-0.0425658	0.117603	0.242399	0.582525
AX747537	-0.00744263	0.0818953	0.82248	0.947868
AX747547	0.244614	0.547657	0.00734935
AX747565	-0.0308821	0.0916576	0.382068	0.713989
AX747577	0.0101571	0.0567819	0.760544	0.925501
AX747586	-0.00895043	0.130213	0.750944	0.923545
AX747590	0.00233667	0.106414	0.937596	0.982136
AX747598	-0.0210067	0.0979525	0.523235	0.812161
AX747599	0.031107	0.104249	0.365989	0.699882
AX747641	-0.0971996	0.29054	0.0460783	0.220927
AX747648	-0.0749523	0.136711	0.090974	0.339255
AX747652	0.0155834	0.11649	0.606935	0.85909
AX747658	0.00160626	0.186628	0.939907
AX747659	-0.00490655	0.139585	0.855444
AX747684	0.0217051	0.174673	0.420142
AX747706	0.366924	0.186176	0.000302456	0.00497074
AX747730	0.0186794	0.0563171	0.577728	0.844312
AX747733	-0.0484974	0.215079	0.151684
AX747737	-0.018948	0.0820865	0.579992	0.844588
AX747741	2.12678	0.846097	1.14249e-05	0.000314588
AX747742	-0.0393381	0.0791154	0.292087	0.63509
AX747750	0.0161846	0.183647	0.506463
AX747754	0.0967938	0.116054	0.0472701	0.224261
AX747755	0.0261844	0.134527	0.403592	0.731047
AX747756	-0.00257306	0.120083	0.928252	0.97821
AX747758	-0.042973	0.0917399	0.254308	0.596203
AX747770	-0.197156	0.196893	0.00772308	0.0643167
AX747775	0.0423555	0.129333	0.238098	0.577594
AX747795	-0.0320468	0.0967427	0.362232	0.697104
AX747806	-0.0100602	0.0883326	0.75724	0.924203
AX747817	0.0191497	0.0875408	0.570059	0.840517
AX747819	0.00407217	0.08224	0.901724	0.971898
AX747828	-0.0185465	0.0955545	0.571092	0.841027
AX747833	0.0107676	0.0990698	0.730572	0.916863
AX747836	0.00539638	0.0701682	0.874062	0.964604
AX747838	-0.00395991	0.0724026	0.90705	0.973682
AX747846	-0.00289635	0.126108	0.917795	0.976149
AX747851	-0.00997571	0.148313	0.708234
AX747853	0.00181618	0.0995936	0.952672	0.987758
AX747864	0.0363835	0.18955	0.238451	0.577955
AX747913	-0.00870177	0.0721701	0.798569	0.936887
AX747952	0.00491165	0.0916037	0.877054	0.965366
AX747988	-0.396249	0.378804	0.00221454	0.0250772
AX748015	0.0105946	0.0939366	0.739586	0.919645
AX748016	0.0217457	0.137148	0.469619	0.778211
AX748052	0.0433746	0.167377	0.211233	0.54425
AX748058	0.0537578	0.149291	0.162806	0.473849
AX748062	0.0190234	0.1905	0.438978
AX748120	-0.014737	0.168988	0.562929
AX748125	0.00516337	0.119026	0.857706	0.959873
AX748165	-0.00678352	0.095071	0.828949	0.95012
AX748175	0.0179527	0.155718	0.51569
AX748196	-0.00501451	0.184419	0.818388
AX748200	0.0209792	0.1367	0.483206	0.786704
AX748201	-0.0363127	0.146644	0.27836	0.621411
AX748210	-0.0116841	0.12332	0.68838	0.897471
AX748212	-0.0241044	0.0929572	0.477814	0.782878
AX748230	-0.0672365	0.180516	0.108718	0.374738
AX748233	-0.0475084	0.0956057	0.216978	0.551906
AX748239	-0.0111635	0.168169	0.651749
AX748261	0.020788	0.134282	0.489025	0.790198
AX748265	0.00900106	0.18593	0.686655
AX748267	-0.0171743	0.185521	0.482803
AX748273	-0.0174029	0.1597	0.520763
AX748283	0.0191461	0.100793	0.553275	0.828475
AX748285	-0.011123	0.135984	0.691195
AX748287	0.033228	0.173749	0.281747
AX748291	-0.0519488	0.11936	0.179821	0.501134
AX748292	0.0470442	0.124935	0.207205	0.539611
AX748294	0.0376689	0.186616	0.232384
AX748308	-0.0134926	0.167126	0.594797
AX748312	0.0279721	0.0854776	0.427875	0.748926
AX748314	0.0427024	0.177252	0.208309	0.541306
AX748330	0.668361	0.213903	1.44117e-05	0.00038664
AX748336	-0.0117598	0.110969	0.696737	0.900848
AX748339	0.0657521	0.0937651	0.117969	0.392711
AX748340	-0.0303098	0.15879	0.327701	0.667789
AX748371	-0.0279874	0.128826	0.38387	0.71511
AX748379	-0.00146385	0.138343	0.956575
AX748395	-0.0179738	0.152429	0.519819
AX748411	-0.0167992	0.173908	0.510364
AX748417	-0.00515157	0.0777611	0.877878	0.965462
AX748440	0.021284	0.17409	0.427863
AX795351	-0.0219225	0.196618	0.380829
AXDND1	0.0296349	0.1168	0.372608	0.705856
AXIN1	-0.0181998	0.071595	0.600754	0.855776
AXIN2	0.109017	0.101779	0.0287987	0.162286
AXL	0.139758	0.0776371	0.00465114	0.0440653
AY070437	0.020525	0.134357	0.493589	0.793223
AY455283	0.00610355	0.117855	0.833118	0.950958
AY660577	-0.032665	0.191385	0.26572
AY660578	0.0337476	0.119053	0.322566	0.663617
AY927475	-0.000931126	0.144192	0.971731
AY927499	0.0352778	0.1626	0.274843	0.618223
AY927633	-0.0614305	0.282616	0.0843914
AY940074	0.0180247	0.150589	0.521274
AZGP1	0.0113893	0.18439	0.620538
AZI1	-0.00850173	0.0873815	0.793905	0.93624
AZI2	0.0168214	0.0435581	0.573657	0.841885
AZIN1	0.00393213	0.0283353	0.863733	0.960955
AZU1	-0.00620297	0.121131	0.82885	0.950099
B2M	-0.0653492	0.0516717	0.0612935	0.265061
B3GALNT1	0.00163138	0.0792194	0.960909	0.989016
B3GALNT2	-0.0258559	0.0389435	0.358898	0.694725
B3GALT1	0.0441298	0.0782599	0.246012	0.587239
B3GALT2	0.612297	0.239157	5.52596e-05	0.00120891
B3GALT4	-0.00736394	0.0769434	0.827022	0.949263
B3GALT5	0.220403	0.156441	0.00288658	0.0307693
B3GALT6	0.0121711	0.0491729	0.700583	0.902608
[truncated: 16,917 more rows]

## Sheet: S1b_MEIS1_KO
Supplementary Table S1b: Differential Gene Expression Analysis - MEIS1-KO
symbol	log2FoldChange	lfcSE	pvalue	padj
ABCG4	0.00523105	0.0633221	0.714705	0.949813
ABLIM2	-0.00173045	0.0695572	0.885619
ACE	-0.00127112	0.0819375	0.830072
ACVRL1	0.0484318	0.0964278	0.0510077	0.372516
ADAMTSL4	0.0290188	0.0711599	0.153927	0.610085
ADAR	0.000613151	0.0188878	0.954876	0.99437
AFAP1L1	0.000640979	0.0727214	0.952701
AGT	0.0119472	0.0823242	0.281235
AK057177	0.0007358	0.0500307	0.963967	0.994566
AK096932	0.0152	0.0506468	0.399263	0.824759
AK123543	-0.0337019	0.0877936	0.0963495	0.496913
AK128777	0.00846675	0.0567167	0.601265	0.908102
AK301549	-0.00442093	0.073688	0.687334
AK301968	0.00112034	0.0828496	0.82636
AK308944	0.0164767	0.0757612	0.272072	0.748357
AK5	0.00681099	0.0412946	0.68402	0.940158
AL157440	-0.0120027	0.0738389	0.377068	0.810857
AL390170	-0.0134357	0.0732125	0.347931	0.791831
ANKRD1	0.845397	0.148461	6.31161e-11	4.99254e-08
ANXA1	0.624901	0.0988437	3.03279e-12	4.37663e-09
APLN	0.466416	0.135898	1.75557e-06	0.000243602
APOBR	0.0666928	0.156164	0.0117091	0.16326
APOL1	0.00232692	0.0732464	0.828597
APOL6	0.00579367	0.0710212	0.636537
ARHGEF37	0.00748918	0.0501685	0.655374	0.929219
ARHGEF9	-0.00304618	0.026262	0.824496	0.973399
ASIC4	0.00437173	0.0654098	0.748381	0.958372
ATP2A1	-0.00590793	0.0455416	0.724969	0.952305
ATP6V1A	0.00807584	0.0304285	0.591316	0.904811
AURKC	-0.00256586	0.0635977	0.853431	0.979159
AX747406	0.0029372	0.0520596	0.855743	0.980053
AX747741	7.26665e-05	0.082884	0.988328
AX748330	0.0134824	0.0692316	0.375457	0.809994
B3GALT2	0.0217458	0.0559244	0.260069	0.736528
BAALC	-0.259923	0.0703416	1.99824e-06	0.000264556
BC033961	-0.011292	0.0476097	0.516642	0.877458
BC045757	-1.39175e-05	0.0458561	0.999328	0.999647
BCL9L	0.0177127	0.0543915	0.336449	0.78675
BMP8A	0.0250142	0.107461	0.0462591
C10orf91	0.0171392	0.0867455	0.179237
C15orf59	-0.000137612	0.0599096	0.992523	0.999011
C1QL4	0.00734784	0.0681422	0.586835	0.903223
C1QTNF6	0.0100451	0.0368998	0.542517	0.887273
C1orf145	-0.00498388	0.06949	0.691316
C1orf64	0.0181706	0.0954077	0.0975296
C3orf37	-0.00417021	0.0212055	0.724663	0.951991
CA11	-0.0272236	0.043547	0.164417	0.624065
CA2	-0.114604	0.128278	0.00676738	0.116262
CACNB1	-0.0163391	0.0479172	0.370171	0.804827
CCDC155	0.31971	0.33518	0.000278008	0.0126161
CCDC28B	0.00239175	0.0496017	0.883865	0.98392
CCDC64	-0.00290124	0.0687991	0.815106
CCNA1	-0.00654624	0.0832134	0.378683
CD33	0.0114113	0.0806633	0.314481
CD34	0.113309	0.223084	0.00268864	0.0618815
CD44	0.643624	0.121949	1.06792e-09	4.97132e-07
CD9	-0.00515886	0.0691604	0.684391
CD97	-0.0165646	0.0769151	0.262873	0.738907
CDC25C	-0.00634858	0.0316938	0.677996	0.93736
CDC42BPG	0.0946261	0.13887	0.0104864	0.153946
CDH3	0.00187884	0.0427202	0.909587	0.989613
CDKN2C	-0.0713029	0.0934487	0.0242323	0.25328
CEACAM21	0.863945	0.225477	1.74808e-07	3.70979e-05
CELF4	0.00336414	0.0806008	0.650685
CHRND	-0.0028148	0.0836737	0.564783
CHSY3	0.0203563	0.069171	0.248789	0.726697
CILP	0.00178358	0.0782421	0.831649
CKMT1B	0.00391729	0.0624826	0.784432	0.965305
CLEC4F	-0.0102336	0.082922	0.29986
CMKLR1	0.0147975	0.0760965	0.297683	0.764716
CMTM5	0.00327242	0.0757711	0.740225
CNTNAP1	-0.0100908	0.0366638	0.539849	0.886421
COL17A1	0.721539	0.256686	3.03558e-06	0.000365053
COL4A1	0.0334213	0.0549195	0.126797	0.56354
COL8A1	0.119239	0.141148	0.00606124	0.107418
COMP	-7.34581e-05	0.082525	0.988948
CPQ	0.0236213	0.0792403	0.173794	0.637362
CRLF1	0.0131352	0.0848299	0.230333
CSTA	0.65232	0.18992	1.09891e-06	0.000165192
CYP26A1	-0.829242	0.316889	2.24605e-06	0.000284322
DBH	-0.0078789	0.0764602	0.478366
DCLK1	0.0105001	0.0375211	0.527654	0.88152
DDR1	0.0144551	0.0413496	0.409287	0.829497
DKK2	0.705536	0.124498	1.17875e-10	7.73208e-08
DLEC1	-0.00672838	0.047327	0.689418	0.940869
DNAH10	0.0287984	0.0806426	0.134195	0.576112
DSP	0.0110467	0.07597	0.381065
DUSP13	0.0388775	0.107221	0.0529016	0.380163
DYSF	-0.0064735	0.0523002	0.694177	0.94267
EBF1	-0.155626	0.10585	0.00169422	0.0464816
ECEL1	-0.00513217	0.0726284	0.656791
ECM1	0.132678	0.105511	0.00344878	0.0730496
EDN1	0.709042	0.365253	9.67176e-06	0.000943062
EGFL8	0.000552046	0.0702578	0.962433
EGLN3	0.0662156	0.152806	0.0128057	0.172725
EMILIN2	0.601143	0.159261	4.97816e-07	8.55237e-05
EMILIN3	-0.011282	0.0470339	0.517016	0.877458
EML6	-0.0203783	0.070551	0.243017	0.722725
EMP1	0.511425	0.0962212	8.26048e-10	3.97356e-07
EPAS1	0.644203	0.183922	9.49774e-07	0.000152291
EPHA4	-0.0778933	0.0665976	0.013728	0.180099
ERBB3	0.000331695	0.0556651	0.982964	0.998194
F13A1	0.150259	0.0602688	0.000250628	0.0116296
FABP3	0.100058	0.097679	0.00913599	0.140706
FAM131A	0.0149122	0.048924	0.407334	0.828622
FAM57B	0.00701053	0.0546547	0.666233	0.933685
FBLN5	0.0335422	0.0983906	0.0754889	0.446285
FCGBP	-0.0155902	0.0915272	0.13148
FRMD3	0.166638	0.107014	0.00123712	0.0368862
FRMD8	0.0472574	0.0730775	0.0644723	0.415357
FUT1	-0.00352376	0.0805798	0.638397
FXYD5	0.0781034	0.164897	0.00940908	0.143079
FXYD6	-0.0543838	0.0684944	0.0451572	0.351617
GABRB3	-0.000796987	0.0381352	0.960812	0.99437
GAD1	-0.00258958	0.082034	0.675889
GCH1	-0.00470837	0.0467281	0.777676	0.964386
GDPD2	-0.0968405	0.0881445	0.00923878	0.141391
GFRA3	-0.00235657	0.081716	0.710818
GHR	-0.000901646	0.0782533	0.913268
GIPR	0.00597895	0.0638674	0.676136	0.936635
GLI1	-0.665211	0.131782	3.15737e-09	1.19905e-06
GNG3	0.0689928	0.0913782	0.0263429	0.264946
GOLGA6L4	-0.0291847	0.0816736	0.129439	0.568292
GPBAR1	-0.000800576	0.0609166	0.95585	0.99437
GPER	-0.00514161	0.0810786	0.514328
GPR153	-0.00019372	0.0429241	0.990648	0.999011
GPR160	-0.00677631	0.0796446	0.469579
GPR162	-0.00830778	0.0426246	0.62388	0.914589
GPR55	-0.00122072	0.0764384	0.894821
GREM1	0.981137	0.214291	9.08755e-09	2.79027e-06
HAPLN4	0.0662931	0.0789499	0.0284049	0.274739
HAS2	-0.783499	0.361264	4.83352e-06	0.000516434
HCST	0.00173008	0.0706637	0.881904
HERV-Fb1	0.0383468	0.0812913	0.0893919	0.479737
HES5	-0.106359	0.225322	0.00234273
HES7	0.00153932	0.0708762	0.894013
HIPK4	-0.00367329	0.0787796	0.667488
HOOK1	-0.0672183	0.163659	0.00937843	0.142771
HSPB8	-0.00305964	0.0837522	0.535451
ICAM1	0.124674	0.0898901	0.00339982	0.0722574
IGFBPL1	-0.0187391	0.0276426	0.202454	0.677023
IGFL2	-0.00245788	0.0775969	0.781104
IL11	0.419911	0.240056	8.1534e-05	0.00494377
IL2RB	0.0450565	0.0780996	0.0697522	0.429823
IL32	0.012886	0.0805919	0.288327
IL6R	0.219123	0.236859	0.00104707	0.0327771
INPP5J	-0.0048985	0.0533546	0.761772	0.961442
ITGA11	0.00901925	0.0777399	0.41878
ITGB4	-0.00209875	0.0775631	0.811401
JMJD1C-AS1	-0.0044624	0.0738855	0.682801
JPH4	0.156141	0.100778	0.00148838	0.0426085
KCNH2	-0.00203027	0.0488443	0.901579	0.988567
KCNH3	0.00607069	0.0801378	0.490803
KCNJ1	0.00486543	0.0647335	0.726144	0.952592
KCTD1	0.0566751	0.054754	0.0307301	0.287778
KIAA1984	-0.00230494	0.05824	0.878833	0.983443
KIF5A	-0.0330729	0.0521143	0.12592	0.561395
KIT	-0.16384	0.120432	0.00172044	0.0466686
KLHDC8A	-0.701884	0.188925	4.45042e-07	7.92889e-05
KLHL10	-0.00565062	0.0819151	0.461129
KLK6	0.00489386	0.0736695	0.659662
KREMEN2	0.0528347	0.114932	0.0338653	0.303243
KRTCAP3	0.00623873	0.0552763	0.697585	0.943619
LAG3	0.0125581	0.0517249	0.472767	0.858176
LDB2	-0.0204717	0.0422825	0.266365	0.741418
LGI1	-0.0149459	0.0586562	0.390549	0.818736
LIMA1	0.00332577	0.0321276	0.827963	0.973399
LINC00085	0.0104167	0.0470345	0.54686	0.888522
LINC00535	-0.00393413	0.0633169	0.780459	0.964386
LMO2	0.00828826	0.0853393	0.264286
LOC100289092	0.0148078	0.0527996	0.407461	0.828649
LOC100507412	0.0133353	0.0520095	0.449227	0.848304
LOC645752	-0.00102495	0.0751411	0.916837
LONRF2	-0.0616082	0.0826314	0.0348821	0.307504
LPPR4	-0.00271484	0.0780641	0.753981
LQFBS-1	0.00941354	0.0847419	0.271126
LRRC8E	-0.0162918	0.0859699	0.191809
LRRN4	0.00616254	0.0830122	0.399657
LRRTM3	-0.707201	0.143962	5.35765e-09	1.83473e-06
MAMDC2	0.875323	0.142742	4.37535e-12	5.74006e-09
MAP1LC3C	0.139728	0.1169	0.00322294	0.0696351
MARCH4	0.135301	0.232781	0.00229969	0.0556825
MCAM	0.36016	0.139979	2.42694e-05	0.00197871
MCHR1	0.0275405	0.0815535	0.139045	0.582318
MDGA1	-0.0194288	0.0641558	0.28093	0.755477
MEIS1	-1.47429	0.086243	4.77862e-68	6.89603e-64
MEIS1-AS3	0.0109765	0.088979	0.15252
MFSD6	-0.00111246	0.077715	0.896893
MMP19	0.544378	0.249987	2.08106e-05	0.0017876
MMP9	0.0271222	0.098834	0.0838269
MSLN	3.61263e-05	0.0832478	0.993733
MTMR9LP	0.0397219	0.0664425	0.0931114	0.488035
MYO7A	0.00133853	0.0582308	0.929234	0.994245
NDRG1	0.0189209	0.0710994	0.261142	0.737588
NEFM	0.0980456	0.078525	0.00740856	0.122888
NFAM1	-0.000614152	0.0582506	0.967445	0.995826
NLRP1	0.0127595	0.0646132	0.422032	0.836226
NNMT	-0.0102162	0.0620915	0.514205	0.876736
NOL3	0.0344182	0.063944	0.123058	0.555214
NPHP3-AS1	0.00151855	0.0823438	0.787727
NPL	-0.0034612	0.0625711	0.808001	0.969446
NPPC	0.000278193	0.079617	0.970216
NPTX1	0.00834249	0.0622074	0.582812	0.900295
NRBP1	-0.00684512	0.0207803	0.55523	0.892738
NRG1	-0.0213194	0.0759503	0.208761	0.685169
NRIP2	0.0415505	0.110808	0.0458901	0.353383
NRSN1	0.00164179	0.0811433	0.803271
NRXN2	0.00877623	0.0477747	0.606951	0.908765
NTF4	0.0297849	0.0972254	0.08522	0.471553
NTNG1	0.105081	0.151707	0.00783098	0.127549
NXPH4	0.00623596	0.0685344	0.634758	0.919422
OBSCN	0.0334214	0.0752176	0.119023	0.547711
OLFML3	0.228084	0.0953646	0.00011052	0.0062366
OSMR	0.113364	0.117129	0.00680596	0.116647
OVOL1	0.0135614	0.0962286	0.0309143
PACSIN1	0.00781457	0.0870995	0.183621
PACSIN3	0.00544477	0.0518933	0.739699	0.957148
PAK6	0.0172827	0.0745231	0.267524	0.742855
PAPSS2	0.0336979	0.0644355	0.127713	0.564479
PCBP4	0.0135913	0.049559	0.444079	0.845909
PCDH8	-0.870786	0.095558	5.18713e-22	2.93932e-18
PCGF2	-0.00557408	0.0276189	0.694368	0.94267
PDCD1LG2	0.0304198	0.0906195	0.101358	0.508408
PDE3A	0.0391463	0.0533643	0.0871205	0.476046
PDGFA	0.0357133	0.109832	0.0505779	0.371606
PDLIM3	0.0147365	0.0833283	0.232248
PER1	0.0244102	0.0593163	0.218671	0.695351
PIANP	-0.00741171	0.0421742	0.659798	0.931476
PLA2G4D	0.00189034	0.074346	0.853593
PLAU	0.614889	0.141749	7.13474e-08	1.69582e-05
PLCH2	0.0111091	0.0914815	0.0801013
PLK2	0.324041	0.0581999	1.97195e-10	1.18572e-07
PLS1	-0.0104392	0.0465271	0.546072	0.888407
PPP1R14A	0.0106459	0.0801307	0.338504
PPP1R1B	-0.00809596	0.0879482	0.141842
PPT2	0.00790744	0.0308118	0.601303	0.908102
PPT2-EGFL8	-0.00258936	0.048713	0.87492	0.983443
PPY	0.00729484	0.0865028	0.210817
PRKCD	0.199473	0.133157	0.000832829	0.0279941
PRKCG	0.0163709	0.0583795	0.35783	0.799181
PRMT8	-0.601534	0.157616	4.37705e-07	7.89565e-05
PROX1	-0.0503121	0.0782363	0.0557918	0.388015
PRSS35	0.00342513	0.0760404	0.726359
PRSS8	0.00692373	0.0790098	0.476026
PRX	0.0284288	0.064303	0.169391	0.632467
PTGDR2	0.00937484	0.0785725	0.39533
PTMS	-0.00955684	0.0321072	0.538089	0.885912
PTPRH	0.00123418	0.0603602	0.932655	0.994245
PTRF	0.673309	0.125113	5.92312e-10	3.05273e-07
PVR	-0.00420888	0.0304059	0.77795	0.964386
RAB13	0.0989415	0.0574907	0.00318968	0.0693485
RAB15	0.0070373	0.0300862	0.637088	0.920302
RABEP2	0.0123809	0.0588059	0.459644	0.852806
RAC2	0.00833644	0.0733572	0.498461
RAMP2	-0.00770632	0.0406246	0.645554	0.923747
RAMP2-AS1	0.00845086	0.0493026	0.618254	0.912086
RAPGEF3	0.529423	0.108596	7.4341e-09	2.38403e-06
RARG	0.00866313	0.0543568	0.600769	0.907727
RASA4CP	0.000595032	0.0706356	0.959046
RASGRP2	0.0555368	0.0935486	0.0416966	0.336723
RASL12	-0.00313445	0.0602006	0.831908	0.973949
RBM24	-0.0184444	0.0464338	0.31935	0.778594
RBMXL1	-0.00500815	0.0319145	0.74339	0.957665
RDH12	0.00302159	0.0828825	0.595535
REXO2	0.180914	0.0663083	9.10244e-05	0.00542799
RGS4	0.0113885	0.0796238	0.329035
RNF39	0.0214712	0.0884997	0.144466
S100A10	-0.00568283	0.075737	0.590599
S100A3	0.00670787	0.0784595	0.495949
S100A4	0.0202	0.0686385	0.25304	0.731438
SCN7A	0.00522846	0.0619351	0.720974	0.950606
SCN9A	0.0114757	0.0602408	0.481515	0.863413
SCUBE2	-0.00801148	0.0593558	0.609293	0.908935
SERPINE1	0.979449	0.186052	4.0879e-10	2.26894e-07
SGK110	0.00407783	0.0613974	0.779995	0.964386
SH3GL2	-0.0105656	0.0867357	0.211199
SH3TC1	-0.00203881	0.0639234	0.882198	0.983443
SHE	0.0050386	0.0801082	0.546812
SHOX2	-0.00410042	0.0833851	0.481797
SIRT1	-0.0971535	0.0723888	0.00655865	0.113623
SLC15A3	0.000788716	0.0487709	0.961621	0.99437
SLC22A4	-0.00537025	0.0726846	0.643209
SLC30A3	0.00621776	0.0822976	0.423199
SLC41A2	-0.00562673	0.0714121	0.641655
SLC8A2	-0.0132337	0.0770705	0.318928	0.77836
SLC9A3	-0.00513709	0.0855509	0.269539
SLCO5A1	-0.0181704	0.0923488	0.125967
SMOC1	-0.605988	0.147132	1.60802e-07	3.46348e-05
SNHG4	0.0179886	0.0626074	0.311503	0.7731
SP6	0.0599183	0.14902	0.0140174	0.182733
SPATA12	-0.000491051	0.0670318	0.96936	0.996186
SPN	0.00693833	0.0643064	0.630021	0.9176
SPOCK1	-0.17419	0.0525396	1.89903e-05	0.00168128
SPP1	0.620201	0.139786	4.83162e-08	1.22325e-05
SRCRB4D	0.00183006	0.0557416	0.906384	0.989011
SRL	-0.00772256	0.0794646	0.435279
SSPO	0.0308501	0.0846377	0.114155	0.53643
ST6GAL2	0.00169046	0.0751342	0.864163
ST6GALNAC1	0.0064269	0.0838054	0.358514
ST8SIA4	-0.231475	0.0725948	1.39395e-05	0.00126517
STAB1	0.00759302	0.0845751	0.301487
STAC2	-0.0522176	0.112611	0.0357796	0.312362
STAP2	0.0189592	0.0497374	0.311947	0.77323
STK32B	-0.00588424	0.0813598	0.467401
STMN4	0.0214491	0.0976573	0.088893
SYPL2	-0.00906554	0.0795438	0.389163
SYT3	-0.02086	0.0907139	0.133648
SYTL5	0.00605473	0.0798528	0.498234
TAC3	0.0456807	0.109917	0.0434545	0.345125
TDRD7	-0.00397771	0.0671564	0.760878
TGM2	0.0225556	0.100626	0.0731504
THBS2	-0.00817075	0.0670085	0.560574	0.893741
THBS3	-0.00958708	0.0313769	0.532125	0.883882
TIMP4	0.000744394	0.0625261	0.957782	0.99437
TJP3	-0.00629796	0.0857362	0.254395
TLR4	0.0191888	0.0390844	0.279931	0.754669
TMC8	0.0427339	0.0988668	0.0583317	0.395943
TMCC3	-0.0194615	0.0729543	0.244765	0.7231
TMEM130	-0.00695282	0.0811258	0.428077
TMEM150C	-0.600301	0.216403	5.68266e-06	0.000589975
TMEM18	-0.00654249	0.0342606	0.679431	0.938
TMEM204	0.014286	0.0734399	0.327893	0.782505
TMEM40	0.00236718	0.074628	0.816315
TMEM54	-0.000344436	0.0722091	0.975014
TNFAIP3	-0.0212003	0.0570183	0.267843	0.743042
TNNC1	0.186287	0.166132	0.00157486	0.0442157
TOR4A	0.0125879	0.0664485	0.416236	0.833107
TSC22D4	0.0347535	0.0754988	0.111715	0.531537
TSPAN2	-0.00624653	0.057394	0.691033	0.941575
TTC24	0.00600713	0.0850664	0.301614
TTC33	-0.038027	0.0559011	0.0967254	0.497492
TTC9B	0.0045673	0.0850248	0.330201
TULP1	-0.00451704	0.0823175	0.508141
TYROBP	0.0168984	0.091171	0.137304
USP38	0.0109877	0.0334671	0.489879	0.866602
VCAN	0.0101226	0.0322867	0.516231	0.87716
VGLL3	-0.00561754	0.036388	0.727836	0.953122
VTN	0.00306696	0.0544164	0.846552	0.977288
VWA5B2	-0.00534989	0.0847052	0.338632
WIPF3	-0.00704312	0.0836015	0.349733
WNT10B	-0.0111585	0.0702266	0.431101	0.839117
ZNF185	-0.00742117	0.0560308	0.645295	0.923468
ZNF204P	-0.00699859	0.073486	0.553512
ZNF384	-0.00677255	0.0218053	0.574496	0.898899
ZNF385C	-0.00971223	0.0389453	0.562044	0.893741
ZNF467	0.0105319	0.0517054	0.538636	0.885912
ZNF503-AS2	-0.00436227	0.0592396	0.772756	0.963554
ZNF672	0.0990751	0.0773149	0.00689367	0.117542

## Sheet: S1c_MEIS2_OE
Supplementary Table S1c: Differential Gene Expression Analysis - MEIS2-OE
symbol	log2FoldChange	lfcSE	pvalue	padj
5S_rRNA	-0.00202574	0.0464246	0.662928	0.999966
7SK	-0.00113539	0.030963	0.781025	0.999966
A1BG	-0.000970871	0.0280109	0.799842	0.999966
A1BG-AS1	0.00123164	0.0170617	0.597271	0.999966
A2M	0.225096	0.0612688	1.65806e-05	0.00208005
A2M-AS1	0.00211071	0.0205554	0.441123	0.999966
A3GALT2	0.0038765	0.0756813	0.419301	0.999966
A4GALT	-0.00150468	0.0344758	0.727818	0.999966
AAAS	0.000103413	0.00749307	0.913267	0.999966
AACS	-0.00165546	0.0132122	0.274154	0.999966
AACSP1	0.014983	0.170354	0.0562266
AADAT	0.00508043	0.0265415	0.130191	0.995571
AAED1	0.027361	0.0757552	0.0271058	0.595495
AAGAB	-0.000119239	0.00629861	0.876796	0.999966
AAK1	-0.00257027	0.0156856	0.148627	0.999966
AAMDC	0.00175743	0.0141556	0.288689	0.999966
AAMP	-0.00223756	0.0182526	0.328418	0.999966
AANAT	-0.00193038	0.0552627	0.674479	0.999966
AAR2	0.000237826	0.00770347	0.80566	0.999966
AARD	-0.00242177	0.0659981	0.596099	0.999966
AARS	-0.000470359	0.00681899	0.54413	0.999966
AARS2	-0.000769761	0.0121318	0.627237	0.999966
AARSD1	-0.00136932	0.0205937	0.634457	0.999966
AASDH	-0.00073008	0.0130591	0.677304	0.999966
AASDHPPT	0.000608115	0.0086334	0.554091	0.999966
AASS	-0.00218496	0.0169831	0.290172	0.999966
AATF	-0.00021747	0.00756778	0.818679	0.999966
AATK	-0.00349132	0.0409885	0.466865	0.999966
AB007962	-0.00361105	0.0520867	0.464017	0.999966
AB074162	-0.000802511	0.0359379	0.853917	0.999966
AB074166	0.00365752	0.0876435	0.424934
AB074188	0.00430434	0.0453724	0.393937	0.999966
AB075489	-0.00313653	0.0563433	0.514007	0.999966
AB075492	0.000976477	0.0369027	0.824446	0.999966
AB209061	0.00109523	0.0206864	0.708256	0.999966
AB209185	-0.000906102	0.0402269	0.839905	0.999966
AB209315	-0.000210615	0.0498034	0.962628	0.999966
AB209621	-0.00156927	0.0413722	0.730376	0.999966
AB231703	-0.00395013	0.0862619	0.399669
AB488780	-0.00102284	0.0218456	0.74135	0.999966
AB586698	0.0128252	0.129219	0.0843954	0.908368
ABAT	-0.0257435	0.0645763	0.0216286	0.529858
ABCA1	-6.18705e-06	0.0186268	0.998165	0.999966
ABCA10	0.00226249	0.0509042	0.62849	0.999966
ABCA11P	0.00747936	0.0354275	0.112462	0.975238
ABCA12	0.00414007	0.0366794	0.375621	0.999966
ABCA13	0.00301974	0.0489418	0.530378	0.999966
ABCA17P	-0.00355899	0.0667373	0.459417	0.999966
ABCA2	-0.000424808	0.0221986	0.893631	0.999966
ABCA3	-0.00474279	0.0309215	0.242067	0.999966
ABCA4	0.00324511	0.0297882	0.414758	0.999966
ABCA5	-0.08993	0.164569	0.0046354	0.207475
ABCA7	-0.00223724	0.0245988	0.506163	0.999966
ABCA8	-0.00247135	0.0208385	0.361546	0.999966
ABCA9	0.000939192	0.0380589	0.832352	0.999966
ABCB1	0.0674367	0.0872478	0.00388886	0.180406
ABCB10	0.00429393	0.0218789	0.106337	0.964509
ABCB11	0.00253987	0.0683697	0.577975	0.999966
ABCB4	-0.0123044	0.0490037	0.0741171	0.870215
ABCB6	-0.000137748	0.00941336	0.91201	0.999966
ABCB7	-0.000518028	0.00949415	0.665393	0.999966
ABCB8	-0.00145746	0.0220282	0.636439	0.999966
ABCB9	-0.000136859	0.0180243	0.958033	0.999966
ABCC1	-0.0016444	0.0138133	0.31159	0.999966
ABCC10	-0.000288367	0.0122134	0.864037	0.999966
ABCC11	-0.00095738	0.0524785	0.831916	0.999966
ABCC2	0.00029086	0.0307002	0.942805	0.999966
ABCC3	0.0100694	0.0674143	0.139739	0.999966
ABCC4	-0.000533078	0.0146518	0.795068	0.999966
ABCC5	-0.00166591	0.0135168	0.287217	0.999966
ABCC6	-0.00449551	0.040178	0.361527	0.999966
ABCC6P1	-0.00731712	0.0680726	0.215254	0.999966
ABCC6P2	0.00288516	0.0441896	0.54469	0.999966
ABCC8	0.000526292	0.0474767	0.90717	0.999966
ABCC9	-0.0018382	0.0169905	0.395423	0.999966
ABCD1	0.00151446	0.0252542	0.666429	0.999966
ABCD2	0.00146928	0.0314801	0.722086	0.999966
ABCD3	0.000155723	0.00624318	0.837009	0.999966
ABCD4	-0.00273732	0.017525	0.182793	0.999966
ABCE1	0.00071775	0.00806021	0.424529	0.999966
ABCF1	0.000457595	0.00709497	0.577703	0.999966
ABCF2	0.000968861	0.00923478	0.340737	0.999966
ABCF3	-0.00409618	0.0208318	0.102136	0.952589
ABCG1	-0.00290226	0.0601029	0.539098	0.999966
ABCG2	-0.00288669	0.0398593	0.536925	0.999966
ABCG4	-0.00303997	0.025768	0.376549	0.999966
ABCG5	-0.00468603	0.0583591	0.364744	0.999966
ABCG8	-0.00353338	0.0796201	0.448477	0.999966
ABHD1	-0.00286227	0.0547671	0.547708	0.999966
ABHD10	0.000547509	0.0085362	0.594923	0.999966
ABHD11	-0.0033713	0.0236618	0.266041	0.999966
ABHD12	-0.00171853	0.0142152	0.305733	0.999966
ABHD13	0.000985142	0.0152237	0.634104	0.999966
ABHD14A	0.00168372	0.0197981	0.532963	0.999966
ABHD14A-ACY1	0.00270289	0.0773055	0.547029
ABHD14B	-0.000183642	0.0146789	0.929843	0.999966
ABHD15	0.0009255	0.0104557	0.455833	0.999966
ABHD16A	-0.000450166	0.0105789	0.746676	0.999966
ABHD16B	-0.00275383	0.112325	0.451687
ABHD17A	-0.00252346	0.0385894	0.582299	0.999966
ABHD17B	7.67273e-05	0.00957952	0.952057	0.999966
ABHD17C	-0.00419791	0.0300514	0.289289	0.999966
ABHD2	-0.00398185	0.0191336	0.0800608	0.894972
ABHD3	0.000418716	0.00958085	0.734543	0.999966
ABHD4	-0.00115237	0.0116555	0.404372	0.999966
ABHD5	0.000271286	0.0114214	0.861709	0.999966
ABHD6	0.000648411	0.0169685	0.787813	0.999966
ABHD8	-0.00260554	0.0308825	0.525681	0.999966
ABI1	0.00129804	0.0113001	0.308155	0.999966
ABI2	0.00295924	0.0169261	0.128224	0.990954
ABI3	0.000177864	0.0237749	0.958016	0.999966
ABI3BP	0.00049218	0.0615235	0.910732	0.999966
ABL1	-0.00231674	0.0186743	0.323766	0.999966
ABL2	0.000354004	0.00720632	0.682811	0.999966
ABLIM1	0.00025461	0.00775209	0.793275	0.999966
ABLIM2	-0.044363	0.147158	0.013885	0.415013
ABLIM3	0.00760497	0.104383	0.183231
ABO	0.00210412	0.0543135	0.649501	0.999966
ABR	-0.000948777	0.0125735	0.556586	0.999966
ABRACL	0.000245672	0.00598119	0.727191	0.999966
ABT1	-0.000461795	0.0124337	0.785743	0.999966
ABTB1	7.6564e-05	0.020966	0.979772	0.999966
ABTB2	-0.00315843	0.024844	0.334228	0.999966
ACAA1	0.000289658	0.00819154	0.779541	0.999966
ACAA2	-0.000933645	0.00922926	0.362854	0.999966
ACACA	-0.000423239	0.00965136	0.733999	0.999966
ACACB	-0.250854	0.104107	0.000110798	0.010174
ACAD10	-0.000565767	0.00886931	0.600406	0.999966
ACAD11	-0.00169703	0.0162582	0.411643	0.999966
ACAD8	-0.0037796	0.0202765	0.118665	0.980474
ACAD9	-0.00304229	0.018735	0.170559	0.999966
ACADL	0.00159908	0.0574741	0.724101	0.999966
ACADM	0.000360839	0.00682521	0.654177	0.999966
ACADS	0.00379404	0.0440494	0.440987	0.999966
ACADSB	0.000249616	0.00901168	0.831254	0.999966
ACADVL	-0.000366863	0.00733099	0.67773	0.999966
ACAN	0.0149566	0.128208	0.0687447	0.851545
ACAP1	-0.0181514	0.0882889	0.0570955	0.802959
ACAP2	0.00056609	0.0103758	0.671412	0.999966
ACAP3	-0.000984621	0.0232312	0.76454	0.999966
ACAT1	0.000489954	0.00917343	0.67043	0.999966
ACAT2	0.00113992	0.0114838	0.400163	0.999966
ACBD3	0.00292514	0.018717	0.189786	0.999966
ACBD4	0.00168533	0.0258205	0.637211	0.999966
ACBD5	0.000208819	0.0056238	0.751469	0.999966
ACBD6	-0.000464254	0.00909123	0.684871	0.999966
ACBD7	-0.177158	0.0962936	0.000355117	0.0264688
ACD	-0.00251383	0.0220238	0.387555	0.999966
ACE	-0.0112031	0.0679381	0.119736	0.981292
ACE2	-0.00146684	0.0338168	0.732116	0.999966
ACER2	0.00206825	0.0163448	0.295522	0.999966
ACER3	-0.00117979	0.0136324	0.496832	0.999966
ACHE	0.000361463	0.020034	0.900299	0.999966
ACIN1	-7.18464e-05	0.00422738	0.883071	0.999966
ACLY	-0.00260711	0.0165938	0.173945	0.999966
ACN9	0.00679698	0.0324887	0.111344	0.974483
ACO1	0.00140258	0.0107414	0.226339	0.999966
ACO2	-0.00138355	0.014436	0.447575	0.999966
ACOT11	-0.00611304	0.0412867	0.243141	0.999966
ACOT12	-0.00449278	0.0932058	0.345026
ACOT13	0.000649643	0.00853392	0.515172	0.999966
ACOT7	-0.000438067	0.0176847	0.862936	0.999966
ACOT8	0.000830265	0.0123347	0.604877	0.999966
ACOT9	0.000557609	0.00924233	0.626292	0.999966
ACOX1	0.000336327	0.00792488	0.732393	0.999966
ACOX2	0.000477027	0.0128503	0.786974	0.999966
ACOX3	9.96567e-07	0.0133108	0.999575	0.999966
ACP1	-6.08319e-06	0.00321811	0.987105	0.999966
ACP2	0.000196862	0.00739855	0.83154	0.999966
ACP5	-0.00180544	0.0245131	0.595115	0.999966
ACP6	-0.00032127	0.00964453	0.799173	0.999966
ACPL2	-0.0146298	0.042575	0.0279785	0.603229
ACPP	-0.00534734	0.0851905	0.297743	0.999966
ACR	0.00223481	0.0487426	0.632856	0.999966
ACRBP	-0.00496627	0.0413773	0.32633	0.999966
ACRC	-0.00196314	0.0284913	0.611756	0.999966
ACSBG1	-0.0071265	0.064242	0.224217	0.999966
ACSBG2	-0.00846756	0.112736	0.154326
ACSF2	0.000939417	0.0140089	0.615439	0.999966
ACSF3	-0.000443037	0.0193154	0.873333	0.999966
ACSL1	-0.00113779	0.0147619	0.560064	0.999966
ACSL3	0.00197087	0.0139856	0.21218	0.999966
ACSL4	1.49283e-06	0.00758937	0.998769	0.999966
ACSL5	0.039474	0.0963832	0.0172456	0.467712
ACSL6	-0.00415101	0.0590634	0.408798	0.999966
ACSM3	-0.00164552	0.037459	0.712371	0.999966
ACSS1	-0.00423809	0.0392652	0.38156	0.999966
ACSS2	-5.4541e-05	0.00575021	0.937411	0.999966
ACSS3	-0.00467443	0.0267363	0.16939	0.999966
ACTA1	0.0030017	0.0631517	0.524564	0.999966
ACTA2	3.43941e-05	0.00867552	0.975828	0.999966
ACTB	9.02342e-05	0.0111281	0.952741	0.999966
ACTC1	-0.00144495	0.0405695	0.749682	0.999966
ACTG1	0.000246612	0.011086	0.869882	0.999966
ACTG2	0.00539015	0.044592	0.305763	0.999966
ACTL10	-0.00256986	0.0711253	0.571271
ACTL6A	0.000304648	0.00616504	0.671744	0.999966
ACTL6B	0.0121192	0.11316	0.0962283	0.931802
ACTL8	-0.00190553	0.0784967	0.65844
ACTN1	0.000221472	0.014126	0.911666	0.999966
ACTN1-AS1	0.0122287	0.136341	0.0868659
ACTN2	-0.00129342	0.0401429	0.774207	0.999966
ACTN3	-0.00696486	0.0706216	0.227783	0.999966
ACTN4	-0.000184347	0.0179946	0.943374	0.999966
ACTR10	0.00153706	0.0126272	0.286162	0.999966
ACTR1A	5.54914e-05	0.0061739	0.941445	0.999966
ACTR1B	-0.00191769	0.0190854	0.447689	0.999966
ACTR2	0.00112542	0.0101283	0.315715	0.999966
ACTR3	0.00752361	0.0287866	0.0511786	0.778166
ACTR3B	0.000219354	0.00848109	0.840677	0.999966
ACTR5	-0.000772446	0.0107662	0.56583	0.999966
ACTR6	0.000558977	0.010059	0.662971	0.999966
ACTR8	-6.67425e-06	0.00651448	0.993397	0.999966
ACTRT3	0.00435842	0.0404203	0.37536	0.999966
ACVR1	0.296908	0.06587	8.02986e-07	0.000134947
ACVR1B	-0.0117009	0.0333774	0.0220138	0.533544
ACVR1C	0.00481861	0.0679173	0.348194	0.999966
ACVR2A	0.00154582	0.0151633	0.417695	0.999966
ACVR2B	-0.000211002	0.00726498	0.815229	0.999966
ACVR2B-AS1	0.0226657	0.0678335	0.0340655	0.668009
ACVRL1	0.00071035	0.0152357	0.737905	0.999966
ACY1	-0.000348148	0.0257803	0.923091	0.999966
ACYP1	-0.00144845	0.0140696	0.403226	0.999966
ACYP2	-0.00380626	0.029565	0.331509	0.999966
AD 1	0.0104978	0.0505016	0.11489	0.97675
ADA	-0.00740121	0.0302431	0.065615	0.844529
ADAL	-0.000739046	0.00933199	0.503764	0.999966
ADAM10	-0.000157214	0.00725172	0.86251	0.999966
ADAM11	0.265601	0.202247	0.000378979	0.0281297
ADAM12	0.00686394	0.0554449	0.236388	0.999966
ADAM15	-0.0012337	0.0182392	0.625473	0.999966
ADAM17	0.00158344	0.0117242	0.216392	0.999966
ADAM18	0.000341703	0.0763878	0.934786
ADAM19	0.0016266	0.0163928	0.441321	0.999966
ADAM1A	-0.000534943	0.0171133	0.826654	0.999966
ADAM20	0.00115558	0.0482367	0.799527	0.999966
ADAM20P1	0.00363457	0.0417599	0.453064	0.999966
ADAM21	-0.00850701	0.0583622	0.177467	0.999966
ADAM21P1	0.00242799	0.0642826	0.596767	0.999966
ADAM22	-0.00795616	0.0370148	0.108468	0.970004
ADAM23	0.000334169	0.00862813	0.760533	0.999966
ADAM28	-0.00200512	0.0416985	0.66322	0.999966
ADAM32	-0.000154155	0.0449756	0.972699	0.999966
ADAM33	0.0018301	0.0333676	0.66863	0.999966
ADAM8	0.000754365	0.0267015	0.838433	0.999966
ADAM9	0.0303413	0.0599236	0.0106965	0.360203
ADAMTS1	0.00110501	0.0182391	0.664658	0.999966
ADAMTS10	-0.000260762	0.0206583	0.930155	0.999966
ADAMTS12	0.00146535	0.0146554	0.425111	0.999966
ADAMTS13	-0.00586976	0.0350843	0.202497	0.999966
ADAMTS14	0.00180097	0.0799894	0.673041
ADAMTS15	-0.00194121	0.0206224	0.486155	0.999966
ADAMTS16	0.000588024	0.0614598	0.89357	0.999966
ADAMTS19	-0.00408036	0.0502061	0.418059	0.999966
ADAMTS2	0.000767835	0.0589613	0.862527	0.999966
ADAMTS20	-0.0100402	0.0518429	0.129667	0.994094
ADAMTS3	0.000830967	0.0145663	0.67625	0.999966
ADAMTS4	-0.00158703	0.0185599	0.527315	0.999966
ADAMTS6	-0.00293636	0.0277751	0.43236	0.999966
ADAMTS7	-0.00226798	0.031325	0.583823	0.999966
ADAMTS8	-0.00210829	0.0636587	0.642327	0.999966
ADAMTS9	-0.000383054	0.0104572	0.782173	0.999966
ADAMTS9-AS2	0.020668	0.141209	0.0422247	0.722565
ADAMTSL1	-0.0230868	0.112456	0.0381134	0.695289
ADAMTSL2	0.00132071	0.0437345	0.771972	0.999966
ADAMTSL4	0.036038	0.0844841	0.0175535	0.470224
ADAMTSL5	0.00233997	0.0312515	0.571498	0.999966
ADAP1	0.00129072	0.0304988	0.750013	0.999966
ADAP2	0.00313594	0.0321572	0.459103	0.999966
ADAR	0.000253171	0.00509504	0.661156	0.999966
ADARB1	0.000627445	0.00953672	0.593406	0.999966
ADARB2	0.00281405	0.0553797	0.553326	0.999966
ADAT1	0.0027143	0.0163652	0.147228	0.999966
ADAT2	-0.000177907	0.0138845	0.927681	0.999966
ADAT3	0.000595562	0.0406376	0.894202	0.999966
ADC	-3.29632e-05	0.0130014	0.985578	0.999966
ADCK1	-0.0179765	0.0575213	0.0414102	0.717447
ADCK2	0.00739432	0.0361108	0.123262	0.986161
ADCK3	-0.00221754	0.0177565	0.313863	0.999966
ADCK4	-0.000611267	0.0173753	0.805025	0.999966
ADCK5	0.000522006	0.0309183	0.897991	0.999966
ADCY1	-0.00365667	0.0230646	0.204611	0.999966
ADCY10	-0.00184479	0.0734556	0.673269
ADCY10P1	0.000708638	0.0231951	0.829742	0.999966
ADCY2	-0.000407892	0.0122606	0.807935	0.999966
ADCY3	-0.0011738	0.0150596	0.556479	0.999966
ADCY4	-0.000291734	0.0398105	0.947796	0.999966
ADCY5	-0.00217634	0.0292796	0.581337	0.999966
ADCY6	-0.00154226	0.0122616	0.262566	0.999966
ADCY7	0.00738553	0.0304637	0.0679544	0.849137
ADCY9	-0.000446914	0.0116692	0.776567	0.999966
ADCYAP1R1	-0.000223186	0.0416871	0.960296	0.999966
ADD1	0.000219655	0.00551653	0.732338	0.999966
ADD2	-0.0049253	0.0264514	0.140972	0.999966
ADD3	-7.40377e-05	0.00863523	0.94765	0.999966
ADH4	-0.00274827	0.0572902	0.560333	0.999966
ADH5	0.00103765	0.00906358	0.286185	0.999966
ADHFE1	0.000179283	0.0356528	0.966998	0.999966
ADI1	0.000158384	0.00418745	0.739133	0.999966
ADIPOR1	0.000345877	0.00665454	0.65867	0.999966
ADIPOR2	-0.000371392	0.00711884	0.661587	0.999966
ADIRF	0.000982824	0.0487936	0.828418	0.999966
ADK	-0.00224064	0.0176993	0.305158	0.999966
ADM	0.00075337	0.0228778	0.816859	0.999966
ADM2	-0.00266893	0.0264114	0.455538	0.999966
ADM5	0.00074907	0.0225089	0.815219	0.999966
ADNP	-8.87512e-05	0.00677208	0.916018	0.999966
ADNP2	-0.000303323	0.00486052	0.572393	0.999966
ADO	-0.000909948	0.0100745	0.440134	0.999966
ADORA1	0.000743462	0.0259554	0.837295	0.999966
ADORA2A	0.00338107	0.0625558	0.481942	0.999966
ADORA2B	0.00436121	0.0424328	0.382343	0.999966
ADORA3	0.000844276	0.0547268	0.850626	0.999966
ADPGK	0.000288006	0.00606637	0.684174	0.999966
ADPGK-AS1	0.00253455	0.0687716	0.578298	0.999966
ADPRH	-4.5056e-05	0.0440864	0.992012	0.999966
ADPRHL1	0.00378581	0.0314632	0.36328	0.999966
ADPRHL2	-2.09121e-05	0.00866188	0.985277	0.999966
ADPRM	0.00516275	0.0283281	0.15522	0.999966
ADRA2B	-0.00166345	0.0503268	0.717314	0.999966
ADRA2C	0.000869377	0.0380321	0.844507	0.999966
ADRB2	0.00636429	0.102664	0.22801
ADRBK1	-0.00109976	0.019657	0.69157	0.999966
ADRBK2	-0.000912029	0.00815487	0.291148	0.999966
ADRM1	-0.000929228	0.0282494	0.809373	0.999966
ADSL	0.00594903	0.0237052	0.0505509	0.777587
ADSS	0.00241124	0.0165967	0.215353	0.999966
ADSSL1	0.00206449	0.0189333	0.401604	0.999966
AEBP1	0.000712664	0.0150936	0.734223	0.999966
AEBP2	0.00342792	0.0213215	0.189259	0.999966
AEN	0.000471305	0.00990853	0.712275	0.999966
AES	-0.00115149	0.0184862	0.655546	0.999966
AF035281	0.00101566	0.0173684	0.675047	0.999966
AF063596	-0.00701587	0.0764679	0.222426	0.999966
AF070581	-0.0041103	0.0338179	0.352841	0.999966
AF075036	0.00151817	0.0752546	0.724008
AF075112	-0.000805762	0.0494386	0.858516	0.999966
AF079515	0.00142513	0.013797	0.398873	0.999966
AF085995	0.00337849	0.0381055	0.469573	0.999966
AF086102	-0.000720645	0.0418938	0.872787	0.999966
AF086125	0.00258338	0.0913492	0.540369
AF086126	0.00142935	0.0275107	0.704894	0.999966
AF086132	-0.00113932	0.0203145	0.691063	0.999966
AF086154	-0.000590204	0.0669789	0.891491
AF086184	-0.012724	0.139438	0.0814471
AF086285	0.00136038	0.0229569	0.673099	0.999966
AF086351	-0.00141902	0.0398316	0.753135	0.999966
AF088041	-0.000111545	0.00806356	0.914308	0.999966
AF090939	0.00153549	0.0722306	0.723835
AF116693	0.00534283	0.0346909	0.240067	0.999966
AF119915	0.000106871	0.0578182	0.980721	0.999966
AF131837	-0.00829308	0.0408356	0.128321	0.990954
AF143871	-0.00251018	0.0587718	0.590175	0.999966
AF157115	0.00246961	0.0347123	0.574507	0.999966
AF161365	0.00476411	0.0687489	0.351541	0.999966
AF188711	-0.00133458	0.0625946	0.763881	0.999966
AF258550	-8.24671e-05	0.0327522	0.984294	0.999966
AF258560	0.00319894	0.0429112	0.504813	0.999966
AF268386	0.00141079	0.0327082	0.737838	0.999966
AF279782	-0.000812846	0.044136	0.857393	0.999966
AF289551	-0.00514319	0.0496478	0.331253	0.999966
AF339817	-0.000843712	0.0189283	0.753858	0.999966
AF420437	-0.000704135	0.0535784	0.875244	0.999966
AF520792	-0.00512695	0.0456568	0.327247	0.999966
AF520793	-0.00202051	0.0424682	0.661707	0.999966
AFAP1	0.0173794	0.0510917	0.0317603	0.639594
AFAP1-AS1	-0.00223842	0.07638	0.611266
AFAP1L1	7.93355e-05	0.0315	0.984599	0.999966
AFAP1L2	-0.518277	0.0974732	5.02158e-10	1.53953e-07
AFF1	-0.00056043	0.00759609	0.520229	0.999966
AFF2	0.000733544	0.0571101	0.869134	0.999966
AFF3	-0.00166577	0.0119866	0.20316	0.999966
AFF4	0.00071296	0.00968966	0.544193	0.999966
AFG3L1P	8.14009e-06	0.0106606	0.995519	0.999966
AFG3L2	-0.000130468	0.00474311	0.812349	0.999966
AFMID	-0.00268094	0.0159409	0.138875	0.999966
AFP	0.00609904	0.0462906	0.26485	0.999966
AFTPH	-0.00095879	0.010116	0.412511	0.999966
AGA	2.76335e-05	0.00970777	0.983011	0.999966
AGAP1	-0.00443022	0.0234168	0.124819	0.98897
AGAP11	0.00776927	0.0634753	0.200689	0.999966
AGAP2	-0.00135771	0.017157	0.55837	0.999966
AGAP2-AS1	0.00735387	0.103701	0.191463	0.999966
AGAP3	-0.00300287	0.0243	0.348911	0.999966
AGAP4	-0.000289651	0.0513401	0.948525	0.999966
AGAP5	-0.00442268	0.0332327	0.311097	0.999966
AGAP6	-0.0138455	0.046975	0.0469221	0.761959
AGAP7	0.00163452	0.0236761	0.620236	0.999966
AGAP8	-0.0042625	0.0319125	0.311178	0.999966
AGAP9	-0.0138198	0.0805096	0.0864975	0.917028
AGBL1	-0.00359707	0.067426	0.45487	0.999966
AGBL3	-0.00271526	0.0359708	0.545505	0.999966
AGBL4	0.00279189	0.0393279	0.547857	0.999966
AGBL5	7.74015e-05	0.00609518	0.917012	0.999966
AGER	0.000376015	0.0114325	0.807899	0.999966
AGFG1	0.00300601	0.0172352	0.130723	0.996201
AGFG2	-0.00377762	0.0289619	0.324801	0.999966
AGGF1	0.000176536	0.0063424	0.818388	0.999966
AGK	0.00114037	0.00998719	0.297508	0.999966
AGL	-0.000259691	0.00914463	0.827434	0.999966
AGMAT	0.00240902	0.0273244	0.516978	0.999966
AGMO	-0.0024984	0.0805004	0.569854
AGO1	-0.000215412	0.00690039	0.799162	0.999966
AGO2	-0.00270291	0.0207714	0.306527	0.999966
AGO3	0.000446362	0.00980851	0.724547	0.999966
AGO4	-0.000983099	0.0129618	0.556866	0.999966
AGPAT1	-0.000324812	0.00737334	0.71788	0.999966
AGPAT2	-0.00180504	0.0279892	0.636334	0.999966
AGPAT3	-0.00124937	0.0129173	0.429749	0.999966
AGPAT4	-0.00234588	0.0141097	0.133447	0.999966
AGPAT4-IT1	0.000821872	0.0355173	0.849866	0.999966
AGPAT5	0.000174658	0.0060676	0.810586	0.999966
AGPAT6	5.68432e-05	0.00505819	0.924281	0.999966
AGPAT9	0.00600786	0.0694544	0.272923	0.999966
AGPHD1	0.0025271	0.0340452	0.562172	0.999966
AGPS	0.000115409	0.00691322	0.893336	0.999966
AGRN	-0.00303598	0.0367297	0.505892	0.999966
AGT	-0.00294861	0.0420304	0.53382	0.999966
AGTPBP1	-0.00290067	0.0184178	0.184023	0.999966
AGTR1	0.00459886	0.0434581	0.364163	0.999966
AGTRAP	-0.00152346	0.0225292	0.62848	0.999966
AGXT2L2	0.000629901	0.0106903	0.646162	0.999966
AHCTF1	-0.000184428	0.00777027	0.851377	0.999966
AHCTF1P1	0.00141012	0.0312583	0.731702	0.999966
AHCY	-0.00717009	0.0309768	0.0795886	0.894972
AHCYL1	-0.000369596	0.00604684	0.59008	0.999966
AHCYL2	-0.000909989	0.0117721	0.539168	0.999966
AHDC1	-0.00806277	0.0452136	0.166393	0.999966
AHI1	0.104446	0.112143	0.00235206	0.120056
AHNAK	0.00271848	0.0213042	0.320603	0.999966
AHNAK2	0.00742627	0.0386796	0.147333	0.999966
AHR	-0.00843525	0.0379532	0.0994306	0.939409
AHRR	0.000198815	0.0237758	0.953075	0.999966
AHSA1	0.000728125	0.0090086	0.489452	0.999966
AHSA2	0.000535081	0.0144678	0.791319	0.999966
AHSG	0.0016537	0.0718513	0.704965
AIDA	6.87616e-05	0.0070975	0.938524	0.999966
AIF1	-0.00242003	0.0312008	0.558139	0.999966
AIF1L	-0.119584	0.0749836	0.000558932	0.0384433
AIFM1	-0.000181506	0.00503213	0.754916	0.999966
AIFM2	0.0214608	0.0694605	0.0403198	0.711777
AIFM3	-0.00381458	0.0447297	0.43993	0.999966
AIG1	-0.00175202	0.0152884	0.348334	0.999966
AIM1	-0.00588507	0.078256	0.273213	0.999966
AIM1L	-0.00127307	0.0317555	0.75878	0.999966
AIM2	-2.40723e-05	0.0277807	0.994958	0.999966
AIMP1	0.00302636	0.0184883	0.165312	0.999966
AIMP2	8.15869e-05	0.00843679	0.940678	0.999966
AIP	-0.00205731	0.0240005	0.532965	0.999966
AIPL1	0.00521127	0.099198	0.2887
AIRE	0.000746776	0.0643229	0.864302
AJ011378	0.00256774	0.0762675	0.565918
AJ011981	-0.00107009	0.0530322	0.812662	0.999966
AJ297365	0.00347515	0.047957	0.478239	0.999966
AJ420595	0.000447967	0.0429995	0.920717	0.999966
AJ606331	0.00683187	0.0696177	0.233851	0.999966
AJUBA	0.0253905	0.0533718	0.0119999	0.384676
AK000154	-0.000994846	0.0140274	0.592655	0.999966
AK000798	0.0063479	0.0558504	0.260893	0.999966
AK000807	0.00119593	0.046538	0.792943	0.999966
AK000953	0.00220471	0.0214638	0.443398	0.999966
AK001057	0.00405264	0.0396838	0.402092	0.999966
AK001351	-0.00144443	0.0645616	0.744518
AK001394	-0.0108138	0.0411183	0.0624898	0.829961
AK001533	-0.00019196	0.0227768	0.952981	0.999966
AK001558	-0.00604255	0.0539274	0.276731	0.999966
AK001582	-0.00342569	0.0808147	0.458169
AK001928	-0.00598278	0.0748141	0.270583	0.999966
AK001975	0.00271568	0.0392877	0.557902	0.999966
AK021551	0.00497071	0.0405773	0.322157	0.999966
AK021563	-0.00366877	0.031536	0.379467	0.999966
AK021570	-0.000423141	0.0280988	0.912223	0.999966
AK021664	0.00321418	0.028558	0.40061	0.999966
AK021739	-0.00052069	0.0421195	0.907785	0.999966
AK021804	0.00310931	0.0386658	0.504828	0.999966
AK021876	0.00498179	0.0409566	0.323127	0.999966
AK021888	-0.00873708	0.0359512	0.0745096	0.870941
AK021933	-0.00237575	0.0251043	0.487541	0.999966
AK021977	-0.00318507	0.063377	0.503011	0.999966
AK022030	0.0020248	0.0231025	0.523076	0.999966
AK022382	-0.000841992	0.0232335	0.798295	0.999966
AK022787	0.00531746	0.0974611	0.285154
AK022793	-0.00664871	0.0455194	0.232221	0.999966
AK022898	-0.000874678	0.0411215	0.845827	0.999966
AK022914	-0.00167808	0.067528	0.70466	0.999966
AK022915	0.000461482	0.0189664	0.865625	0.999966
AK022993	-0.00446288	0.034977	0.326927	0.999966
AK022997	0.00186584	0.019811	0.483829	0.999966
AK023033	-0.00201611	0.0780241	0.642084
AK023040	-0.000907732	0.0133584	0.606877	0.999966
AK023159	-0.0022629	0.0188125	0.343232	0.999966
AK023178	-0.000161489	0.0208268	0.95707	0.999966
AK023304	0.00622018	0.0514514	0.265918	0.999966
AK023457	-0.00288395	0.022106	0.310976	0.999966
AK023507	-0.00059192	0.0670605	0.891153
AK023515	0.00216741	0.0686991	0.629389
AK023566	-0.00401922	0.038547	0.400042	0.999966
AK023614	-0.000341136	0.068089	0.936783
AK023627	0.000685517	0.0220676	0.827721	0.999966
AK023809	-0.000962146	0.0567559	0.829646	0.999966
AK024092	0.00490387	0.0373805	0.306794	0.999966
AK024119	0.000204531	0.0597519	0.962942	0.999966
AK024141	8.59643e-05	0.0486941	0.984756	0.999966
AK024242	-0.00409977	0.047089	0.414735	0.999966
AK024248	-0.000589884	0.0135107	0.750742	0.999966
AK024535	0.00355088	0.0840923	0.440793
AK024736	0.0146492	0.119537	0.0724496	0.866959
AK024998	0.00105054	0.0344777	0.807092	0.999966
AK025061	0.00104423	0.0504104	0.817756	0.999966
AK025117	-0.000473467	0.0115461	0.760006	0.999966
AK025127	-0.0131412	0.136438	0.079363
AK025140	0.00199214	0.0241565	0.549624	0.999966
AK025511	-7.38216e-05	0.0406907	0.986819	0.999966
AK025664	-0.00047121	0.0281612	0.902444	0.999966
AK025726	-0.00223042	0.0186566	0.346021	0.999966
AK025793	-0.00399323	0.0867271	0.395177
AK025975	-0.00266916	0.0311489	0.518286	0.999966
AK026244	0.0027985	0.0382663	0.543643	0.999966
AK026379	-0.00398476	0.0849676	0.398356	0.999966
AK026392	0.000430631	0.0713399	0.919456
AK026502	4.33167e-05	0.0177922	0.986539	0.999966
AK026512	0.00350374	0.0416081	0.467103	0.999966
AK026714	0.00154716	0.0222312	0.618018	0.999966
AK026758	-0.00526135	0.0949166	0.291836
AK026777	0.00718888	0.0529221	0.221142	0.999966
AK026905	0.00450744	0.093621	0.343298
AK027091	0.00182309	0.0398353	0.688532	0.999966
AK027332	-0.000695335	0.0555645	0.876268	0.999966
AK054623	-0.00305132	0.0276973	0.412074	0.999966
AK054635	-0.00308021	0.0366684	0.499833	0.999966
AK054753	0.00418758	0.0437755	0.401807	0.999966
AK054837	-0.00942404	0.0556012	0.151127	0.999966
AK054921	-3.94834e-05	0.026653	0.991483	0.999966
AK054970	0.00294218	0.0267094	0.412615	0.999966
AK054972	0.00318432	0.0547167	0.509466	0.999966
AK054988	-0.000749195	0.0505891	0.868071	0.999966
AK055017	-0.00331294	0.0254843	0.323094	0.999966
AK055145	-0.00465501	0.0344289	0.3013	0.999966
AK055197	0.0111997	0.0503557	0.0992982	0.939405
AK055254	0.00448726	0.0346632	0.321087	0.999966
AK055257	0.000403477	0.0273325	0.914674	0.999966
AK055260	-0.00494354	0.0709634	0.336766	0.999966
AK055323	-0.0108245	0.0477576	0.0964143	0.931802
AK055332	0.0146092	0.115275	0.0735158	0.869756
AK055351	0.0137938	0.0840388	0.0860937	0.915577
AK055370	0.000430444	0.0215077	0.889053	0.999966
AK055384	-0.00098061	0.0348029	0.820247	0.999966
AK055386	-0.0020789	0.0382505	0.646198	0.999966
AK055408	0.0136656	0.0797688	0.0880573	0.921653
AK055458	-0.000158947	0.0420151	0.971736	0.999966
AK055459	0.0018468	0.0255049	0.600268	0.999966
AK055550	0.000524585	0.0708797	0.902212
AK055570	-0.00120614	0.0634633	0.784888	0.999966
AK055601	0.0011347	0.0106246	0.345797	0.999966
AK055656	0.00047246	0.0571942	0.915224	0.999966
AK055694	0.000799065	0.0311491	0.845183	0.999966
AK055712	0.000535069	0.0239468	0.874722	0.999966
AK055785	0.00147577	0.0226515	0.641646	0.999966
AK055849	-0.000737196	0.0198892	0.795418	0.999966
AK055910	0.000523191	0.0256463	0.884125	0.999966
AK055957	-0.00287925	0.04892	0.547492	0.999966
AK055981	-0.00141423	0.016357	0.513561	0.999966
AK056073	-0.00523535	0.0355429	0.259569	0.999966
AK056081	-0.000917664	0.0437428	0.839379	0.999966
AK056098	0.00389547	0.0394471	0.417343	0.999966
AK056105	0.000619255	0.0194487	0.82421	0.999966
AK056182	-0.018662	0.0801392	0.0556364	0.79769
AK056196	0.00108482	0.0155298	0.605507	0.999966
AK056211	-0.00175411	0.0497562	0.703467	0.999966
AK056228	0.0127011	0.124555	0.0869833	0.918506
AK056246	-0.00479252	0.0392077	0.329676	0.999966
AK056253	0.000120313	0.0340809	0.977478	0.999966
AK056267	0.00167098	0.0731767	0.701001	0.999966
AK056351	-0.00306936	0.0287373	0.42611	0.999966
AK056368	0.00256009	0.021898	0.373664	0.999966
AK056432	-0.00718395	0.104996	0.195707
AK056486	0.000183978	0.0272652	0.960971	0.999966
AK056490	-0.00651473	0.0767191	0.243438	0.999966
AK056524	0.00539185	0.057195	0.315328	0.999966
AK056618	0.0153394	0.127008	0.0665794	0.845036
AK056623	-0.00149751	0.020158	0.591801	0.999966
AK056657	0.00488232	0.0369439	0.305021	0.999966
AK056817	-0.00112157	0.0321404	0.787863	0.999966
AK056897	0.00928542	0.0863962	0.150015	0.999966
AK056973	0.000952548	0.0232179	0.771994	0.999966
AK057177	0.0139463	0.0568602	0.0753127	0.876876
AK057187	0.00246594	0.0635971	0.592214	0.999966
AK057259	0.000230479	0.0820091	0.954824
AK057321	0.00476718	0.0352332	0.299188	0.999966
AK057332	0.00147719	0.0655732	0.73847
AK057379	0.0552854	0.234114	0.00930904	0.331001
AK057451	0.00348478	0.0545013	0.476412	0.999966
AK057473	0.000381515	0.0262425	0.916872	0.999966
AK057519	0.00676322	0.0715989	0.235668	0.999966
AK057596	-0.00323955	0.0338413	0.46035	0.999966
AK057604	0.00411126	0.0345403	0.360292	0.999966
AK057657	-0.000675977	0.0117754	0.662091	0.999966
AK057681	0.00239321	0.0304295	0.555598	0.999966
AK057689	0.00187095	0.0476924	0.686023	0.999966
AK057719	-0.000903663	0.0346229	0.833701	0.999966
AK057766	-0.00245432	0.0481462	0.60254	0.999966
AK057873	0.00154888	0.0804086	0.713591
AK057887	0.000973904	0.0119829	0.516146	0.999966
AK057897	0.00290914	0.0410467	0.536896	0.999966
AK057978	-0.00335355	0.0448132	0.489497	0.999966
AK058136	-0.000199443	0.0594207	0.963894	0.999966
AK058177	-0.00117619	0.0511335	0.795506	0.999966
AK074396	-0.00114674	0.0759894	0.786878
AK074469	-0.000918463	0.0608489	0.835519	0.999966
AK074476	-0.00076611	0.012391	0.638566	0.999966
AK074615	0.00692132	0.0748765	0.227155	0.999966
AK090553	-0.0130196	0.0723708	0.0956614	0.931802
AK090593	0.0144605	0.0542326	0.0628812	0.832219
AK090674	-0.000504592	0.0201223	0.861464	0.999966
AK090700	0.0016773	0.0491286	0.715451	0.999966
AK090736	0.00697481	0.0456822	0.21634	0.999966
AK090844	0.00431171	0.0324607	0.313229	0.999966
AK090904	0.00120647	0.0213459	0.688704	0.999966
AK090973	0.000859355	0.0321076	0.836316	0.999966
AK091028	0.00211995	0.0570215	0.645578	0.999966
AK091070	-0.00274109	0.043575	0.562436	0.999966
AK091102	0.000828907	0.0276967	0.827296	0.999966
AK091365	-0.00311713	0.0698419	0.504753	0.999966
AK091593	-0.00217782	0.0755839	0.620923
AK091624	-0.00324994	0.0393605	0.489994	0.999966
AK091729	-0.00231352	0.034162	0.595161	0.999966
AK091866	0.00359298	0.0456432	0.46408	0.999966
AK091889	0.00176425	0.0802921	0.678524
AK091906	0.000376644	0.0763012	0.928182
AK092048	0.00268416	0.0336048	0.536128	0.999966
AK092080	0.000373834	0.0350819	0.930906	0.999966
AK092098	-0.000965856	0.0274675	0.7981	0.999966
AK092251	0.000457428	0.06287	0.916678	0.999966
AK092313	-0.0046774	0.0841914	0.343325
AK092331	0.00291427	0.026712	0.417491	0.999966
AK092380	0.00108907	0.0408954	0.809089	0.999966
AK092451	-0.00437614	0.0568822	0.390529	0.999966
AK092541	-0.0031089	0.0461479	0.518923	0.999966
AK092965	0.00749946	0.0649225	0.209769	0.999966
AK093002	-0.00214077	0.0533728	0.644717	0.999966
AK093026	0.00155029	0.0420505	0.73396	0.999966
AK093203	0.00586359	0.0745578	0.277106	0.999966
AK093256	0.000895049	0.0387987	0.840741	0.999966
AK093299	0.00452212	0.0499048	0.379171	0.999966
AK093356	0.000879362	0.0210261	0.769074	0.999966
AK093416	-0.000426509	0.0353105	0.921397	0.999966
AK093443	0.00159735	0.0746037	0.711594
AK093534	0.00278348	0.0277803	0.45812	0.999966
AK093551	-4.46304e-05	0.0179575	0.986263	0.999966
AK093552	-0.00302044	0.0814889	0.502482
AK093555	0.00642747	0.0406767	0.21945	0.999966
AK093892	-0.000707143	0.0717356	0.868394
AK093898	0.0030583	0.0305167	0.452162	0.999966
AK094156	0.00332838	0.054927	0.493157	0.999966
AK094188	-0.000767343	0.0162133	0.73575	0.999966
AK094196	0.00054221	0.0634782	0.901223	0.999966
AK094342	-0.000509656	0.0159831	0.822219	0.999966
AK094343	0.00445765	0.0389958	0.358941	0.999966
AK094352	-0.0241446	0.0843477	0.0376774	0.693372
AK094413	0.0133033	0.0471504	0.053361	0.786899
AK094480	0.000576185	0.0627766	0.895312
AK094525	-4.8285e-05	0.0260929	0.989419	0.999966
AK094561	-0.00162535	0.0751723	0.706492
AK094577	-0.00049709	0.0354893	0.908631	0.999966
AK094599	0.00514074	0.0865665	0.309113
AK094621	-0.00105798	0.0187782	0.688781	0.999966
AK094639	0.00175446	0.0378012	0.695592	0.999966
AK094644	0.00136922	0.0729578	0.750923
AK094692	0.00479156	0.0454659	0.352666	0.999966
AK094733	-0.000906663	0.0629273	0.836678	0.999966
AK094786	-0.00328056	0.0649195	0.490904	0.999966
AK094818	-0.00104176	0.0331669	0.805484	0.999966
AK094859	-0.00321615	0.0639606	0.498975	0.999966
AK094934	0.00362864	0.0530425	0.46194	0.999966
AK094945	0.00905518	0.0624994	0.162927	0.999966
AK094963	-0.012049	0.0814262	0.105349	0.960437
AK094985	-0.00133456	0.027608	0.724448	0.999966
AK094990	-0.00917744	0.048301	0.141516	0.999966
AK095057	0.00721991	0.0385125	0.156054	0.999966
AK095112	0.00120753	0.0279387	0.751959	0.999966
AK095132	-0.0120807	0.128069	0.0916783	0.923432
AK095151	0.00793297	0.0447282	0.16912	0.999966
AK095179	-0.00261469	0.0281208	0.491915	0.999966
AK095210	-0.00149884	0.068854	0.732552
AK095242	-0.00167206	0.0144616	0.335746	0.999966
AK095267	0.00120663	0.0222556	0.700844	0.999966
AK095285	0.00399148	0.0807705	0.403043
AK095335	0.00857756	0.0688067	0.174328	0.999966
AK095366	0.00684622	0.0474424	0.228032	0.999966
AK095439	0.00742036	0.041566	0.172028	0.999966
AK095498	-0.012492	0.0519128	0.081766	0.901802
AK095546	0.00362546	0.0301762	0.366095	0.999966
AK095621	-0.00014849	0.030045	0.970416	0.999966
AK095633	0.000384947	0.0736453	0.927354
AK095699	0.0261344	0.209331	0.0256634	0.579249
AK095700	0.00166873	0.0218496	0.581836	0.999966
AK095721	0.000259151	0.00731601	0.774121	0.999966
AK095988	-0.00367297	0.0457096	0.455708	0.999966
AK096066	-0.00361925	0.0792541	0.440217	0.999966
AK096219	0.000469996	0.0360994	0.914061	0.999966
AK096230	-0.00380273	0.0409811	0.43285	0.999966
AK096233	0.00305026	0.0394647	0.514941	0.999966
AK096249	-0.00380448	0.0531846	0.444184	0.999966
AK096314	-0.00150798	0.067565	0.732019
AK096329	-0.00544293	0.0778969	0.298521	0.999966
AK096335	0.0132868	0.0434519	0.0405964	0.713199
AK096395	0.00166578	0.0482547	0.717377	0.999966
AK096475	-0.00134612	0.018099	0.587735	0.999966
AK096549	0.00142661	0.0535938	0.753625	0.999966
AK096592	0.00130524	0.0278511	0.731974	0.999966
AK096622	-0.00267376	0.0534914	0.572134	0.999966
AK096792	-0.00345547	0.0515051	0.480578	0.999966
AK096932	0.001076	0.0160277	0.622855	0.999966
AK096982	0.000869462	0.0448184	0.84778	0.999966
AK097119	0.0209585	0.066613	0.0395604	0.706849
AK097143	0.000325378	0.0809026	0.936644
AK097184	-0.00134463	0.0750281	0.753384
AK097190	-0.000672867	0.0522948	0.880979	0.999966
AK097288	-0.00145864	0.0363632	0.740757	0.999966
AK097289	-0.00166316	0.0447124	0.717505	0.999966
AK097351	0.000545125	0.0157675	0.806913	0.999966
AK097370	0.00861744	0.0548279	0.172316	0.999966
AK097428	0.00770291	0.0969888	0.185783	0.999966
AK097453	-0.000951944	0.0349012	0.825557	0.999966
AK097472	-0.00795338	0.0508005	0.188824	0.999966
AK097527	0.00163459	0.0654973	0.713124
AK097571	-0.00337975	0.0425896	0.48325	0.999966
AK097590	0.00065019	0.0226093	0.84011	0.999966
AK097618	0.000292149	0.0687332	0.945717
AK097625	0.000982569	0.048732	0.82847	0.999966
AK097658	-0.031862	0.205875	0.0204563	0.513252
AK097701	-0.00115593	0.0499714	0.799167	0.999966
AK097702	0.00182047	0.0388219	0.687225	0.999966
AK097791	-0.00259716	0.0525119	0.582528	0.999966
AK097803	-0.00672641	0.103039	0.213528
AK097814	0.000656163	0.0596658	0.881976	0.999966
AK097836	-0.00923005	0.116584	0.136082
AK097878	-0.0137094	0.0667061	0.0883127	0.922418
AK097934	-0.00205789	0.0416334	0.655281	0.999966
AK097952	5.40399e-05	0.0545372	0.990324	0.999966
AK097957	-0.0011924	0.0270436	0.749159	0.999966
AK098012	0.00403202	0.0491861	0.422318	0.999966
AK098067	-0.00540191	0.0478802	0.311549	0.999966
AK098095	-0.00191867	0.0178487	0.404231	0.999966
AK098263	0.000572258	0.0302175	0.886789	0.999966
AK098303	0.00856526	0.108597	0.155127
AK098333	0.000582271	0.0384208	0.895474	0.999966
AK098438	0.0078466	0.0423687	0.158261	0.999966
AK098491	-0.00582348	0.0370593	0.228578	0.999966
AK098665	0.00555078	0.0871117	0.284002	0.999966
AK098727	-0.00688822	0.0917541	0.217423
AK098763	0.000286957	0.0291278	0.941786	0.999966
AK098783	0.00163674	0.056592	0.718677	0.999966
AK1	-0.00164681	0.0179953	0.492253	0.999966
AK122764	0.0192318	0.128627	0.0480484	0.770039
AK123177	0.00710827	0.0820568	0.215505	0.999966
AK123181	0.0185989	0.0846241	0.0555273	0.79769
AK123263	0.000237025	0.0303356	0.95306	0.999966
AK123292	0.0016083	0.0686111	0.714957
AK123298	0.00509466	0.0934236	0.30386
AK123300	-0.00457934	0.042207	0.362125	0.999966
AK123314	-0.00286637	0.0481551	0.549045	0.999966
AK123332	-0.000122931	0.0365926	0.977549	0.999966
AK123450	0.00300007	0.0416458	0.526676	0.999966
AK123459	-0.0022908	0.0496259	0.624864	0.999966
AK123543	0.0813543	0.216073	0.00530032	0.225346
AK123584	0.00159849	0.032954	0.70606	0.999966
AK123617	0.000579264	0.0470246	0.897943	0.999966
AK123654	-0.00334882	0.0589962	0.48829	0.999966
AK123675	0.00227592	0.0161835	0.230804	0.999966
AK123758	0.00754436	0.035466	0.110099	0.97437
AK123771	0.000384473	0.0244845	0.911529	0.999966
AK123826	0.00277158	0.0459093	0.560312	0.999966
AK123834	-0.00162991	0.0500981	0.722606	0.999966
AK123872	-0.00145712	0.0322679	0.727839	0.999966
AK123889	0.00437153	0.0628837	0.387093	0.999966
AK123934	0.00618343	0.0834602	0.254135	0.999966
AK123947	-0.00271451	0.0753044	0.54791
AK123998	0.00285695	0.0360213	0.526195	0.999966
AK124056	-0.0050742	0.0774732	0.322261	0.999966
AK124121	0.00123106	0.0460806	0.787128	0.999966
AK124179	0.00218537	0.056359	0.636633	0.999966
AK124197	0.00520478	0.0432547	0.315069	0.999966
AK124233	0.000642313	0.0195027	0.818178	0.999966
AK124262	-0.00112117	0.0529922	0.804098	0.999966
AK124308	-0.00217061	0.0615337	0.635021	0.999966
AK124326	0.0047582	0.0458281	0.355982	0.999966
AK124327	-0.0054944	0.0432716	0.294182	0.999966
AK124399	-0.0044914	0.0850248	0.356307
AK124433	0.00160126	0.0324081	0.703145	0.999966
AK124439	-0.00364857	0.0574652	0.457706	0.999966
AK124465	-0.000927233	0.0761828	0.825934
AK124484	-0.00203316	0.0232147	0.523431	0.999966
AK124523	-0.000352256	0.0222046	0.911788	0.999966
AK124680	-0.000355956	0.0535427	0.936535	0.999966
AK124806	0.00394142	0.0481233	0.430517	0.999966
AK124820	0.0018098	0.0248927	0.599614	0.999966
AK124930	-0.00442767	0.0458257	0.383675	0.999966
AK124950	0.0029979	0.0806956	0.506231
AK124970	0.00267202	0.0340677	0.540975	0.999966
AK124973	0.00705487	0.0530484	0.226926	0.999966
AK125001	0.00364915	0.0562088	0.458406	0.999966
AK125051	0.0142622	0.105786	0.0778837	0.888691
AK125157	-0.00254935	0.0442958	0.588393	0.999966
AK125212	-1.75682e-05	0.0298717	0.996487	0.999966
AK125237	-0.00259578	0.0676104	0.571304
AK125257	-0.00435676	0.0774716	0.375339	0.999966
AK125301	0.000686541	0.0228134	0.832576	0.999966
AK125333	0.0109706	0.0631683	0.123337	0.986161
AK125412	0.0124715	0.123924	0.0893416	0.92311
AK125437	-0.000506972	0.00810042	0.600993	0.999966
AK125463	0.00418823	0.045056	0.404074	0.999966
AK125489	0.00226349	0.0427939	0.626631	0.999966
AK125500	-0.000213954	0.0584944	0.961363	0.999966
AK125516	0.108756	0.35647	0.00338826	0.162717
AK125532	0.00159816	0.0785991	0.707435
AK125558	-0.00232676	0.0351179	0.597937	0.999966
AK125598	-8.62963e-05	0.0285488	0.982252	0.999966
AK125676	0.00170719	0.0462257	0.710975	0.999966
AK125699	0.000293908	0.0220639	0.925958	0.999966
AK125701	-0.00494308	0.053475	0.346852	0.999966
AK125726	0.00399639	0.0359599	0.385648	0.999966
AK125727	-0.00154785	0.0155102	0.432429	0.999966
AK125737	-0.00685823	0.0606643	0.236489	0.999966
AK125749	0.00260142	0.0587944	0.578115	0.999966
AK125759	0.000419393	0.0710356	0.921624
AK125769	0.00738627	0.0863206	0.202829	0.999966
AK125821	0.00100499	0.0255933	0.778576	0.999966
AK125871	0.00448372	0.0632944	0.377567	0.999966
AK126180	-0.0157728	0.0697817	0.0714248	0.863677
AK126213	-0.00293688	0.0816176	0.512264
AK126225	0.00152585	0.0204986	0.591357	0.999966
AK126251	-0.000542619	0.0442535	0.904265	0.999966
AK126253	0.00349819	0.0687443	0.463857	0.999966
AK126266	0.000389291	0.0451766	0.931205	0.999966
AK126278	0.0105793	0.0583537	0.128274	0.990954
AK126318	-0.00182221	0.0251533	0.600617	0.999966
AK126380	0.00261396	0.041118	0.575734	0.999966
AK126532	0.00233053	0.0710803	0.603898
AK126539	-0.00277147	0.0505694	0.560769	0.999966
AK126616	-0.00421915	0.0468807	0.40352	0.999966
AK126635	-0.00364964	0.0503172	0.46022	0.999966
AK126693	-0.0018662	0.0251567	0.591545	0.999966
AK126717	-0.000591689	0.041377	0.895134	0.999966
AK126744	0.0016558	0.0735864	0.703064
AK127026	0.0013884	0.0364591	0.752789	0.999966
AK127087	0.00105125	0.033819	0.805434	0.999966
AK127120	0.00299096	0.046754	0.53338	0.999966
AK127179	0.00212798	0.0381031	0.638424	0.999966
AK127183	0.00405484	0.040363	0.404689	0.999966
AK127190	0.000314803	0.0273778	0.933458	0.999966
AK127224	-0.00267372	0.0799837	0.547369
AK127339	-0.00158944	0.0316766	0.701658	0.999966
AK127380	0.00840896	0.0569883	0.17994	0.999966
AK127400	-0.00219663	0.0858549	0.604313
AK127443	-0.00186017	0.0350471	0.670685	0.999966
AK127555	0.00185275	0.020275	0.499966	0.999966
AK127609	0.00876259	0.0855095	0.162644	0.999966
AK127697	0.00451106	0.0742642	0.36608	0.999966
AK127787	0.000821475	0.0550051	0.85448	0.999966
AK127963	5.18364e-06	0.0266796	0.998883	0.999966
AK128013	-0.00271273	0.0432114	0.565721	0.999966
AK128153	0.00630314	0.051613	0.261644	0.999966
AK128202	0.00453307	0.0595017	0.376172	0.999966
AK128252	0.000754942	0.0250969	0.830368	0.999966
AK128346	0.00427918	0.0412347	0.386056	0.999966
AK128400	-0.00402179	0.0321827	0.343472	0.999966
AK128439	-0.000610604	0.0164555	0.793483	0.999966
AK128559	-0.00649599	0.0753619	0.245166	0.999966
AK128563	0.00340334	0.0435073	0.482164	0.999966
AK128569	-0.000495128	0.0769456	0.905553
AK128593	-0.000111546	0.0227968	0.972694	0.999966
AK128619	0.00122807	0.0271342	0.742512	0.999966
AK128656	-0.00218411	0.0275055	0.560399	0.999966
AK128673	-0.00113255	0.0462291	0.803461	0.999966
AK128697	0.0286874	0.0946136	0.0290162	0.615622
AK128708	-0.000478351	0.0312146	0.906954	0.999966
AK128734	-0.00152158	0.0427594	0.739016	0.999966
AK128777	0.000356943	0.0240242	0.916546	0.999966
AK128833	-0.00540694	0.0903964	0.288811
AK129672	0.000174057	0.0408582	0.968951	0.999966
AK129926	0.00171503	0.0329702	0.686164	0.999966
AK130076	-0.000194058	0.0456367	0.965648	0.999966
AK130110	0.00762259	0.0426276	0.169999	0.999966
AK130294	0.00100099	0.0203572	0.728902	0.999966
AK130329	-0.00207135	0.0213616	0.472869	0.999966
AK130481	0.00206143	0.0437984	0.656689	0.999966
AK130486	0.00343797	0.0248233	0.285951	0.999966
AK130759	-0.00367931	0.034839	0.413066	0.999966
AK130824	0.000392708	0.0403713	0.929958	0.999966
AK131020	0.00316523	0.041869	0.506931	0.999966
AK131347	0.00257062	0.053186	0.585702	0.999966
AK131520	-0.0112674	0.129537	0.0994829
AK2	0.000319277	0.00522237	0.583015	0.999966
AK289390	-0.000549188	0.038853	0.901595	0.999966
AK291611	0.00235079	0.0348235	0.59289	0.999966
AK294004	-0.0012405	0.0517891	0.784665	0.999966
AK294743	0.00418011	0.0757247	0.391943	0.999966
AK294819	0.00174232	0.0726623	0.690101
AK294973	0.00117811	0.0790074	0.778813
AK295707	0.000294742	0.0534634	0.947421	0.999966
AK296065	-0.0163462	0.0813343	0.0675127	0.847548
AK296146	-0.00010564	0.0329173	0.979928	0.999966
AK296148	0.0106828	0.136125	0.102077
AK296947	0.000140774	0.0155924	0.949678	0.999966
AK297919	0.00250203	0.0201988	0.333042	0.999966
AK298596	-0.00042787	0.0540371	0.923712	0.999966
AK299432	-0.000985505	0.0353554	0.820413	0.999966
AK299452	0.00366395	0.035126	0.417251	0.999966
AK299501	-0.000713222	0.0137975	0.704867	0.999966
AK3	8.66033e-06	0.00761989	0.992894	0.999966
AK300387	-0.00111433	0.0551721	0.804433	0.999966
AK300656	0.000538988	0.0204526	0.854358	0.999966
AK301093	-0.0029243	0.0744049	0.522782
AK301549	-0.00069996	0.0416086	0.87629	0.999966
AK301968	0.000516214	0.0647332	0.905573	0.999966
AK302092	-0.0276611	0.241946	0.0207344	0.51659
AK302511	-0.00327413	0.0312845	0.430064	0.999966
AK304483	0.00355293	0.0509584	0.470274	0.999966
AK304759	-0.0140731	0.0920468	0.08209	0.901802
AK304826	7.00099e-05	0.0396198	0.987447	0.999966
AK307150	0.00537289	0.0505817	0.316046	0.999966
AK307172	-0.00051247	0.045038	0.909591	0.999966
AK307233	0.0052015	0.0513498	0.328071	0.999966
AK307246	0.00429471	0.0755828	0.382363	0.999966
AK307870	-0.000554944	0.0798843	0.892945
AK308309	-0.00641793	0.101991	0.226605
AK308439	0.00870904	0.0687893	0.170766	0.999966
AK308561	0.000135107	0.0159723	0.952946	0.999966
AK308605	0.000373044	0.019807	0.895954	0.999966
AK308867	0.000597262	0.026209	0.870011	0.999966
AK308944	0.0256046	0.101328	0.0336589	0.662541
AK308965	0.000241189	0.0548844	0.956825	0.999966
AK309215	-0.00781699	0.0631709	0.199138	0.999966
AK309255	0.00668522	0.0562722	0.244626	0.999966
AK309441	-0.00408638	0.0696863	0.405983	0.999966
AK309476	-0.00171247	0.032386	0.683798	0.999966
AK309533	-0.00168033	0.050064	0.714766	0.999966
AK309717	-0.000584915	0.0660679	0.892743	0.999966
AK309744	-0.00222134	0.0320976	0.597094	0.999966
AK309988	0.00331728	0.0877908	0.459465
AK310030	-0.00278668	0.053932	0.557563	0.999966
AK310094	-0.00561202	0.092332	0.275216
AK310226	0.00467595	0.0405179	0.346925	0.999966
AK310228	9.6706e-05	0.0338498	0.981846	0.999966
AK310239	-0.000726732	0.0273607	0.847018	0.999966
AK310350	-0.0032917	0.0416151	0.491394	0.999966
AK310493	-0.00600052	0.0593915	0.278583	0.999966
AK310665	-0.0107925	0.0537048	0.117531	0.980367
AK310751	0.00715365	0.0418645	0.187405	0.999966
AK310794	0.00479113	0.0349968	0.294289	0.999966
AK311005	-0.303411	0.860638	0.000659284	0.044998
AK311131	-0.000622937	0.0241244	0.855173	0.999966
AK311167	0.000142015	0.022848	0.965306	0.999966
AK311213	0.00273574	0.052067	0.564836	0.999966
AK311257	0.00758601	0.0471732	0.193993	0.999966
AK311282	0.00264116	0.0443394	0.576213	0.999966
AK311291	0.000635876	0.062629	0.884668	0.999966
AK311342	-0.00614086	0.0376117	0.211568	0.999966
AK311356	0.00292888	0.0320723	0.487961	0.999966
AK311380	-0.00419621	0.0705881	0.395498	0.999966
AK311445	-0.0054784	0.0997213	0.273134
AK311578	0.00048216	0.0249182	0.890706	0.999966
AK311660	-0.00609955	0.0748358	0.264557	0.999966
AK313893	0.00354615	0.0343291	0.425025	0.999966
AK316092	-0.000171502	0.0595725	0.968934	0.999966
AK4	-0.00546607	0.0341912	0.223077	0.999966
AK5	-0.00201345	0.0251699	0.561469	0.999966
AK7	-0.00370028	0.0332681	0.395751	0.999966
AK8	-0.00274404	0.0398079	0.55549	0.999966
AK9	-0.000245315	0.0138732	0.900124	0.999966
AKAP1	-0.000373683	0.00671846	0.634437	0.999966
AKAP10	0.00138558	0.0132568	0.386833	0.999966
AKAP11	-0.00150641	0.0127892	0.308192	0.999966
AKAP12	-0.000932806	0.0129384	0.579488	0.999966
AKAP13	-0.00917168	0.0314085	0.0380115	0.695289
AKAP14	-0.00119061	0.0487609	0.793646	0.999966
AKAP2	-0.00136323	0.0238284	0.683273	0.999966
AKAP3	-0.00758841	0.0426874	0.171956	0.999966
AKAP5	-0.023753	0.0617233	0.0236417	0.554148
AKAP6	-0.000432409	0.0244933	0.900562	0.999966
AKAP7	-0.000525383	0.0114759	0.731081	0.999966
AKAP8	0.000846988	0.0110039	0.534721	0.999966
AKAP8L	-0.000513765	0.0073002	0.539917	0.999966
AKAP9	-0.00178067	0.0142523	0.285667	0.999966
AKIP1	-7.95543e-05	0.0076883	0.935351	0.999966
AKIRIN1	0.000392278	0.00583405	0.546046	0.999966
AKIRIN2	0.00173217	0.0126459	0.216632	0.999966
AKNA	-0.000622777	0.0163381	0.787687	0.999966
AKNAD1	-0.0110547	0.0920725	0.116	0.978887
AKR1A1	-0.000271252	0.00834724	0.798504	0.999966
AKR1B1	-0.000290248	0.00582314	0.665822	0.999966
AKR1C1	0.00315291	0.0619361	0.507922	0.999966
AKR1C2	-0.00385592	0.0794159	0.417083
AKR1C3	-0.00645151	0.0791309	0.244697	0.999966
AKR1D1	-0.00156571	0.0543701	0.731044	0.999966
AKR1E2	0.00304422	0.0534959	0.526379	0.999966
AKR7A2	-0.003804	0.0219615	0.156092	0.999966
AKR7A3	-0.00642965	0.0471646	0.248535	0.999966
AKR7L	-0.00305634	0.0311636	0.459994	0.999966
AKT1	0.000431769	0.0150941	0.839702	0.999966
AKT1S1	-0.000126015	0.0129262	0.944475	0.999966
AKT2	-0.0016202	0.0188467	0.525623	0.999966
AKT3	0.00293831	0.0197812	0.22364	0.999966
AKTIP	-0.000425594	0.00987238	0.739804	0.999966
AL049935	0.00636098	0.0366673	0.186802	0.999966
AL049948	-0.000627114	0.0371982	0.886613	0.999966
AL050000	-0.00322214	0.0244528	0.313098	0.999966
AL050085	-0.00524493	0.0544113	0.325532	0.999966
AL050132	-0.00216451	0.06396	0.633944	0.999966
AL109706	0.000323553	0.0795592	0.93739
AL109792	0.0158604	0.101884	0.0674097	0.847342
AL110181	0.00364748	0.0302823	0.364686	0.999966
AL122050	-0.0032185	0.0803689	0.481254
AL133568	0.0051564	0.0547507	0.331553	0.999966
AL137445	-0.000654825	0.047405	0.884787	0.999966
AL137522	-0.0776484	0.213837	0.00570083	0.238391
AL137535	-0.00103803	0.0291787	0.792035	0.999966
AL137655	-0.00700129	0.0463208	0.217299	0.999966
AL137752	-0.00123942	0.0780399	0.768905
AL157440	0.00580059	0.0434622	0.274219	0.999966
AL357213	-0.00191353	0.0220865	0.527761	0.999966
AL360260	-0.00285033	0.0274097	0.440782	0.999966
AL389983	0.00118029	0.0361892	0.787823	0.999966
AL390170	-0.00512944	0.033597	0.24477	0.999966
AL831889	-0.000233816	0.0258092	0.948359	0.999966
AL831948	-0.00173134	0.0389148	0.701437	0.999966
AL832007	-0.00244539	0.0401619	0.597063	0.999966
AL832163	-0.0224933	0.149483	0.0368248	0.6876
AL832184	0.000801142	0.0452422	0.859526	0.999966
AL832212	-0.00239482	0.0394934	0.602761	0.999966
AL832252	-0.00269605	0.0257868	0.439071	0.999966
AL832378	-0.00985139	0.114349	0.126567	0.990304
AL832384	-0.00260241	0.0554887	0.580265	0.999966
AL832439	-0.00251738	0.0273112	0.497328	0.999966
AL832593	0.00800469	0.105202	0.171381
AL832615	-0.00331744	0.0578186	0.492584	0.999966
AL832737	-5.14613e-06	0.0488696	0.999087	0.999966
AL832891	0.0111846	0.0580002	0.116928	0.979086
AL832909	0.270085	0.0623907	2.10855e-06	0.000326623
AL833150	-0.000792009	0.023491	0.811979	0.999966
AL833346	-0.00446863	0.0291524	0.240381	0.999966
AL833455	0.000707115	0.0135259	0.700511	0.999966
AL833634	0.000674592	0.0644942	0.877124	0.999966
ALAD	-0.000800401	0.00767091	0.327251	0.999966
ALAS1	-0.000335239	0.00633861	0.64952	0.999966
ALB	0.0121004	0.130955	0.0903358
ALCAM	-0.00936557	0.0423196	0.102971	0.953395
ALDH16A1	-0.00237889	0.0281187	0.532904	0.999966
ALDH18A1	0.00010966	0.00515967	0.856858	0.999966
ALDH1A1	-0.00565236	0.0550592	0.299403	0.999966
ALDH1A2	-0.00293828	0.0814575	0.512318
ALDH1A3	-0.000982751	0.0758473	0.816148
ALDH1B1	-0.000855369	0.009368	0.425666	0.999966
ALDH1L1	0.00447197	0.0785306	0.365007	0.999966
ALDH1L1-AS1	-0.00615627	0.107433	0.23038
ALDH1L2	0.026952	0.0776335	0.0291255	0.615717
ALDH2	-0.000328724	0.00690164	0.690258	0.999966
ALDH3A1	-0.000423921	0.0482595	0.925068	0.999966
ALDH3A2	3.13551e-05	0.00771364	0.974642	0.999966
ALDH3B1	0.00177193	0.0228824	0.576302	0.999966
ALDH4A1	0.000169293	0.0218664	0.956987	0.999966
ALDH5A1	6.71351e-05	0.00494985	0.908295	0.999966
ALDH6A1	9.5862e-05	0.00983549	0.941929	0.999966
ALDH7A1	-0.00187966	0.0132528	0.202675	0.999966
ALDH8A1	-0.00339544	0.0573642	0.484357	0.999966
ALDH9A1	0.00129223	0.011449	0.320679	0.999966
ALDOA	-0.000707826	0.0193129	0.797674	0.999966
ALDOC	0.0652496	0.108816	0.00699479	0.274789
ALG1	0.00027099	0.0105316	0.847937	0.999966
ALG10	-0.00105619	0.0183313	0.681248	0.999966
ALG10B	0.000189019	0.0117468	0.90693	0.999966
ALG11	-0.00130384	0.0205972	0.651791	0.999966
ALG12	-0.000653178	0.020021	0.819864	0.999966
ALG13	-5.92517e-05	0.00717893	0.947757	0.999966
ALG14	-0.00119501	0.0143236	0.52008	0.999966
ALG1L	0.000697779	0.0355011	0.872183	0.999966
ALG1L2	-0.00873806	0.11617	0.145888
ALG1L9P	0.00346206	0.0388398	0.462867	0.999966
ALG2	-0.000141992	0.00871963	0.90059	0.999966
ALG3	0.000798515	0.0114125	0.58217	0.999966
ALG5	0.000516108	0.00998845	0.687055	0.999966
ALG6	0.000832723	0.01298	0.627672	0.999966
ALG8	-0.00228414	0.0145848	0.162406	0.999966
ALG9	-0.000158381	0.0095511	0.900512	0.999966
ALK	-0.0035469	0.0326599	0.408756	0.999966
ALKBH1	-0.00062015	0.0114337	0.679575	0.999966
ALKBH2	-0.00126871	0.014267	0.487114	0.999966
ALKBH3	0.000674089	0.0148107	0.743322	0.999966
ALKBH4	-0.00107851	0.015137	0.595861	0.999966
ALKBH5	-0.00166108	0.0139896	0.31486	0.999966
ALKBH6	0.000925511	0.0137779	0.613656	0.999966
ALKBH7	-0.00237234	0.035427	0.592517	0.999966
ALKBH8	0.00041384	0.0109461	0.776944	0.999966
ALMS1	-0.00632979	0.0291188	0.0932636	0.928033
ALMS1P	0.000292307	0.0718764	0.945114
ALOX12B	0.0125185	0.101498	0.0948996	0.931802
ALOX12P2	-0.0012942	0.0618205	0.771048	0.999966
ALOX15	-0.0205518	0.0815609	0.0481294	0.770039
ALOX15B	-0.00128318	0.0557805	0.776044	0.999966
ALOX15P1	-0.00613046	0.0659378	0.268682	0.999966
ALOX5	0.0173488	0.156759	0.0513035	0.779014
ALOX5AP	-0.00101983	0.0293563	0.796382	0.999966
ALOXE3	-0.00423275	0.0469418	0.402343	0.999966
ALPK1	-0.231226	0.178571	0.000514182	0.0360616
ALPK2	0.101677	0.157402	0.00373364	0.175029
ALPK3	-0.00311561	0.0363704	0.493689	0.999966
ALPL	-0.000550211	0.0154976	0.801336	0.999966
ALS2	7.19426e-05	0.00646025	0.928029	0.999966
ALS2CL	0.00267754	0.0454987	0.572224	0.999966
ALS2CR12	-0.0124812	0.0777158	0.100903	0.947042
ALS2CR8	6.25357e-05	0.0146072	0.975992	0.999966
ALX1	-0.0117519	0.0557889	0.104112	0.957293
ALX3	0.00152677	0.0741182	0.723623
ALX4	-0.000664506	0.0507007	0.882732	0.999966
ALYREF	-0.000464495	0.0159214	0.837354	0.999966
AMACR	-0.00070646	0.0100672	0.569813	0.999966
AMBP	0.00105784	0.0498134	0.815596	0.999966
AMBRA1	-0.000454664	0.0100987	0.729142	0.999966
AMD1	-0.000283195	0.00731703	0.752681	0.999966
AMDHD2	-0.00383739	0.0360507	0.404132	0.999966
AMER1	-0.0623004	0.0901724	0.00522655	0.224351
AMER2	-0.00400358	0.0417014	0.414421	0.999966
AMFR	7.55294e-05	0.0062022	0.920679	0.999966
AMH	-0.00147004	0.0335108	0.730479	0.999966
AMHR2	-0.0401527	0.127273	0.0166465	0.462622
AMIGO1	0.00246863	0.0178729	0.253638	0.999966
AMIGO2	-0.00324578	0.05703	0.501106	0.999966
AMIGO3	1.83844e-05	0.0217174	0.995299	0.999966
AMMECR1	0.000385813	0.00721224	0.653518	0.999966
AMMECR1L	0.00147737	0.0117486	0.257649	0.999966
AMN	-0.00532394	0.0549521	0.320207	0.999966
AMN1	0.00186873	0.0195148	0.474497	0.999966
AMOT	-0.00651381	0.0264662	0.0585604	0.814524
AMOTL1	-6.96939e-05	0.00961059	0.956623	0.999966
AMOTL2	0.00908956	0.0448591	0.127564	0.990913
AMPD2	0.000450055	0.0132484	0.806173	0.999966
AMPD3	-0.00146931	0.0171328	0.520932	0.999966
AMPH	-0.000115472	0.0092143	0.924377	0.999966
AMT	-0.000811744	0.01096	0.552769	0.999966
AMY2B	0.000583299	0.0200473	0.839306	0.999966
AMZ1	-0.000484461	0.0648953	0.911287	0.999966
AMZ2	-7.11515e-05	0.00500407	0.903994	0.999966
AMZ2P1	0.00137331	0.0141659	0.439025	0.999966
ANAPC1	-0.00046696	0.00734475	0.586593	0.999966
ANAPC10	0.00364265	0.0213858	0.161246	0.999966
ANAPC11	-0.0022899	0.0276838	0.543319	0.999966
ANAPC13	0.00131973	0.0108597	0.269086	0.999966
ANAPC15	0.00314545	0.0186207	0.151435	0.999966
ANAPC16	0.000138556	0.0044154	0.7843	0.999966
ANAPC1P1	0.000532088	0.0713753	0.900663
ANAPC2	-0.00208251	0.0237198	0.522366	0.999966
ANAPC4	-0.000550027	0.00982302	0.658644	0.999966
ANAPC5	-0.00490288	0.0214994	0.0645014	0.839566
ANAPC7	-0.0001939	0.00512705	0.743444	0.999966
ANG	-0.00135823	0.0353712	0.755398	0.999966
ANGEL1	-0.0031772	0.0192041	0.164141	0.999966
ANGEL2	0.00045474	0.00871106	0.674742	0.999966
ANGPT1	0.00287637	0.04068	0.540282	0.999966
ANGPT2	0.00648072	0.0727001	0.247554	0.999966
ANGPTL1	-0.00293996	0.0284992	0.443177	0.999966
ANGPTL2	-0.0113009	0.0405165	0.051907	0.779014
ANGPTL4	0.00114098	0.0265237	0.756169	0.999966
ANGPTL6	-0.00655301	0.043612	0.229579	0.999966
ANGPTL7	0.00404776	0.0981862	0.370919
ANK1	-0.00459377	0.043844	0.365574	0.999966
ANK2	-0.00512854	0.0263325	0.123007	0.986161
ANK3	-0.0010394	0.0119325	0.479464	0.999966
ANKAR	0.00119909	0.0364776	0.785115	0.999966
ANKDD1A	0.00283866	0.0217962	0.310701	0.999966
ANKDD1B	0.00576116	0.0744738	0.282785	0.999966
ANKEF1	-0.00175774	0.021048	0.543237	0.999966
ANKFY1	-0.00331443	0.0161296	0.0743132	0.87027
ANKH	0.000301427	0.0077263	0.753326	0.999966
ANKHD1	-0.00286716	0.0210317	0.280216	0.999966
ANKHD1-EIF4EBP3	-0.00417749	0.0296187	0.284126	0.999966
ANKIB1	0.00144774	0.0109216	0.219619	0.999966
ANKLE1	-0.00402827	0.0266599	0.242883	0.999966
ANKLE2	0.0537664	0.0619658	0.00244053	0.12351
ANKMY1	-0.00134618	0.015427	0.504139	0.999966
ANKMY2	-0.00087607	0.0102084	0.470367	0.999966
ANKRA2	-0.000161437	0.0103972	0.908314	0.999966
ANKRD1	0.802875	0.271445	5.80804e-06	0.000789805
ANKRD10	-0.000228522	0.00896309	0.844667	0.999966
ANKRD11	-0.00342572	0.0225431	0.225173	0.999966
ANKRD12	0.000550803	0.00902651	0.619965	0.999966
ANKRD13A	0.00016236	0.00616491	0.8274	0.999966
ANKRD13B	-0.00229742	0.0200159	0.377019	0.999966
ANKRD13C	3.41103e-05	0.00509649	0.954983	0.999966
ANKRD13D	-0.000894718	0.0198611	0.751496	0.999966
ANKRD16	3.9699e-05	0.0125675	0.981945	0.999966
ANKRD17	-9.58032e-05	0.00701661	0.913089	0.999966
ANKRD18A	-0.0014897	0.0165013	0.492528	0.999966
ANKRD18B	-0.00819992	0.0468314	0.168492	0.999966
ANKRD18DP	0.00248841	0.0446241	0.596849	0.999966
ANKRD19P	-0.0032523	0.0555772	0.501276	0.999966
ANKRD2	0.000421116	0.0717962	0.921098
ANKRD20A12P	0.0235474	0.0695729	0.0327391	0.650183
ANKRD20A19P	-0.0128491	0.0830823	0.0956484	0.931802
ANKRD20A3	0.00444963	0.0570149	0.384329	0.999966
ANKRD20A4	-0.00948726	0.0683557	0.151829	0.999966
ANKRD20A5P	-0.00210502	0.0862787	0.617173
ANKRD20A8P	-0.00399485	0.0641884	0.419109	0.999966
ANKRD20A9P	0.000327235	0.0768522	0.937416
ANKRD23	-0.00413202	0.0312532	0.316928	0.999966
ANKRD24	-0.00127752	0.0329106	0.762253	0.999966
ANKRD26	-0.000261632	0.00927971	0.82918	0.999966
ANKRD26P1	-0.00290954	0.0824534	0.514384
ANKRD27	0.00122676	0.0112433	0.339476	0.999966
ANKRD28	-0.00205879	0.0141895	0.197946	0.999966
ANKRD31	-0.0022133	0.0262895	0.538583	0.999966
ANKRD32	-0.00182806	0.0157556	0.344465	0.999966
ANKRD33	0.00150995	0.075108	0.725507
ANKRD33B	0.000597089	0.0110508	0.678741	0.999966
ANKRD34A	-0.000137866	0.0217391	0.964782	0.999966
ANKRD34B	-0.00378686	0.062031	0.440604	0.999966
ANKRD35	0.00299865	0.0242813	0.349226	0.999966
ANKRD36	-0.00141003	0.0224218	0.653915	0.999966
ANKRD36B	-0.000832794	0.0200898	0.771267	0.999966
ANKRD36BP2	-0.00235982	0.0755649	0.595028	0.999966
ANKRD36C	0.00224737	0.0542257	0.629137	0.999966
ANKRD37	0.00744108	0.0459755	0.195853	0.999966
ANKRD39	-0.0070205	0.0403377	0.18288	0.999966
ANKRD40	0.00142088	0.0109749	0.233265	0.999966
ANKRD42	-6.48551e-05	0.0101692	0.962248	0.999966
ANKRD44	0.00285572	0.0281124	0.451115	0.999966
ANKRD45	0.00520461	0.028658	0.157557	0.999966
ANKRD46	-0.000349396	0.00695778	0.673321	0.999966
ANKRD49	0.00439225	0.0251585	0.164966	0.999966
ANKRD50	0.00191398	0.0161368	0.333861	0.999966
ANKRD52	2.03163e-05	0.00634661	0.979266	0.999966
ANKRD53	-0.000662474	0.0427058	0.883124	0.999966
ANKRD54	-0.000264647	0.0104661	0.850421	0.999966
ANKRD55	-0.00307353	0.0508271	0.523817	0.999966
ANKRD6	-0.00213688	0.0162438	0.270946	0.999966
ANKRD61	0.00119811	0.0466549	0.792582	0.999966
ANKRD65	0.00172995	0.0293137	0.661551	0.999966
ANKRD9	0.000708597	0.0187014	0.790689	0.999966
ANKS1A	-0.00578788	0.0258822	0.0787523	0.893746
ANKS1B	-0.00293074	0.0376971	0.523999	0.999966
ANKS3	-0.00344787	0.0259466	0.311804	0.999966
ANKS6	0.00922482	0.0315876	0.0381613	0.695289
ANKUB1	-0.000537058	0.0684073	0.900712
ANKZF1	-0.000696826	0.0106904	0.606813	0.999966
ANLN	0.000240409	0.0068145	0.771938	0.999966
ANO1	-0.000735541	0.103701	0.831744
ANO10	4.96457e-05	0.00852896	0.964387	0.999966
ANO2	0.0016913	0.0222125	0.58315	0.999966
ANO3	-0.00846299	0.0623157	0.179013	0.999966
ANO4	0.00636371	0.0413555	0.227968	0.999966
ANO5	0.00478583	0.04645	0.354745	0.999966
ANO6	0.000232872	0.00669105	0.774298	0.999966
ANO7	-0.00203824	0.0281912	0.594987	0.999966
ANO8	-0.000612381	0.0170595	0.800801	0.999966
ANO9	-0.00251319	0.051685	0.593946	0.999966
ANP32A	0.000110652	0.00478459	0.842583	0.999966
ANP32A-IT1	-0.00414971	0.0566892	0.410299	0.999966
ANP32AP1	0.00379611	0.0725125	0.430207	0.999966
ANP32B	0.000593412	0.00769714	0.499073	0.999966
ANP32C	-0.00249975	0.0778658	0.573088
ANP32E	-0.000221253	0.00887176	0.847792	0.999966
ANPEP	-0.00668979	0.0577322	0.244445	0.999966
ANTXR1	-0.00179838	0.0141287	0.273105	0.999966
ANTXR2	0.000882175	0.0101487	0.462636	0.999966
ANXA1	0.00505311	0.0331855	0.246179	0.999966
ANXA11	0.00241526	0.0183251	0.284811	0.999966
ANXA13	-0.00884597	0.104541	0.151329	0.999966
ANXA2	0.00276425	0.0225586	0.348976	0.999966
ANXA2P2	0.00990843	0.121584	0.121508
ANXA2R	-0.000610684	0.0289251	0.875981	0.999966
ANXA3	0.0488701	0.114822	0.0127955	0.395726
ANXA4	-0.00166802	0.0172132	0.458846	0.999966
ANXA5	0.0200989	0.0493887	0.0182565	0.479676
ANXA6	-0.000611211	0.00829239	0.528588	0.999966
ANXA7	0.000579848	0.00727362	0.476597	0.999966
ANXA9	-0.00126067	0.0287899	0.746647	0.999966
AOAH	-0.00231189	0.046189	0.62186	0.999966
AOC2	-0.00441569	0.0316495	0.289687	0.999966
AOC3	-0.196098	0.270627	0.00112194	0.0689181
AOX1	-0.0011264	0.0490938	0.804257	0.999966
AP1AR	0.000301065	0.0106616	0.833329	0.999966
AP1B1	-0.00150932	0.0193191	0.569643	0.999966
AP1G1	0.000645207	0.00870737	0.530557	0.999966
AP1G2	-0.00118037	0.0136877	0.499076	0.999966
AP1M1	-0.00251538	0.0227988	0.408211	0.999966
AP1M2	0.00236767	0.0407161	0.60905	0.999966
AP1S1	0.00121543	0.0128933	0.444283	0.999966
AP1S2	0.00132259	0.014811	0.488549	0.999966
AP1S3	0.000567787	0.015795	0.799221	0.999966
AP2A1	-0.000710901	0.0189082	0.792369	0.999966
AP2A2	-0.00105777	0.0133709	0.539806	0.999966
AP2B1	-0.000321102	0.00806815	0.750402	0.999966
AP2M1	-0.000149716	0.00737016	0.87165	0.999966
AP2S1	-0.000862292	0.0118874	0.56968	0.999966
AP3B1	-0.000979637	0.0105294	0.428101	0.999966
AP3B2	-0.0046153	0.0270472	0.181739	0.999966
AP3D1	-0.000661326	0.0120551	0.678995	0.999966
AP3M1	-0.000146119	0.00655685	0.855865	0.999966
AP3M2	-0.000246665	0.009077	0.834723	0.999966
AP3S1	0.00214031	0.0171158	0.308595	0.999966
AP3S2	0.00467058	0.0288019	0.211125	0.999966
AP4B1	0.000534176	0.012937	0.762912	0.999966
AP4E1	0.00106405	0.0109874	0.409545	0.999966
AP4M1	0.010149	0.0395614	0.0662102	0.845036
AP4S1	-0.000330284	0.0102005	0.806963	0.999966
AP5B1	0.0032038	0.0210481	0.217009	0.999966
AP5M1	0.0275182	0.0566207	0.0116745	0.378467
AP5S1	-0.00673086	0.036392	0.160847	0.999966
AP5Z1	-0.00202145	0.0279008	0.594991	0.999966
APAF1	-0.00321897	0.0192913	0.160579	0.999966
APBA1	-0.0100726	0.0453905	0.102296	0.952988
APBA2	-0.00287013	0.0233778	0.350316	0.999966
APBA3	-0.0075586	0.0458762	0.190324	0.999966
APBB1	-0.00115734	0.0151379	0.565558	0.999966
APBB2	-0.0331888	0.0733196	0.0155838	0.445087
APBB3	8.19172e-05	0.00842344	0.940324	0.999966
APC	-0.000491492	0.0075086	0.575578	0.999966
APC2	-0.00496324	0.0425382	0.331216	0.999966
APCDD1	-0.220105	0.148541	0.00045969	0.0325772
APCDD1L-AS1	-0.000569727	0.0543546	0.898602	0.999966
APEH	6.92293e-05	0.00978716	0.957832	0.999966
APEX1	-0.000330545	0.00583217	0.61875	0.999966
APEX2	-2.36365e-05	0.0098468	0.985711	0.999966
APH1A	-0.000538355	0.00801395	0.569343	0.999966
APH1B	-0.00284706	0.0408115	0.544352	0.999966
API5	0.000180185	0.00570692	0.789767	0.999966
APIP	0.00227924	0.0175468	0.288374	0.999966
APITD1	0.000715558	0.0158692	0.747798	0.999966
APITD1-CORT	-0.0021723	0.020222	0.415447	0.999966
APLF	-0.00946598	0.0421471	0.0989407	0.938514
APLN	1.03395	0.149694	2.79166e-13	1.21294e-10
APLNR	-0.00111037	0.0212562	0.712036	0.999966
APLP1	-0.0037615	0.0248814	0.237297	0.999966
APLP2	0.000319796	0.00559779	0.613555	0.999966
APMAP	-0.000467255	0.00707859	0.567206	0.999966
APOA1	-0.00191984	0.031357	0.642343	0.999966
APOA1BP	-6.96254e-05	0.00844048	0.949413	0.999966
APOA4	0.00157811	0.07336	0.715874
APOA5	-0.000627479	0.0730362	0.88244
APOBEC2	0.00228624	0.0699625	0.61122	0.999966
APOBEC3B	-0.0045765	0.0272983	0.191007	0.999966
APOBEC3C	0.00200279	0.0156822	0.28454	0.999966
APOBEC3D	0.00676345	0.044016	0.220099	0.999966
APOBEC3F	0.0132406	0.0495118	0.0626224	0.830027
APOBEC3G	-0.0232919	0.0925669	0.0393885	0.70645
APOBEC3H	0.00485568	0.047089	0.350126	0.999966
APOBR	-0.00210111	0.0300066	0.601067	0.999966
APOC1	-0.0048946	0.0286191	0.184773	0.999966
APOC1P1	-0.00138915	0.0717299	0.74854
APOC3	-0.00596287	0.0701378	0.274857	0.999966
APOC4-APOC2	-0.000441958	0.0639361	0.919233
APOD	-0.0030382	0.0597335	0.523069	0.999966
APOE	-0.000829961	0.0310111	0.838906	0.999966
APOL1	-0.00664156	0.0532964	0.245802	0.999966
APOL2	-0.00117015	0.0105289	0.320088	0.999966
APOL3	-0.00122297	0.0545124	0.786557	0.999966
APOL4	-0.000661921	0.0572495	0.881664	0.999966
APOL6	0.0204111	0.0867887	0.0482792	0.770039
APOLD1	0.0132423	0.042974	0.0394191	0.70645
APOM	0.00166059	0.0256445	0.640268	0.999966
APOO	7.43668e-07	0.00819845	0.999441	0.999966
APOOL	-0.00106206	0.0111849	0.423329	0.999966
APOPT1	-0.00577877	0.0284281	0.113053	0.975238
APP	0.00116472	0.00973506	0.266935	0.999966
APPBP2	0.000442923	0.00888393	0.691159	0.999966
APPL1	0.000447834	0.00850404	0.670146	0.999966
APPL2	4.65222e-05	0.00763334	0.961894	0.999966
APRT	-0.0011332	0.0227506	0.724433	0.999966
APTX	0.000614893	0.00940693	0.595016	0.999966
AQP1	-0.000994709	0.0323473	0.811828	0.999966
AQP11	0.0046225	0.035909	0.320088	0.999966
AQP3	-0.00781751	0.0371551	0.115276	0.977486
AQP4	0.0286436	0.119515	0.0274727	0.599951
AQP4-AS1	0.00496755	0.0868661	0.320047
AQP5	-0.00151974	0.0678245	0.729907
AQP6	-0.00640472	0.0548442	0.257906	0.999966
AQP7	-0.0048349	0.0509309	0.354614	0.999966
AQP7P1	0.0033501	0.0330857	0.438934	0.999966
AQP7P3	0.00115901	0.0482488	0.798957	0.999966
AQPEP	-0.00111533	0.0456259	0.8063	0.999966
AQR	1.2765e-05	0.00631935	0.986907	0.999966
AR	-0.00278358	0.0171404	0.161327	0.999966
ARAF	-0.000325655	0.0118242	0.84038	0.999966
ARAP1	-0.00226507	0.0212676	0.423548	0.999966
ARAP2	0.0184797	0.0657067	0.0511963	0.778166
ARAP3	-6.40608e-05	0.0100337	0.962115	0.999966
ARC	-0.00132905	0.0350071	0.759487	0.999966
ARCN1	0.0057225	0.0256023	0.0782704	0.890363
AREL1	0.00022717	0.00728281	0.801418	0.999966
ARF1	-0.000420682	0.0135534	0.823633	0.999966
ARF3	0.000225006	0.00540831	0.719286	0.999966
ARF4	0.11464	0.0803082	0.000766443	0.0513408
ARF5	-0.00145588	0.0159253	0.482952	0.999966
ARF6	-0.00197128	0.0134374	0.186395	0.999966
ARFGAP1	-0.00198247	0.0236024	0.541955	0.999966
ARFGAP2	-6.52111e-05	0.0071653	0.942363	0.999966
ARFGAP3	0.0186157	0.0438732	0.0148424	0.434159
ARFGEF1	-0.000455749	0.00986707	0.720628	0.999966
ARFGEF2	0.000117423	0.0057725	0.865468	0.999966
ARFIP1	0.000580345	0.00992908	0.643805	0.999966
ARFIP2	-0.000208647	0.0072593	0.817149	0.999966
ARFRP1	-0.00337511	0.0301433	0.400831	0.999966
ARG2	0.379496	0.0584518	3.33014e-12	1.2359e-09
ARGLU1	0.000818113	0.0135517	0.652953	0.999966
ARHGAP1	0.00443274	0.0252351	0.162413	0.999966
ARHGAP10	0.0149246	0.0768847	0.0777585	0.887942
ARHGAP11A	-0.000491578	0.00802178	0.608945	0.999966
ARHGAP11B	-0.00287706	0.0243234	0.373204	0.999966
ARHGAP12	-0.00105543	0.0104021	0.374785	0.999966
ARHGAP15	0.000859775	0.0561199	0.847497	0.999966
ARHGAP17	-0.00103329	0.00911505	0.292577	0.999966
ARHGAP18	0.00986272	0.0406976	0.079268	0.894972
ARHGAP19	-0.000986411	0.00924761	0.330788	0.999966
ARHGAP19-SLIT1	-0.00731949	0.109148	0.187367
ARHGAP21	-2.22011e-05	0.00579271	0.97476	0.999966
ARHGAP22	-0.00913379	0.0880906	0.152702	0.999966
ARHGAP23	0.00125003	0.0171318	0.593084	0.999966
ARHGAP24	-0.000377337	0.0223896	0.906221	0.999966
ARHGAP25	-0.00345774	0.0507572	0.480445	0.999966
ARHGAP26	0.000402806	0.00802717	0.682584	0.999966
ARHGAP27	-0.00503607	0.0293032	0.184014	0.999966
ARHGAP28	0.0111173	0.0413975	0.0588543	0.815265
ARHGAP29	0.29483	0.0663688	1.0606e-06	0.00017176
ARHGAP30	-0.000261388	0.0385685	0.952929	0.999966
ARHGAP31	0.00246977	0.0190119	0.297913	0.999966
ARHGAP32	-0.00381876	0.0190836	0.0907629	0.92311
ARHGAP33	-0.00264725	0.027504	0.477307	0.999966
ARHGAP35	-0.000417144	0.00878494	0.705701	0.999966
ARHGAP39	-0.00507362	0.0364465	0.283288	0.999966
ARHGAP4	-0.00146756	0.0303032	0.716258	0.999966
ARHGAP40	0.00801787	0.0797722	0.185854	0.999966
ARHGAP42	0.00944721	0.0355093	0.0558022	0.79769
ARHGAP44	0.00188014	0.0243739	0.577073	0.999966
ARHGAP5	-0.000197274	0.0099452	0.881775	0.999966
ARHGAP5-AS1	-0.000974119	0.0311816	0.812089	0.999966
ARHGAP6	-0.000335499	0.015061	0.875272	0.999966
ARHGAP9	-0.00531309	0.0322999	0.209165	0.999966
ARHGDIA	-5.41662e-05	0.0216339	0.9861	0.999966
ARHGDIB	0.00234338	0.0219826	0.424905	0.999966
ARHGEF1	0.000242678	0.0222229	0.939249	0.999966
ARHGEF10	-5.5771e-05	0.00652747	0.944917	0.999966
ARHGEF10L	-0.0065185	0.0398689	0.207725	0.999966
ARHGEF11	-0.00131932	0.0107516	0.262216	0.999966
ARHGEF12	-0.00120149	0.0105625	0.306127	0.999966
ARHGEF15	0.00161511	0.0306538	0.691447	0.999966
ARHGEF16	-0.00346628	0.0317879	0.409533	0.999966
ARHGEF17	-0.00199224	0.0202559	0.462928	0.999966
ARHGEF18	-0.00448059	0.0291155	0.238295	0.999966
ARHGEF19	-0.00131867	0.0216922	0.665475	0.999966
ARHGEF2	0.000783371	0.00976566	0.501775	0.999966
ARHGEF25	0.0012086	0.0103163	0.285464	0.999966
ARHGEF26	-0.002134	0.0157989	0.251493	0.999966
ARHGEF26-AS1	-0.00360593	0.0605293	0.459884	0.999966
ARHGEF28	0.000585207	0.0661455	0.892665
ARHGEF3	-0.0221678	0.0630457	0.0302824	0.625813
ARHGEF33	0.0297363	0.16415	0.0241502	0.560519
ARHGEF34P	0.00508705	0.0990514	0.296222
ARHGEF37	-0.00285794	0.0241723	0.37317	0.999966
ARHGEF39	-0.0016366	0.0136361	0.304826	0.999966
ARHGEF4	-0.0183432	0.0678761	0.0540701	0.79211
ARHGEF40	0.00166146	0.0162202	0.422266	0.999966
ARHGEF5	-0.00100655	0.0624505	0.81954	0.999966
ARHGEF6	0.00172949	0.0188683	0.494572	0.999966
ARHGEF7	0.00557044	0.0212034	0.0399212	0.711011
ARHGEF9	1.62492e-05	0.0066647	0.984354	0.999966
ARID1A	-0.00100878	0.00980489	0.359305	0.999966
ARID1B	-0.00159692	0.0123496	0.246938	0.999966
ARID2	0.00062692	0.0101583	0.624748	0.999966
ARID3A	0.000769597	0.0162185	0.735061	0.999966
ARID3B	0.0249273	0.0627405	0.0217131	0.529858
ARID3C	-4.82482e-06	0.0442565	0.999145	0.999966
ARID4A	0.000292727	0.00989548	0.822858	0.999966
ARID4B	-0.000431509	0.00796055	0.655467	0.999966
ARID5A	-0.011798	0.0533547	0.0977016	0.934717
ARID5B	-0.000609821	0.0136262	0.74472	0.999966
ARIH1	0.00244192	0.016132	0.189828	0.999966
ARIH2	0.0001092	0.00504837	0.853847	0.999966
ARIH2OS	0.00572652	0.044474	0.28265	0.999966
ARL1	0.000746927	0.00841992	0.43101	0.999966
ARL10	-0.0147129	0.0481288	0.0425162	0.726159
ARL11	-0.00223087	0.0379595	0.622681	0.999966
ARL13B	0.000615934	0.0117053	0.690821	0.999966
ARL14	-0.00201607	0.0689887	0.651361
ARL14EP	-0.000498204	0.00907605	0.660154	0.999966
ARL15	-0.000797137	0.0135617	0.662401	0.999966
ARL16	-0.000808941	0.00954262	0.46975	0.999966
ARL17	0.0197903	0.101646	0.0488372	0.770611
ARL17A	0.00283945	0.027927	0.450966	0.999966
ARL2	-0.00119883	0.021357	0.690803	0.999966
ARL2-SNX15	-0.00315929	0.0205501	0.20894	0.999966
ARL2BP	0.0439551	0.0594427	0.00364894	0.17233
ARL3	0.00129937	0.0112018	0.301055	0.999966
ARL4A	-0.0510865	0.104045	0.0111741	0.369991
ARL4C	-0.00978474	0.0435653	0.0992321	0.939278
ARL4D	-0.0029124	0.0239054	0.355975	0.999966
ARL5A	0.000467182	0.0113666	0.758761	0.999966
ARL5B	0.000300875	0.0101256	0.822827	0.999966
ARL6	0.0121303	0.0458313	0.0636337	0.837234
ARL6IP1	-7.10988e-05	0.00553391	0.91461	0.999966
ARL6IP4	-0.00116431	0.0190063	0.661859	0.999966
ARL6IP5	0.00275308	0.0171176	0.165791	0.999966
ARL6IP6	-0.000190648	0.00665218	0.814583	0.999966
ARL8A	0.000403435	0.0137367	0.833502	0.999966
ARL8B	0.000103882	0.00928537	0.932604	0.999966
ARMC1	0.000502276	0.00972317	0.685427	0.999966
ARMC10	0.00209944	0.0155425	0.249405	0.999966
ARMC12	0.00239228	0.0288754	0.539636	0.999966
ARMC2	0.000435447	0.0161835	0.85025	0.999966
ARMC3	-0.0115638	0.10961	0.103785	0.95644
ARMC4	-0.00794629	0.0351435	0.0917004	0.923432
ARMC5	-0.00289983	0.0308115	0.479413	0.999966
ARMC6	-0.00166802	0.0258202	0.640754	0.999966
ARMC7	0.000107916	0.0118287	0.947349	0.999966
ARMC8	0.000337693	0.00798664	0.733829	0.999966
ARMC9	-0.0177794	0.0478207	0.0235562	0.552872
ARMCX1	-0.00494396	0.0247142	0.108798	0.970762
ARMCX2	-0.000637366	0.00736861	0.433	0.999966
ARMCX3	7.9863e-05	0.00664528	0.922729	0.999966
ARMCX4	8.12101e-06	0.00564639	0.990487	0.999966
ARMCX5	0.00421821	0.0212187	0.099911	0.941701
ARMCX5-GPRASP2	-0.00450362	0.0329246	0.298278	0.999966
ARMCX6	-0.000114722	0.00986735	0.930747	0.999966
ARNT	7.5382e-06	0.00740506	0.993599	0.999966
ARNT2	-0.00411892	0.0215349	0.114079	0.97675
ARNTL	-0.0016259	0.0142987	0.344634	0.999966
ARNTL2	0.0149545	0.0438167	0.0290868	0.615717
ARPC1A	0.00153259	0.0111512	0.202135	0.999966
ARPC1B	0.00791483	0.0386637	0.12519	0.98897
ARPC2	0.00220119	0.0138859	0.152351	0.999966
ARPC3	0.00101908	0.00964422	0.341087	0.999966
ARPC4	0.00262559	0.0174566	0.202228	0.999966
ARPC4-TTLL3	0.00171819	0.0340153	0.690105	0.999966
ARPC5	0.00223111	0.0150475	0.192941	0.999966
ARPC5L	0.00023834	0.00644768	0.758301	0.999966
ARPP19	-3.23192e-06	0.00894998	0.997812	0.999966
ARPP21	0.0118623	0.120952	0.0965748	0.931802
ARRB1	0.253258	0.0545527	7.70768e-07	0.000130766
ARRB2	0.0410511	0.0608313	0.00477272	0.210971
ARRDC1	0.00140503	0.0207799	0.628459	0.999966
ARRDC2	-0.00194417	0.0269901	0.599376	0.999966
ARRDC3	0.00122444	0.0208277	0.67639	0.999966
ARRDC3-AS1	-0.000515928	0.0186872	0.847493	0.999966
ARRDC4	-0.000601382	0.0162096	0.793245	0.999966
ARSA	-0.000312833	0.0169753	0.897853	0.999966
ARSB	0.000243985	0.00785168	0.805108	0.999966
ARSD	-0.000857714	0.010407	0.49427	0.999966
ARSE	-0.00040779	0.0109502	0.780366	0.999966
ARSG	-0.00127587	0.0179879	0.606672	0.999966
ARSI	0.0167004	0.0741831	0.065856	0.844607
ARSJ	0.00121954	0.0204857	0.672287	0.999966
ARSK	0.000631411	0.0117572	0.684505	0.999966
ART3	-0.000436215	0.0639908	0.920262	0.999966
ART5	-0.00717972	0.0390539	0.163239	0.999966
ARTN	-0.0117335	0.0594374	0.109309	0.97167
ARV1	0.000186632	0.00838947	0.862883	0.999966
ARVCF	-0.00416708	0.0382796	0.383331	0.999966
ARX	-0.0118304	0.0975716	0.103891	0.95644
AS3MT	-0.00703043	0.0502738	0.225048	0.999966
ASAH1	0.000447614	0.00814482	0.6521	0.999966
ASAH2	-6.4448e-05	0.0416772	0.988526	0.999966
ASAH2B	-0.00585274	0.0405045	0.255396	0.999966
ASAP1	0.00101858	0.00847003	0.252458	0.999966
ASAP2	0.000501172	0.00801567	0.600567	0.999966
ASAP3	-0.000373805	0.0081374	0.711153	0.999966
ASB1	-0.000456242	0.00718289	0.585295	0.999966
ASB11	-0.00414511	0.0863687	0.382539
ASB13	-0.00649207	0.0307291	0.105094	0.959812
ASB14	-0.000361223	0.0667267	0.93336
ASB16	0.00542131	0.0763158	0.301124	0.999966
ASB16-AS1	0.00189895	0.0165009	0.355104	0.999966
ASB2	0.00137582	0.0558601	0.760816	0.999966
ASB3	-0.000509587	0.00985991	0.686158	0.999966
ASB4	0.00457911	0.0604178	0.371928	0.999966
ASB5	0.00136621	0.070102	0.753624
ASB6	-0.000541559	0.01267	0.753591	0.999966
ASB7	0.00014515	0.0113672	0.925793	0.999966
ASB8	0.00103136	0.0112739	0.445822	0.999966
ASB9	-0.00834431	0.0459322	0.159138	0.999966
ASCC1	0.000276695	0.00711806	0.750234	0.999966
ASCC2	-0.000379961	0.0096146	0.760761	0.999966
ASCC3	-0.000428566	0.0078418	0.651465	0.999966
ASCL2	0.005399	0.0754287	0.303203	0.999966
ASF1A	0.000818084	0.00913756	0.434305	0.999966
ASF1B	-0.00257636	0.0179362	0.231169	0.999966
ASGR1	-0.000332791	0.0216288	0.914634	0.999966
ASGR2	3.84236	0.560994	9.45819e-14	4.54972e-11
ASH1L	-0.00185575	0.0134066	0.217314	0.999966
ASH1L-AS1	0.00129315	0.0434591	0.776393	0.999966
ASH2L	-0.000477924	0.00749934	0.587185	0.999966
ASIC1	0.0459907	0.0744423	0.00675724	0.269045
ASIC3	-0.000774825	0.0241132	0.8201	0.999966
ASIC4	0.00143183	0.0330658	0.735502	0.999966
ASIP	-0.00805246	0.0537515	0.189284	0.999966
ASL	-0.00178831	0.0221698	0.559213	0.999966
ASNA1	-1.85718e-05	0.0140775	0.992572	0.999966
ASNS	0.000948758	0.011639	0.511701	0.999966
ASNSD1	-0.000348534	0.00716482	0.685665	0.999966
ASPDH	-0.00182573	0.0546959	0.690546	0.999966
ASPH	0.000199234	0.00835938	0.852897	0.999966
ASPHD1	-0.0242828	0.100253	0.0364137	0.685532
ASPHD2	0.00771225	0.0378473	0.126272	0.990304
ASPM	-0.00481719	0.0281921	0.184168	0.999966
ASPRV1	-0.00148599	0.0304482	0.713691	0.999966
ASPSCR1	-0.00684041	0.0412908	0.199969	0.999966
ASRGL1	-0.0981937	0.0881331	0.0015027	0.0852519
ASS1	0.00660329	0.0421477	0.218872	0.999966
ASTE1	-0.002856	0.0583222	0.546138	0.999966
ASTN1	-0.00567602	0.0944484	0.269436
ASTN2	-0.00119671	0.0135999	0.487881	0.999966
ASUN	0.000130783	0.0101135	0.9233	0.999966
ASXL1	-4.33721e-05	0.00396131	0.924444	0.999966
ASXL2	-0.00354693	0.0206846	0.154901	0.999966
ASXL3	-0.012494	0.0461815	0.0598791	0.82116
ATAD1	0.00035079	0.00728889	0.690167	0.999966
ATAD2	-7.32828e-05	0.00910567	0.951363	0.999966
ATAD2B	0.000410447	0.0106283	0.770811	0.999966
ATAD3A	-0.00485739	0.0331169	0.264227	0.999966
ATAD3B	-0.00149018	0.02287	0.641482	0.999966
ATAD3C	0.0150812	0.103817	0.0721906	0.865412
ATAD5	-0.00680155	0.0353888	0.145355	0.999966
ATAT1	0.00204238	0.0159278	0.284061	0.999966
ATCAY	-0.00121978	0.0118732	0.383489	0.999966
ATE1	-0.00104948	0.0105476	0.388343	0.999966
ATF1	0.00113024	0.0140138	0.534676	0.999966
ATF2	0.00103289	0.0119146	0.481884	0.999966
ATF3	0.022207	0.0693329	0.0372586	0.689942
ATF4	0.00197073	0.0130988	0.171348	0.999966
ATF5	-0.00115544	0.0169071	0.618567	0.999966
ATF6	-0.000144231	0.00580123	0.83542	0.999966
ATF6B	-0.00468054	0.026465	0.163302	0.999966
ATF7	0.000178018	0.0067397	0.829733	0.999966
ATF7IP	-0.00146566	0.0118568	0.269006	0.999966
ATF7IP2	-0.00273179	0.0239501	0.392379	0.999966
ATG10	0.00485718	0.0258326	0.135148	0.999966
ATG12	-0.000345754	0.0087112	0.754914	0.999966
ATG13	0.000193879	0.00518424	0.746709	0.999966
ATG14	-0.000284549	0.0156391	0.898543	0.999966
ATG16L1	-2.86204e-05	0.00672534	0.972734	0.999966
ATG16L2	-0.00319528	0.0230695	0.279987	0.999966
ATG2A	0.000763932	0.020628	0.795489	0.999966
ATG2B	-0.00185858	0.0152853	0.311587	0.999966
ATG3	0.00060493	0.00811449	0.520951	0.999966
ATG4A	0.00076944	0.0127456	0.649216	0.999966
ATG4B	-0.00026577	0.0125639	0.878792	0.999966
ATG4C	-0.00155068	0.0152706	0.420751	0.999966
ATG4D	-0.00306011	0.027904	0.414173	0.999966
ATG5	0.0012715	0.01117	0.312362	0.999966
ATG7	-0.00155456	0.0137586	0.343625	0.999966
ATG9A	-0.000877252	0.0125583	0.590745	0.999966
ATG9B	-0.00598399	0.0338032	0.177303	0.999966
ATHL1	0.00262216	0.0248671	0.434613	0.999966
ATIC	-3.4916e-05	0.0056938	0.959486	0.999966
ATL1	0.000165856	0.0083216	0.877065	0.999966
ATL2	-3.94936e-05	0.00802128	0.969517	0.999966
ATL3	0.00508394	0.0297194	0.187051	0.999966
ATM	-0.0160239	0.048841	0.0346959	0.67036
ATMIN	-0.000272232	0.0069079	0.745229	0.999966
ATN1	-0.000207163	0.0145717	0.920198	0.999966
ATOH7	0.00594438	0.0623971	0.280426	0.999966
ATOH8	0.00340888	0.0263718	0.32772	0.999966
ATOX1	-0.000569242	0.0096989	0.640527	0.999966
ATP10A	7.37966e-05	0.0208152	0.98037	0.999966
ATP10D	-0.000594349	0.0157101	0.7885	0.999966
ATP11A	-0.000345791	0.0078788	0.722642	0.999966
ATP11B	0.00265207	0.0158565	0.140736	0.999966
ATP11C	0.00283586	0.0185953	0.202024	0.999966
ATP12A	0.0016887	0.0788296	0.692397
ATP13A1	-0.000574581	0.0202427	0.843199	0.999966
ATP13A2	1.43648	0.168272	3.31934e-19	2.19002e-16
ATP13A3	0.000939644	0.0105825	0.455451	0.999966
ATP13A4	-0.000683111	0.0562767	0.878213	0.999966
ATP1A1	0.000694618	0.00872278	0.494053	0.999966
ATP1A1OS	-0.00393196	0.0282846	0.290691	0.999966
ATP1A2	-0.72407	0.109812	6.83444e-13	2.83137e-10
ATP1A3	0.470716	0.137991	3.26841e-06	0.000473361
ATP1A4	-0.000121459	0.059423	0.978002	0.999966
ATP1B1	0.00580001	0.0276103	0.100367	0.94349
ATP1B2	-0.0798706	0.110384	0.00445854	0.203652
ATP1B3	0.000607493	0.00787361	0.500718	0.999966
ATP2A1	-0.00529835	0.0317398	0.20171	0.999966
ATP2A2	0.0111235	0.0295983	0.0159506	0.451739
ATP2A3	-0.00649173	0.0485022	0.248039	0.999966
ATP2B1	-0.000119231	0.00725242	0.895939	0.999966
ATP2B3	-0.00404293	0.0350725	0.372984	0.999966
ATP2B4	-0.0166579	0.0494342	0.0322118	0.642577
ATP2C1	0.00111452	0.00997202	0.310403	0.999966
ATP2C2	-0.00817945	0.0891468	0.176376	0.999966
ATP4A	-0.00259844	0.0621377	0.57584	0.999966
ATP4B	0.00982202	0.080202	0.141117	0.999966
ATP5A1	0.000114191	0.00482033	0.838871	0.999966
ATP5B	-0.000214075	0.00572698	0.750486	0.999966
ATP5C1	0.000592797	0.00786226	0.512378	0.999966
ATP5D	7.74481e-05	0.035114	0.985664	0.999966
ATP5E	-0.000168206	0.00879075	0.88327	0.999966
ATP5EP2	-0.00722998	0.0831554	0.210306	0.999966
ATP5F1	0.000281033	0.00525172	0.635804	0.999966
ATP5G1	-0.00122231	0.0119336	0.38595	0.999966
ATP5G2	0.000222034	0.00659178	0.781093	0.999966
ATP5G3	0.0034145	0.0163148	0.0705249	0.859131
ATP5H	0.000602231	0.00907494	0.585439	0.999966
ATP5I	0.000439001	0.0142235	0.825753	0.999966
ATP5J	0.000836132	0.0088243	0.397384	0.999966
ATP5J2	0.000587771	0.00813898	0.536864	0.999966
ATP5L	0.000619895	0.00691166	0.407657	0.999966
ATP5O	8.52252e-05	0.00639484	0.91366	0.999966
ATP5S	0.000170288	0.0114001	0.9132	0.999966
ATP5SL	0.000162767	0.0114942	0.917836	0.999966
ATP6AP1	-0.000519884	0.00955288	0.666717	0.999966
ATP6AP1L	0.000487155	0.0166676	0.83766	0.999966
ATP6AP2	0.00170672	0.0127777	0.232038	0.999966
ATP6V0A1	0.000915493	0.00807031	0.282193	0.999966
ATP6V0A2	2.22865e-06	0.00549266	0.997304	0.999966
ATP6V0A4	0.060802	0.301779	0.00766214	0.290411
ATP6V0B	0.000524484	0.0120084	0.745805	0.999966
ATP6V0C	-0.00392026	0.0493941	0.433056	0.999966
ATP6V0D1	0.000397368	0.0122008	0.811873	0.999966
ATP6V0E1	0.00638824	0.0278263	0.0761163	0.879336
ATP6V0E2	-0.0023621	0.0228486	0.442753	0.999966
ATP6V0E2-AS1	-0.00653809	0.0351258	0.15759	0.999966
ATP6V1A	0.00399832	0.0200607	0.0952341	0.931802
ATP6V1B1	-0.00498951	0.035921	0.285552	0.999966
ATP6V1B2	0.00227318	0.015002	0.181386	0.999966
ATP6V1C1	9.20161e-05	0.00550368	0.888671	0.999966
ATP6V1C2	0.00277151	0.0367971	0.541552	0.999966
ATP6V1D	0.00100278	0.0112677	0.461297	0.999966
ATP6V1E1	0.000954225	0.0108769	0.465278	0.999966
ATP6V1E2	0.00393581	0.0322089	0.354292	0.999966
ATP6V1F	0.00113347	0.0138625	0.527065	0.999966
ATP6V1G1	0.00492638	0.0192747	0.0408201	0.715014
ATP6V1G2	0.0113772	0.0455773	0.0749279	0.874109
ATP6V1G2-DDX39B	0.000482559	0.0703014	0.910143
ATP6V1H	0.000100103	0.00569865	0.883678	0.999966
ATP7A	0.00165193	0.0144194	0.341081	0.999966
ATP7B	-0.00702861	0.0294808	0.0701338	0.858911
ATP8A1	0.00090064	0.0544117	0.841023	0.999966
ATP8A2	1.02161	0.304351	2.4996e-06	0.000374184
ATP8B1	0.00506845	0.0449409	0.330062	0.999966
ATP8B2	0.000528697	0.00695805	0.498096	0.999966
ATP8B3	0.00272706	0.0280101	0.471171	0.999966
ATP8B4	-0.00550422	0.0743435	0.297694	0.999966
ATP8B5P	0.00217596	0.0662985	0.630306	0.999966
ATP9A	-0.0179937	0.046727	0.0208733	0.518468
ATP9B	-0.0015253	0.0136684	0.350485	0.999966
ATPAF1	2.41104e-05	0.00637987	0.975545	0.999966
ATPAF2	-0.00149706	0.0132758	0.340217	0.999966
ATPIF1	-0.000550266	0.0068233	0.465412	0.999966
ATR	-0.000377315	0.00952447	0.759718	0.999966
ATRAID	0.00054505	0.00705285	0.490425	0.999966
ATRIP	-0.0018119	0.0178033	0.434981	0.999966
ATRN	-0.000988797	0.00944871	0.344753	0.999966
ATRNL1	-0.000387872	0.0142906	0.84699	0.999966
ATRX	-0.000489939	0.00969891	0.692484	0.999966
ATXN1	0.000275113	0.0138791	0.888007	0.999966
ATXN10	0.00020412	0.00502343	0.723365	0.999966
ATXN1L	0.000133536	0.0063521	0.863292	0.999966
ATXN2	0.000113526	0.0046086	0.831561	0.999966
ATXN2L	2.51193e-05	0.00775525	0.979816	0.999966
ATXN3	4.94666e-05	0.00875439	0.965604	0.999966
ATXN7	-0.00014446	0.0077206	0.882923	0.999966
ATXN7L1	-0.00331326	0.0207273	0.189228	0.999966
ATXN7L2	-0.00298476	0.0233413	0.326993	0.999966
ATXN7L3	0.00135381	0.0126392	0.3658	0.999966
ATXN7L3B	0.000484422	0.00574601	0.432324	0.999966
AUH	-0.000763348	0.0118794	0.620759	0.999966
AUNIP	-0.0133998	0.0471212	0.0521531	0.7794
AUP1	0.000257877	0.00675018	0.752135	0.999966
AURKA	-0.000801128	0.010933	0.557538	0.999966
AURKAIP1	-0.00101813	0.0255991	0.775775	0.999966
AURKAPS1	0.00199059	0.0279803	0.601549	0.999966
AURKB	-0.000829244	0.0108164	0.534987	0.999966
AURKC	-0.000681891	0.0293533	0.862945	0.999966
AUTS2	-0.00908842	0.0368512	0.0721377	0.865361
AVEN	-0.0174555	0.0494297	0.0280044	0.603229
AVIL	0.00232854	0.0323806	0.581875	0.999966
AVL9	0.00917709	0.0371881	0.0723316	0.86652
AVPI1	-0.0107868	0.0508916	0.109809	0.973918
AVPR1A	0.00337961	0.0866535	0.454672
AVPR1B	-0.00388569	0.0861389	0.405674
AVPR2	-0.00850806	0.0831565	0.170275	0.999966
AX721123	-0.00112722	0.0663214	0.796713
AX721193	0.00405651	0.0688443	0.409431	0.999966
AX721199	0.000454333	0.0719593	0.914877
AX746478	0.00386974	0.0321844	0.362141	0.999966
AX746484	-0.00235541	0.0523088	0.61506	0.999966
AX746485	0.0027958	0.0355138	0.531926	0.999966
AX746492	0.00310913	0.0579232	0.516115	0.999966
AX746522	-0.00222024	0.0466036	0.634857	0.999966
AX746523	-0.000124439	0.0281213	0.974153	0.999966
AX746562	0.00590467	0.0779963	0.272369	0.999966
AX746564	-0.00121206	0.0641449	0.783497	0.999966
AX746575	0.00438191	0.0484333	0.390311	0.999966
AX746590	-0.0051232	0.0677786	0.326909	0.999966
AX746604	-0.0029644	0.0750104	0.517259	0.999966
AX746605	0.000130372	0.022487	0.967698	0.999966
AX746622	0.00106678	0.0415266	0.813243	0.999966
AX746627	0.00538593	0.0584649	0.315279	0.999966
AX746638	0.000127988	0.0249728	0.970983	0.999966
AX746640	-0.000846407	0.0757638	0.840888
AX746653	-0.00337932	0.0326254	0.43047	0.999966
AX746670	0.000808213	0.0215673	0.792718	0.999966
AX746671	0.00315349	0.0454705	0.513188	0.999966
AX746683	-0.00365748	0.0615336	0.453851	0.999966
AX746690	0.0121499	0.0642139	0.105843	0.961493
AX746699	0.00340519	0.0657013	0.476574	0.999966
AX746733	0.00608007	0.0747128	0.265632	0.999966
AX746734	-0.00145996	0.0702289	0.737903
AX746750	-0.000662457	0.0356342	0.878727	0.999966
AX746755	-0.000670732	0.0247279	0.847304	0.999966
AX746764	-0.00328268	0.0497196	0.499807	0.999966
AX746765	-0.00221792	0.0392478	0.627767	0.999966
AX746771	0.00145159	0.0556585	0.748636	0.999966
AX746775	-0.00222384	0.036396	0.618749	0.999966
AX746780	0.000919673	0.0546532	0.83768	0.999966
AX746834	0.000581806	0.0687794	0.892418	0.999966
AX746851	0.000823772	0.0395939	0.853747	0.999966
AX746857	8.95288e-05	0.0486499	0.984124	0.999966
AX746867	0.00654353	0.073409	0.244249	0.999966
AX746869	0.00217621	0.0298175	0.58645	0.999966
AX746877	-0.00231311	0.0700367	0.607366	0.999966
AX746880	-0.000488022	0.0472448	0.913875	0.999966
AX746885	-0.00199813	0.0635923	0.658589	0.999966
AX746903	0.00149216	0.0648084	0.736554	0.999966
AX746944	-0.00149812	0.0338577	0.726865	0.999966
AX746964	0.000236516	0.0462371	0.958147	0.999966
AX746967	0.000248356	0.0184514	0.92564	0.999966
AX746968	0.000326522	0.0704986	0.939005
AX746969	0.00304411	0.0371708	0.506945	0.999966
AX746989	0.00103371	0.0383411	0.816291	0.999966
AX746991	0.00349231	0.0408423	0.466339	0.999966
AX746995	-0.00355527	0.0256824	0.288487	0.999966
AX747003	0.00165284	0.0361879	0.708098	0.999966
AX747021	0.00076508	0.0262967	0.83428	0.999966
AX747064	-0.0035148	0.034997	0.434357	0.999966
AX747067	-0.00809832	0.0378678	0.11075	0.974483
AX747080	0.00393237	0.0648736	0.424337	0.999966
AX747081	-0.000177765	0.0510783	0.968393	0.999966
AX747088	0.000283792	0.0286429	0.941807	0.999966
AX747090	0.00305964	0.0290961	0.432998	0.999966
AX747098	0.00197763	0.0428394	0.668424	0.999966
AX747103	0.000420478	0.03144	0.918468	0.999966
AX747104	-0.000353985	0.0172989	0.886681	0.999966
AX747114	-0.00472762	0.0443074	0.355454	0.999966
AX747119	0.00506783	0.0864579	0.313908
AX747123	0.00579728	0.058192	0.290328	0.999966
AX747125	0.00847686	0.0402072	0.116447	0.978946
AX747132	0.000600341	0.0358035	0.890152	0.999966
AX747135	-0.00626925	0.100867	0.234042
AX747137	0.00192707	0.0258832	0.589025	0.999966
AX747140	0.000300097	0.0155114	0.892024	0.999966
AX747158	-0.000266017	0.0290842	0.945976	0.999966
AX747161	-0.000293396	0.0326567	0.944105	0.999966
AX747163	0.00729854	0.0810773	0.209034	0.999966
AX747164	0.00358368	0.0672377	0.456415	0.999966
AX747167	0.00165472	0.0271637	0.657438	0.999966
AX747175	-0.00647065	0.0665409	0.251616	0.999966
AX747179	-0.00266618	0.0528325	0.573422	0.999966
AX747182	-0.00416434	0.0557122	0.409458	0.999966
AX747187	0.00233582	0.0571815	0.614982	0.999966
AX747189	-0.00349689	0.0919301	0.433492
AX747192	-0.000799217	0.0446379	0.859802	0.999966
AX747197	-0.00544427	0.0429985	0.296686	0.999966
AX747205	-0.00126511	0.0312007	0.757939	0.999966
AX747206	-1.53823e-05	0.060835	0.997203	0.999966
AX747213	-0.00260303	0.0611242	0.576078	0.999966
AX747215	-0.000655361	0.0488646	0.884575	0.999966
AX747227	-0.000956941	0.0529962	0.831838	0.999966
AX747246	0.00333268	0.057295	0.491259	0.999966
AX747261	-0.00730386	0.0801238	0.209391	0.999966
AX747269	0.000374069	0.0126671	0.83061	0.999966
AX747325	0.000334252	0.0113164	0.82741	0.999966
AX747333	0.000234318	0.0703805	0.9562
AX747345	0.00210926	0.0564803	0.647471	0.999966
AX747368	-0.00470379	0.0335495	0.285541	0.999966
AX747375	0.00498695	0.0387015	0.309566	0.999966
AX747376	0.00881818	0.0903354	0.159106	0.999966
AX747379	0.00211571	0.0184835	0.370995	0.999966
AX747384	0.00440855	0.0530634	0.389028	0.999966
AX747393	0.00235947	0.0418949	0.612005	0.999966
AX747401	0.00125579	0.0480423	0.782996	0.999966
AX747405	0.00214804	0.0228855	0.491	0.999966
AX747406	-0.0057862	0.0414582	0.265717	0.999966
AX747413	-0.000388443	0.0471104	0.931354	0.999966
AX747440	0.00457246	0.0671241	0.367492	0.999966
AX747444	0.00074781	0.0591545	0.865975	0.999966
AX747480	-0.00366605	0.0392743	0.441451	0.999966
AX747485	0.00226041	0.0435416	0.627736	0.999966
AX747516	-0.00430149	0.0406039	0.381516	0.999966
AX747521	-0.0177671	0.169153	0.0472301
AX747530	-0.00404705	0.059126	0.418145	0.999966
AX747535	0.00114913	0.0347149	0.790155	0.999966
AX747537	0.00585787	0.0409796	0.258057	0.999966
AX747547	0.0116675	0.111529	0.101921	0.951583
AX747565	0.00224249	0.030752	0.583399	0.999966
AX747577	0.000529764	0.0140244	0.785938	0.999966
AX747586	-0.0134416	0.110541	0.083785	0.905671
AX747590	0.00673546	0.0569341	0.242366	0.999966
AX747598	-4.19393e-05	0.0334495	0.992087	0.999966
AX747599	0.000304809	0.034166	0.94306	0.999966
AX747641	-0.00355829	0.0601405	0.465095	0.999966
AX747648	-0.0015529	0.0324229	0.711652	0.999966
AX747652	0.00542896	0.0554038	0.313317	0.999966
AX747658	0.00143489	0.0826073	0.730311
AX747659	0.000800939	0.05612	0.857692	0.999966
AX747684	0.00966978	0.106712	0.133568	0.999966
AX747706	0.00123456	0.0230089	0.703321	0.999966
AX747730	-0.000931347	0.014432	0.63214	0.999966
AX747733	-0.00655177	0.0829032	0.237629	0.999966
AX747737	0.000520998	0.0260719	0.886061	0.999966
AX747741	-0.00345457	0.0681877	0.468987	0.999966
AX747742	0.00104782	0.0211304	0.726526	0.999966
AX747750	0.00173956	0.0766256	0.686625
AX747754	0.000359376	0.0229405	0.912584	0.999966
AX747755	0.00389308	0.0543863	0.435151	0.999966
AX747756	-0.000601549	0.0479387	0.894014	0.999966
AX747758	-0.0305888	0.0967774	0.0263311	0.585596
AX747770	-0.00144455	0.0268985	0.696854	0.999966
AX747775	-0.00231708	0.043183	0.619409	0.999966
AX747795	-0.0147001	0.0705726	0.0798138	0.894972
AX747806	-0.000407316	0.0310289	0.920453	0.999966
AX747817	-0.00359215	0.0359741	0.432104	0.999966
AX747819	0.00330028	0.033779	0.451793	0.999966
AX747828	0.0116606	0.0631809	0.112455	0.975238
AX747833	0.00139784	0.0376631	0.753537	0.999966
AX747836	-0.00154431	0.0231485	0.632996	0.999966
AX747838	0.00171283	0.0245234	0.615088	0.999966
AX747846	0.00161975	0.0512205	0.723853	0.999966
AX747851	-0.000708268	0.0592106	0.872914	0.999966
AX747853	-0.00136636	0.0390714	0.760896	0.999966
AX747864	0.0286859	0.195281	0.0239964	0.559517
AX747913	0.000221997	0.02171	0.943231	0.999966
AX747952	-0.00142191	0.0347441	0.74279	0.999966
AX747988	0.000704477	0.0335475	0.868116	0.999966
AX748015	0.00285725	0.0379359	0.534629	0.999966
AX748016	0.000476273	0.0507227	0.915644	0.999966
AX748052	0.00661946	0.0689919	0.243451	0.999966
AX748058	0.00263751	0.0447128	0.576976	0.999966
AX748062	0.00726417	0.104944	0.193179
AX748120	-0.0024165	0.0713415	0.591723
AX748125	-0.00594854	0.064876	0.278895	0.999966
AX748165	-0.000618188	0.0352709	0.886342	0.999966
AX748175	0.00232581	0.0631708	0.611775	0.999966
AX748196	0.00486286	0.0949446	0.316547
AX748200	0.0106206	0.0853803	0.124875	0.98897
AX748201	-0.00855292	0.073238	0.173396	0.999966
AX748210	-0.000512136	0.0473365	0.909651	0.999966
AX748212	0.00146027	0.031388	0.723261	0.999966
AX748230	-0.00385396	0.0497536	0.439599	0.999966
AX748233	-0.00316069	0.031461	0.44821	0.999966
AX748239	0.00247247	0.0692506	0.586172
AX748261	0.000403574	0.0500884	0.928506	0.999966
AX748265	-0.00357852	0.0924802	0.424364
AX748267	-0.0030843	0.0808703	0.495863
AX748273	-0.000938208	0.0605459	0.832224	0.999966
AX748283	0.00558451	0.0475474	0.298985	0.999966
AX748285	-0.00331338	0.0603644	0.49114	0.999966
AX748287	0.0127192	0.109928	0.0907572	0.92311
AX748291	-0.00205781	0.034656	0.637461	0.999966
AX748292	-0.00471627	0.0466467	0.360594	0.999966
AX748294	0.00148463	0.0622702	0.739464	0.999966
AX748308	-0.000133005	0.0649709	0.975538
AX748312	0.00195902	0.0287238	0.614723	0.999966
AX748314	0.00232933	0.0577394	0.615493	0.999966
AX748330	0.00408628	0.0346735	0.364395	0.999966
AX748336	-0.000528475	0.042006	0.906392	0.999966
AX748339	-0.00060912	0.0216466	0.844087	0.999966
AX748340	0.00785728	0.0747118	0.193349	0.999966
AX748371	-0.00770308	0.0662241	0.20213	0.999966
AX748379	-0.00167172	0.058897	0.711806	0.999966
AX748395	-0.00194175	0.0597269	0.669899	0.999966
AX748411	0.000506466	0.0649883	0.907271
AX748417	-0.00211667	0.0284936	0.583931	0.999966
AX748440	0.00050277	0.0676153	0.907215
AX795351	-0.000723332	0.0727704	0.864964
AXDND1	0.00351153	0.0449372	0.472105	0.999966
AXIN1	-0.00381527	0.0297109	0.332769	0.999966
AXIN2	-0.000761273	0.017928	0.764962	0.999966
AXL	0.000159563	0.0105099	0.910529	0.999966
AY070437	0.00040247	0.0502084	0.928689	0.999966
AY455283	-0.00203895	0.049257	0.660915	0.999966
AY660577	-0.000106258	0.0600913	0.98072	0.999966
AY660578	-0.00168109	0.0410349	0.712299	0.999966
AY927475	0.00862026	0.0881974	0.165008	0.999966
AY927499	0.000229326	0.0538719	0.959033	0.999966
AY927633	-0.00726844	0.101367	0.19622
AY940074	0.00331024	0.0635744	0.488812	0.999966
AZGP1	-0.00220477	0.0837543	0.606413
AZI1	-0.0041365	0.0386567	0.388549	0.999966
AZI2	8.50866e-05	0.00785714	0.932622	0.999966
AZIN1	0.130563	0.0425228	5.56683e-05	0.00597395
AZU1	0.00145049	0.0483955	0.751352	0.999966
B2M	6.94795e-05	0.00724529	0.939394	0.999966
B3GALNT1	0.00232108	0.0296278	0.559876	0.999966
B3GALNT2	0.000367788	0.00678858	0.644939	0.999966
B3GALT1	-0.00161076	0.0219924	0.598553	0.999966
B3GALT2	1.6213	0.183596	2.93951e-20	2.01402e-17
B3GALT4	-0.00349495	0.0320107	0.408303	0.999966
B3GALT5	0.0245641	0.0776193	0.0351184	0.673853
B3GALT6	-0.000258065	0.0103034	0.851426	0.999966
[truncated: 16,917 more rows]

## Sheet: S1d_MEIS2_KO
Supplementary Table S1d: Differential Gene Expression Analysis - MEIS2-KO
symbol	log2FoldChange	lfcSE	pvalue	padj
5S_rRNA	0.0176954	0.123059	0.618769	0.793644
7SK	-0.0435507	0.106599	0.342865	0.584559
A1BG	0.0381621	0.0918926	0.42415	0.650232
A1BG-AS1	0.0472808	0.0903486	0.333414	0.575939
A2M	-0.0167477	0.0404671	0.639405	0.807763
A2M-AS1	0.0214604	0.0863951	0.649912	0.813546
A2MP1	0.0208423	0.147682	0.31756
A3GALT2	0.0141989	0.138376	0.585437
A4GALT	0.0235348	0.144547	0.351199
AAAS	-0.0261808	0.0411428	0.469473	0.687672
AACS	0.0764824	0.0562692	0.087397	0.266279
AACSP1	-0.019109	0.142225	0.443029
AADAT	-0.193556	0.0747622	0.000367222	0.00548459
AAED1	0.01274	0.0806087	0.789541	0.897252
AAGAB	0.0219167	0.0407068	0.541569	0.742388
AAK1	0.0329373	0.0560985	0.457685	0.678879
AAMDC	0.0789424	0.0632863	0.0965308	0.282603
AAMP	0.0963094	0.066268	0.0485652	0.186855
AANAT	0.0155873	0.145817	0.430993
AAR2	0.0383825	0.0490248	0.349179	0.589991
AARD	0.00440353	0.145162	0.786696
AARS	-0.0416406	0.0399371	0.239171	0.480497
AARS2	0.0877873	0.0612424	0.0612886	0.216901
AARSD1	0.0906662	0.0904813	0.0882247	0.267368
AASDH	-0.104686	0.069793	0.0367923	0.156731
AASDHPPT	-0.033917	0.0399991	0.338183	0.580359
AASS	-0.08619	0.0551518	0.0518113	0.196029
AATF	-0.0718684	0.0505616	0.0866711	0.264852
AATK	-0.0143407	0.10991	0.72134	0.856906
AB007962	0.0367674	0.144877	0.249823
AB074162	-0.0365187	0.121775	0.369125	0.607243
AB074188	-0.0798031	0.13536	0.110399	0.306431
AB075489	-0.0342786	0.150608	0.206629
AB075492	0.00624982	0.10763	0.876992	0.940538
AB209061	0.044991	0.0809828	0.360508	0.599401
AB209185	0.0156568	0.114266	0.686338	0.837331
AB209315	-0.0222322	0.139957	0.426228
AB209621	-0.0229614	0.135652	0.456665
AB488780	-0.0971016	0.0997353	0.0745749	0.241653
ABAT	-0.334538	0.0491372	6.19726e-14	2.77675e-11
ABCA1	0.0778152	0.0589383	0.0898904	0.270669
ABCA10	-0.0150409	0.124295	0.662672
ABCA11P	-0.0668068	0.0612918	0.151895	0.370247
ABCA12	0.247137	0.169415	0.0024995	0.023477
ABCA13	-0.0215881	0.113944	0.587831	0.772941
ABCA17P	0.00645302	0.146612	0.657811
ABCA2	0.0269961	0.093296	0.560512	0.755353
ABCA3	0.00802695	0.0767536	0.866983	0.935504
ABCA4	0.0897758	0.103034	0.0943685	0.278578
ABCA5	-0.6873	0.0955484	1.21819e-14	7.10341e-12
ABCA7	0.170646	0.151155	0.012511	0.0740522
ABCA8	0.0607752	0.0642975	0.200617	0.437318
ABCA9	0.0262805	0.114447	0.516816	0.723297
ABCB1	-0.0689222	0.0416673	0.0599588	0.214453
ABCB10	-0.0248679	0.0498894	0.548417	0.746483
ABCB11	-0.0471854	0.147722	0.186939
ABCB4	0.0874405	0.0848158	0.0950355	0.279864
ABCB6	0.0586431	0.0564596	0.189282	0.423075
ABCB7	-0.0141103	0.054289	0.745806	0.871405
ABCB8	-0.00498614	0.0747442	0.91716	0.959447
ABCB9	0.0375653	0.0871013	0.436815	0.661817
ABCC1	0.145471	0.0550391	0.00112282	0.0128998
ABCC10	0.0930371	0.069657	0.06157	0.217585
ABCC11	0.00451865	0.135024	0.864666
ABCC2	-0.020996	0.0896508	0.652705	0.815385
ABCC3	0.0449666	0.142163	0.222841
ABCC4	-0.144485	0.0716399	0.0052784	0.0402984
ABCC5	0.0166181	0.04324	0.658297	0.819394
ABCC6	0.0183619	0.11803	0.626756	0.799243
ABCC6P1	0.00695223	0.140064	0.759015
ABCC6P2	0.0274209	0.135121	0.402613
ABCC8	-0.0187534	0.151224	0.203546
ABCC9	-0.177141	0.0604013	0.000198902	0.0034039
ABCD1	0.104113	0.150081	0.0581547	0.210767
ABCD2	0.00828191	0.110662	0.833346	0.920531
ABCD3	-0.103884	0.0522643	0.0157342	0.0861651
ABCD4	0.0810959	0.0486315	0.0476343	0.184861
ABCE1	-0.102842	0.0491144	0.0127901	0.0752504
ABCF1	0.0353567	0.0387413	0.3059	0.549245
ABCF2	0.0556517	0.0356476	0.0852941	0.262359
ABCF3	0.0934636	0.053481	0.0319437	0.142002
ABCG1	0.00889292	0.145248	0.610113
ABCG2	0.15512	0.144545	0.0176465	0.0936881
ABCG4	0.0701068	0.129921	0.145198	0.3604
ABCG5	-0.0129898	0.122144	0.711423
ABHD1	-0.00915894	0.13542	0.733687
ABHD10	-0.195936	0.0614771	5.18273e-05	0.00121638
ABHD11	0.0470905	0.0776729	0.339103	0.581398
ABHD12	-0.0344021	0.0491015	0.401805	0.633311
ABHD13	-0.0625953	0.0712592	0.203074	0.439986
ABHD14A	-0.0106372	0.0811851	0.823251	0.914612
ABHD14B	-0.0194685	0.067073	0.681512	0.834313
ABHD15	0.0119243	0.0572074	0.789663	0.89728
ABHD16A	0.00225509	0.0611083	0.960885	0.981802
ABHD17A	0.0339713	0.111081	0.43011	0.655359
ABHD17B	-0.0684635	0.0593949	0.136247	0.347875
ABHD17C	-0.0573444	0.0852122	0.251997	0.494759
ABHD2	-0.0617826	0.0503883	0.139464	0.352174
ABHD3	-0.0046209	0.0505314	0.911875	0.956579
ABHD4	0.207399	0.0504355	1.02213e-06	4.69354e-05
ABHD5	-0.120893	0.0750485	0.0204816	0.104086
ABHD6	-0.11709	0.113183	0.0425434	0.172106
ABHD8	-0.0160445	0.0929835	0.724848	0.858566
ABI1	-0.0363435	0.0504229	0.383854	0.618591
ABI2	-0.106701	0.0484804	0.00919209	0.0595593
ABI3	0.46243	0.283514	0.000300326	0.00470404
ABI3BP	0.0231621	0.147709	0.299043
ABL1	0.0189782	0.0652166	0.686863	0.83751
ABL2	0.0469485	0.0539104	0.280178	0.524052
ABLIM1	-0.0126483	0.0456841	0.746219	0.871601
ABLIM2	0.0125655	0.119536	0.728541
ABO	0.051765	0.168041	0.0652714
ABR	0.0373847	0.0609094	0.417679	0.645261
ABRACL	0.0546493	0.0475502	0.174224	0.4027
ABT1	0.0685875	0.0678277	0.158267	0.38014
ABTB1	0.130044	0.124417	0.0308681	0.138518
ABTB2	0.317571	0.110168	2.70511e-05	0.000719385
ACAA1	0.142403	0.0590399	0.00224717	0.0217595
ACAA2	-0.110614	0.0490777	0.00741948	0.0513838
ACACA	-0.103251	0.0518272	0.0158094	0.0863847
ACACB	0.0215332	0.0601853	0.638021	0.806651
ACAD10	0.0422658	0.0468778	0.28826	0.532878
ACAD11	-0.0333713	0.057948	0.459076	0.679872
ACAD8	0.0576857	0.0514952	0.173267	0.40163
ACAD9	-0.00569939	0.0459338	0.884494	0.944064
ACADL	0.0428991	0.145479	0.215695
ACADM	-0.0508952	0.0482593	0.210098	0.447496
ACADS	0.0123398	0.119483	0.733172	0.864093
ACADSB	-0.045626	0.0602764	0.321332	0.564009
ACADVL	0.139786	0.0433575	0.000219919	0.00367842
ACAP1	0.0459768	0.140737	0.22401	0.46422
ACAP2	-0.0283598	0.0566718	0.524462	0.728482
ACAP3	0.0477116	0.0876186	0.331611	0.57401
ACAT1	0.0135326	0.0535974	0.754203	0.876244
ACAT2	-0.0632051	0.0521169	0.138831	0.351291
ACBD3	0.000776963	0.0502926	0.98511	0.992611
ACBD4	0.119218	0.0984648	0.0352705	0.152044
ACBD5	-0.0804319	0.0560062	0.0717244	0.236881
ACBD6	0.0578382	0.0465304	0.144531	0.359275
ACBD7	-0.0394028	0.0516754	0.352467	0.592293
ACD	0.0819231	0.0868831	0.116209	0.316089
ACE	-0.00890577	0.144988	0.616577
ACE2	-0.0104897	0.100247	0.807961	0.906037
ACER2	0.301213	0.0835591	2.03223e-06	8.18763e-05
ACER3	-0.0403271	0.0588764	0.375094	0.612022
ACHE	0.150073	0.151126	0.0205811	0.104408
ACIN1	-0.0190349	0.0330207	0.529239	0.732709
ACLY	0.0163386	0.0349297	0.606725	0.786381
ACN9	-0.0770921	0.0688787	0.116441	0.316489
ACO1	-0.0187993	0.046211	0.633204	0.80317
ACO2	0.0369282	0.0569738	0.408976	0.639772
ACOT11	0.0566459	0.106383	0.241093	0.482055
ACOT12	0.00857072	0.145963	0.59969
ACOT13	-0.00184716	0.0540353	0.966055	0.983946
ACOT7	0.0921337	0.0835935	0.0795544	0.250892
ACOT8	0.0971606	0.0784305	0.0616154	0.217693
ACOT9	0.0525453	0.0533924	0.224534	0.464834
ACOX1	0.00917934	0.0478814	0.820027	0.912884
ACOX2	0.166761	0.0849332	0.00336848	0.0289774
ACOX3	0.0172123	0.0694699	0.718544	0.85522
ACP1	-0.020242	0.0278643	0.436634	0.661731
ACP2	0.0270687	0.0556103	0.539556	0.740681
ACP5	0.181923	0.1608	0.0102485	0.0645485
ACP6	0.17452	0.100307	0.00447412	0.0357355
ACPL2	-0.148619	0.0673509	0.00311928	0.0274371
ACPP	0.021548	0.151346	0.205761
ACR	-0.042653	0.153652	0.162089
ACRBP	0.0299306	0.114739	0.467491	0.685678
ACRC	0.0322321	0.0981114	0.48274	0.698278
ACRV1	0.0147594	0.149594	0.295625
ACSBG1	-0.0107181	0.111277	0.785207	0.894872
ACSBG2	0.0151296	0.143915	0.483348
ACSF2	0.120304	0.0837052	0.0266268	0.124511
ACSF3	0.0281017	0.0757074	0.561523	0.756053
ACSL1	-0.00143007	0.0675971	0.975934	0.988774
ACSL3	-0.0730507	0.0454838	0.0615486	0.217585
ACSL4	0.0156838	0.0468813	0.693405	0.841419
ACSL5	0.754575	0.164705	4.50114e-08	3.18439e-06
ACSL6	-0.021458	0.150727	0.227321
ACSM3	0.0192151	0.123246	0.591471
ACSS1	-0.0998663	0.113466	0.0707269	0.234951
ACSS2	-0.0667983	0.0628722	0.156621	0.37783
ACSS3	-0.0413964	0.0596561	0.365562	0.604271
ACTA1	0.0338395	0.147939	0.23744
ACTA2	0.494121	0.0460882	3.08131e-28	1.51868e-24
ACTB	0.053156	0.05337	0.219115	0.458251
ACTC1	0.00866413	0.12504	0.793523
ACTG1	0.0671778	0.0530509	0.119807	0.32226
ACTG2	-0.0206051	0.0913921	0.656037	0.818027
ACTL10	-0.0244995	0.152934	0.162501
ACTL6A	-0.0891743	0.047183	0.0263562	0.123597
ACTL6B	-0.0345357	0.151855	0.191246
ACTL8	-0.0140675	0.148301	0.370214
ACTN1	0.21223	0.0986179	0.000827065	0.0102938
ACTN2	-0.0225701	0.139094	0.430749
ACTN3	0.0296703	0.134739	0.379725
ACTN4	0.175715	0.115599	0.00655793	0.047025
ACTR10	0.0439159	0.0390798	0.206749	0.44362
ACTR1A	0.0874145	0.0405747	0.0151329	0.0839144
ACTR1B	0.0418691	0.0683523	0.38359	0.618591
ACTR2	0.0275121	0.0473345	0.492065	0.704692
ACTR3	0.0101412	0.0374952	0.763202	0.881798
ACTR3B	-0.117743	0.0644119	0.0153771	0.0848038
ACTR5	-0.0160079	0.055598	0.716502	0.854026
ACTR6	-0.0359286	0.0610889	0.436461	0.661694
ACTR8	0.0138978	0.0403371	0.69673	0.84317
ACTRT3	0.00465706	0.123415	0.889604
ACVR1	0.0736789	0.0591265	0.108516	0.303368
ACVR1B	-0.0148118	0.0436403	0.695398	0.842644
ACVR1C	0.0347086	0.159633	0.0759344
ACVR2A	-0.251025	0.0946911	0.000104157	0.00206721
ACVR2B	-0.168796	0.0519832	8.97108e-05	0.00184425
ACVR2B-AS1	-0.0616891	0.0775699	0.217411	0.455718
ACVRL1	0.291017	0.202957	0.00164156	0.017251
ACY1	0.076803	0.126768	0.125927	0.332195
ACYP1	-0.084386	0.0677745	0.0850796	0.261971
ACYP2	-0.0211302	0.0806234	0.65972	0.820398
AD 1	0.0590414	0.0891993	0.238987	0.480248
ADA	0.068125	0.0560035	0.126271	0.332664
ADAL	-0.0466295	0.0573595	0.299508	0.543778
ADAM10	-0.0636585	0.0375578	0.0595057	0.213427
ADAM11	0.0275226	0.0964854	0.547262	0.745733
ADAM12	-0.0445824	0.107782	0.331129	0.573445
ADAM15	0.0981664	0.0800118	0.0606913	0.215924
ADAM17	-0.0268991	0.0402194	0.449463	0.672376
ADAM19	0.231254	0.105176	0.000532397	0.00718251
ADAM1A	-0.0123361	0.070294	0.79631	0.899621
ADAM20	0.073517	0.161359	0.089592	0.270293
ADAM20P1	0.0451184	0.117041	0.305705	0.549029
ADAM21	-0.0146522	0.117021	0.696408	0.8431
ADAM21P1	0.0249498	0.150895	0.21985
ADAM22	-0.101904	0.0623401	0.0320646	0.142246
ADAM23	0.0281868	0.0462216	0.474373	0.69145
ADAM28	-0.0586248	0.178445	0.0278549
ADAM32	-0.0304345	0.132831	0.383145	0.618243
ADAM33	0.142175	0.196008	0.0215611	0.107444
ADAM8	0.0505736	0.101732	0.291395	0.536425
ADAM9	0.042086	0.0463359	0.286455	0.5311
ADAMTS1	-0.247619	0.125014	0.000760869	0.00964028
ADAMTS10	0.0212404	0.0749277	0.659406	0.820358
ADAMTS12	-0.0452902	0.055076	0.303179	0.546683
ADAMTS13	0.0675633	0.0856117	0.18442	0.41682
ADAMTS15	0.694922	0.129425	1.16413e-09	1.33433e-07
ADAMTS16	0.0254985	0.141458	0.369504
ADAMTS19	0.0519528	0.156717	0.131234
ADAMTS2	-0.000354922	0.141477	0.986179
ADAMTS20	-0.0792517	0.0971636	0.129497	0.337519
ADAMTS3	-0.578721	0.0795067	7.77112e-15	4.78766e-12
ADAMTS4	0.0387119	0.0872522	0.423702	0.650156
ADAMTS6	-0.188663	0.148399	0.00772133	0.0527333
ADAMTS7	0.0598811	0.105037	0.222126	0.462125
ADAMTS8	0.0231603	0.153499	0.133613
ADAMTS9	0.294821	0.0558771	7.2212e-10	8.91624e-08
ADAMTS9-AS2	0.0100452	0.139058	0.679009
ADAMTSL1	0.0351836	0.111577	0.415055	0.643944
ADAMTSL2	-0.00263338	0.143563	0.884791
ADAMTSL4	0.0835536	0.105955	0.113462	0.31149
ADAMTSL5	-0.0248064	0.149349	0.255539
ADAP1	0.0243333	0.116968	0.535839	0.737428
ADAP2	-0.0159899	0.113526	0.682545	0.835094
ADAR	-0.005626	0.0304808	0.842096	0.923888
ADARB1	0.238908	0.0645271	2.75455e-06	0.000106214
ADARB2	0.0155992	0.148247	0.352356
ADAT1	0.012629	0.0545311	0.772226	0.887465
ADAT2	-0.0487433	0.0760258	0.322251	0.564648
ADAT3	0.035482	0.122017	0.37878	0.614577
ADC	-0.016622	0.0686781	0.727217	0.860159
ADCK1	-0.0525644	0.0677404	0.275331	0.519398
ADCK2	-0.0228087	0.0730406	0.635804	0.805017
ADCK3	0.129491	0.0570264	0.00446711	0.0357355
ADCK4	0.0546522	0.0770076	0.270537	0.515304
ADCK5	0.0422357	0.106861	0.354561	0.594257
ADCY1	-0.0536111	0.0663447	0.262942	0.507052
ADCY10	-0.0274111	0.153879	0.14987
ADCY10P1	-0.0302705	0.0929806	0.517379	0.723418
ADCY2	-0.129528	0.0585226	0.00510085	0.0394462
ADCY3	0.00581506	0.0630344	0.900492	0.951865
ADCY4	0.00125314	0.131208	0.965488
ADCY5	0.0164221	0.102879	0.701164	0.845025
ADCY6	0.134658	0.0461142	0.000670024	0.00861476
ADCY7	0.0399417	0.0718824	0.410463	0.640917
ADCY9	0.0757923	0.06436	0.112776	0.310697
ADCYAP1R1	0.00649131	0.114859	0.862806	0.933586
ADD1	0.0288189	0.0371395	0.387901	0.62217
ADD2	-0.168946	0.0672817	0.000849064	0.0105233
ADD3	-0.126938	0.0531422	0.00358384	0.0302804
ADH5	0.0238596	0.0377194	0.480301	0.696036
ADHFE1	0.0147901	0.109853	0.71348	0.851935
ADI1	0.06767	0.0327578	0.0251505	0.119999
ADIPOR1	0.0755853	0.0356596	0.0198919	0.102125
ADIPOR2	-0.0130216	0.0337174	0.672582	0.828961
ADIRF	0.0346342	0.147152	0.241582
ADK	-0.069934	0.0545548	0.111293	0.308315
ADM	0.148774	0.101402	0.0126437	0.074623
ADM2	0.240212	0.175085	0.00317165	0.0277327
ADM5	-0.0303297	0.0900575	0.521312	0.725804
ADNP	-0.114099	0.0469915	0.0044463	0.0356524
ADNP2	-0.0966886	0.0472038	0.0161436	0.0876926
ADO	-0.125991	0.0503187	0.00273381	0.0249212
ADORA1	0.372381	0.181329	0.00023252	0.0038371
ADORA2A	0.00590511	0.134397	0.82769
ADORA2B	-0.0107166	0.107241	0.792864	0.899078
ADORA3	0.00997905	0.144279	0.60045
ADPGK	-0.00665146	0.0396432	0.850073	0.927314
ADPGK-AS1	0.0131035	0.149423	0.319631
ADPRH	0.00353326	0.136562	0.888621
ADPRHL1	0.0654287	0.0957218	0.195986	0.431484
ADPRHL2	0.0342088	0.0637003	0.465723	0.684449
ADPRM	-0.0565661	0.0759214	0.254073	0.496724
ADRA1D	0.023711	0.154282	0.109064
ADRA2B	0.0191477	0.127579	0.571484
ADRA2C	0.0238245	0.123382	0.517552	0.723418
ADRB2	0.0600876	0.183932	0.0106532
ADRBK1	0.0586047	0.08265	0.242371	0.483759
ADRBK2	-0.0655407	0.0498395	0.114557	0.313628
ADRM1	0.0677639	0.105164	0.178339	0.40883
ADSL	0.032819	0.0368286	0.322137	0.564648
ADSS	-0.0319051	0.0487006	0.434351	0.659511
ADSSL1	0.0471565	0.0691691	0.329222	0.572018
AEBP1	0.13034	0.0920193	0.0211447	0.10627
AEBP2	-0.0758894	0.0592711	0.0989295	0.287156
AEN	0.233039	0.0638179	3.79706e-06	0.000139313
AES	0.0493288	0.0736379	0.314548	0.55756
AF020763	1.91619e-05	0.14533	0.999018
AF035281	0.0431329	0.085238	0.377903	0.613886
AF063596	0.00205444	0.13874	0.92962
AF070581	0.10255	0.139207	0.0633938	0.221071
AF075112	0.0151889	0.128396	0.640212
AF079515	0.0366562	0.06833	0.444439	0.668309
AF085995	-0.092023	0.115726	0.0881588	0.267249
AF086102	0.0262646	0.124531	0.477665	0.694153
AF086126	-0.028036	0.0983108	0.536516	0.738026
AF086132	0.0382327	0.0827988	0.432578	0.658035
AF086154	0.000417976	0.137081	0.986471
AF086184	0.0168438	0.143374	0.461784
AF086285	0.0235473	0.0861372	0.619651	0.794429
AF086351	-0.046625	0.138831	0.228315
AF088041	0.0290874	0.0493067	0.479491	0.695405
AF090939	-0.000865308	0.145839	0.953338
AF116693	-0.0397393	0.0819755	0.415961	0.644452
AF119915	-0.00979281	0.136723	0.707372
AF131837	-0.0632928	0.0747811	0.20346	0.440144
AF143871	0.00338609	0.136816	0.892305
AF157115	0.034194	0.0930717	0.468238	0.686365
AF161365	0.00695866	0.137969	0.776582
AF161442	0.0199121	0.152411	0.151216
AF188711	0.021737	0.1489	0.280636
AF258550	-0.0109078	0.103259	0.796043	0.89954
AF258560	0.0312888	0.12539	0.410954	0.641305
AF268386	0.102719	0.13634	0.0637691	0.221752
AF279782	0.0172915	0.12123	0.633501	0.803271
AF289551	-0.0191946	0.145237	0.389818
AF339817	-0.014097	0.0851017	0.765011	0.882673
AF420437	-0.0360426	0.152498	0.18161
AF520792	-0.0698998	0.131931	0.143498	0.357561
AF520793	-0.0217811	0.12412	0.545385	0.7448
AFAP1	0.0415627	0.0523611	0.330601	0.572885
AFAP1L1	0.0227699	0.129821	0.500073
AFAP1L2	0.178144	0.100203	0.00384275	0.0319663
AFF1	-0.0388406	0.0475585	0.333776	0.576284
AFF2	0.0344568	0.149485	0.218701
AFF3	0.064013	0.0387078	0.0642946	0.222541
AFF4	-0.00830866	0.0471817	0.835263	0.92083
AFG3L1P	-0.0539744	0.0561046	0.225026	0.465236
AFG3L2	-0.00346424	0.0369731	0.917109	0.959447
AFMID	0.117967	0.0565707	0.00911916	0.0593729
AFP	0.150163	0.210955	0.0167973	0.0903007
AFTPH	-0.108501	0.0685291	0.0294892	0.133792
AGA	-0.100295	0.0710549	0.0464724	0.182265
AGAP1	0.0132621	0.0501863	0.749764	0.873429
AGAP11	0.0258404	0.13679	0.409104
AGAP2	0.0256697	0.0683529	0.590712	0.774656
AGAP2-AS1	0.0131147	0.145536	0.487128
AGAP3	0.0893256	0.0827219	0.0873354	0.266201
AGAP4	-0.00941945	0.128774	0.762729
AGAP5	-0.0243209	0.0839142	0.610824	0.788652
AGAP6	0.0446606	0.0640355	0.343386	0.58501
AGAP7	0.0158681	0.0765765	0.741275	0.868676
AGAP8	-0.00830773	0.0746649	0.862491	0.933448
AGAP9	0.0119507	0.116728	0.748717	0.872933
AGBL1	0.000475197	0.117127	0.989576	0.994756
AGBL3	-0.245204	0.239145	0.00424851	0.0344211
AGBL4	-0.000123009	0.10222	0.997672	0.998618
AGBL5	0.0329052	0.0307057	0.246409	0.488064
AGER	-0.045411	0.0564203	0.308123	0.551028
AGFG1	-0.0404296	0.0447349	0.293849	0.538462
AGFG2	0.0124995	0.0746824	0.794624	0.899288
AGGF1	-0.0750911	0.0520433	0.0788841	0.249493
AGK	-0.0338808	0.0462312	0.389959	0.623248
AGL	-0.149904	0.0746685	0.00467235	0.0369638
AGMAT	0.0243313	0.104006	0.574964	0.765314
AGMO	0.00299467	0.140159	0.89167
AGO1	-0.0571069	0.0409431	0.113736	0.311946
AGO2	-0.0436867	0.0731907	0.370591	0.608232
AGO3	-0.108234	0.0607447	0.0212656	0.106559
AGO4	-0.108943	0.0585719	0.0180557	0.0952788
AGPAT1	0.0923627	0.0425409	0.0132815	0.0770722
AGPAT2	0.119388	0.125347	0.0417099	0.170153
AGPAT3	0.0373569	0.0608115	0.417706	0.645261
AGPAT4	-0.0319699	0.0380808	0.347916	0.588928
AGPAT4-IT1	0.0129506	0.107721	0.751157	0.874243
AGPAT5	-0.123569	0.0506546	0.00343344	0.0294472
AGPAT6	-0.00157787	0.0334846	0.958937	0.981235
AGPHD1	-0.0186656	0.110222	0.646118	0.811784
AGPS	-0.0202431	0.0461062	0.606778	0.786381
AGRN	0.0747694	0.125567	0.133514	0.343987
AGT	0.00938251	0.129991	0.758318
AGTPBP1	-0.0886998	0.0492154	0.031763	0.141412
AGTR1	-0.0154829	0.133762	0.600301
AGTRAP	0.0443542	0.0842804	0.365993	0.60465
AGXT2L2	0.055032	0.0517054	0.194881	0.430118
AHCTF1	-0.0101014	0.041876	0.783103	0.893577
AHCTF1P1	0.00126299	0.0960922	0.977184	0.989316
AHCY	0.0527033	0.0573402	0.241384	0.482311
AHCYL1	-0.072221	0.0411509	0.0467069	0.182913
AHCYL2	-0.150645	0.0700661	0.00336307	0.0289774
AHDC1	0.0939178	0.125889	0.0819901	0.255437
AHI1	-0.253678	0.0952398	9.65741e-05	0.00194278
AHNAK	0.54659	0.091768	5.20815e-11	9.16759e-09
AHNAK2	0.673418	0.251399	1.50048e-05	0.000445065
AHR	-0.127513	0.0836029	0.0195853	0.101043
AHRR	0.0461382	0.0913335	0.343076	0.584819
AHSA1	0.00235395	0.0505545	0.955052	0.979225
AHSA2	0.0236829	0.0614342	0.607953	0.787477
AHSG	-0.0206153	0.135363	0.494628
AIDA	-0.074841	0.048909	0.0684091	0.230526
AIF1	0.0726713	0.123837	0.14234	0.355825
AIF1L	-0.144325	0.0439185	0.000157318	0.00284836
AIFM1	0.0191707	0.0443609	0.616488	0.792191
AIFM2	0.0500624	0.0871188	0.310708	0.553594
AIFM3	0.0100935	0.127695	0.751711
AIG1	-0.0692397	0.059632	0.132699	0.342603
AIM1	0.00350482	0.144186	0.841032
AIM1L	0.315739	0.233367	0.0014674	0.015872
AIM2	-0.336356	0.196859	0.000651144	0.00842328
AIMP1	-0.0151648	0.0444012	0.692175	0.840426
AIMP2	0.0706731	0.0526826	0.100474	0.289987
AIP	0.0409268	0.0798941	0.403334	0.634773
AJ011378	0.0162971	0.149488	0.291575
AJ011981	0.04041	0.154886	0.153579
AJ297365	-0.012197	0.126898	0.708952
AJ420595	-0.0256991	0.135016	0.424546
AJ606331	0.0162239	0.119427	0.659515	0.820358
AJUBA	0.219787	0.0425639	4.33026e-09	4.27613e-07
AK000154	-0.131489	0.0723931	0.0109794	0.0676455
AK000798	-0.0114722	0.113449	0.766109	0.883401
AK000807	0.0476562	0.158054	0.126648
AK000953	-0.0666387	0.0819237	0.188341	0.422004
AK001057	0.0430848	0.116602	0.323814	0.566149
AK001351	0.0146976	0.137313	0.585798
AK001394	-0.224503	0.0698566	2.40123e-05	0.000646714
AK001533	0.0629836	0.110263	0.198803	0.434736
AK001558	0.0476417	0.123418	0.270534	0.515304
AK001582	-0.0438048	0.155026	0.150205
AK001928	0.0200306	0.141842	0.434469
AK001975	0.00833909	0.107826	0.83657	0.92138
AK021551	0.0137289	0.0987768	0.754087	0.876222
AK021563	0.00143653	0.0848221	0.975595	0.988633
AK021570	-0.058105	0.11289	0.223228	0.463509
AK021664	0.038089	0.0709599	0.430944	0.656157
AK021739	-0.0137212	0.127879	0.672458
AK021804	-0.0346875	0.0979801	0.453389	0.675243
AK021876	0.0135748	0.105023	0.745516	0.871405
AK021888	-0.190551	0.0786953	0.000630645	0.00820116
AK021933	-0.0573512	0.0937812	0.248744	0.490194
AK021977	0.0269595	0.148398	0.263604
AK022030	-0.0306108	0.0661757	0.51858	0.723985
AK022382	0.030603	0.0987668	0.501848	0.712332
AK022793	-0.00978525	0.0962213	0.825382	0.916341
AK022898	0.0131703	0.119776	0.715906	0.853729
AK022914	0.00283297	0.139949	0.898365
AK022915	-0.0963642	0.090852	0.0728158	0.23862
AK022993	-0.0141294	0.0950704	0.753089	0.875338
AK022997	-0.316996	0.0912093	3.18623e-06	0.00012049
AK023033	0.016986	0.144171	0.444353
AK023040	-0.0427918	0.0498979	0.302215	0.545677
AK023159	-0.206011	0.0793436	0.000270965	0.00437058
AK023178	0.012528	0.0753131	0.79417	0.899288
AK023304	0.00509644	0.108846	0.898287	0.951104
AK023457	-0.0746534	0.0720557	0.133511	0.343987
AK023507	0.00743716	0.138337	0.759559
AK023566	-0.016574	0.0925689	0.716961	0.854369
AK023614	-0.00112344	0.143864	0.949313
AK023627	-0.0189252	0.0926289	0.679853	0.833102
AK023809	-0.0067157	0.137076	0.789961
AK024092	0.0870334	0.103318	0.102506	0.294073
AK024119	0.0298414	0.153676	0.162575
AK024141	0.0127921	0.143952	0.533126
AK024242	-0.00360741	0.112226	0.925341	0.964532
AK024248	0.0270527	0.0692538	0.57211	0.763489
AK024535	-0.000305754	0.143148	0.986856
AK024736	-0.00532272	0.146192	0.72119
AK024998	0.111985	0.159578	0.0467559	0.183037
AK025061	-0.0154646	0.133016	0.606169
AK025117	0.0144475	0.0628538	0.756002	0.877591
AK025127	0.0246973	0.150537	0.228911
AK025140	-0.0768232	0.0876763	0.137859	0.349757
AK025288	0.0185564	0.150165	0.252064
AK025511	0.0141086	0.122551	0.68782	0.838067
AK025664	0.065178	0.102843	0.193422	0.428647
AK025726	0.0106417	0.0598331	0.815511	0.909774
AK025793	-0.00715297	0.146413	0.636379
AK025975	-0.206549	0.164979	0.00600476	0.0440627
AK026244	0.0283586	0.107744	0.508987	0.717776
AK026392	0.0116429	0.143986	0.560897
AK026502	0.0152643	0.0839253	0.747374	0.872123
AK026512	-0.00125306	0.124293	0.969673	0.985401
AK026714	0.0857027	0.0814972	0.0983918	0.286382
AK026777	0.0348075	0.106456	0.432881	0.658147
AK027091	0.0228336	0.133864	0.472351
AK027332	0.0176459	0.145114	0.414365
AK054623	-0.024119	0.0993335	0.58904	0.773731
AK054635	0.0167218	0.102701	0.696555	0.8431
AK054753	-0.0585626	0.129704	0.192868	0.428196
AK054837	0.0922737	0.158287	0.06894	0.23159
AK054921	-0.0273083	0.0864492	0.566407	0.758802
AK054970	-0.0220052	0.0773264	0.648016	0.812617
AK054972	-0.00615963	0.124931	0.85145
AK054988	-0.0728907	0.191119	0.0183894
AK055017	-0.0402964	0.0733693	0.4079	0.639244
AK055145	-0.282354	0.0872132	9.56979e-06	0.000302996
AK055197	0.0953871	0.0984802	0.0783965	0.248617
AK055254	0.0629475	0.163952	0.0930887
AK055257	-0.025362	0.100668	0.568217	0.760606
AK055260	0.0290941	0.143559	0.312816
AK055323	-0.214588	0.0986161	0.000744659	0.00946735
AK055332	0.0594498	0.165416	0.0884226
AK055351	-0.0250775	0.130526	0.462579
AK055370	-0.226631	0.104747	0.000629145	0.00818885
AK055384	0.0250047	0.111053	0.545693	0.745073
AK055386	0.0176968	0.112569	0.655688	0.817822
AK055408	-0.0358207	0.118929	0.38587	0.620228
AK055458	-0.0027587	0.1097	0.944273	0.974651
AK055459	-0.326857	0.101185	7.75084e-06	0.000250774
AK055570	-0.00829555	0.139104	0.727597
AK055601	0.0664539	0.055817	0.134998	0.346103
AK055656	-0.0257622	0.145396	0.318003
AK055694	-0.101394	0.125508	0.067572	0.228943
AK055712	-0.00926265	0.0952519	0.835511	0.920899
AK055785	0.043443	0.088982	0.371712	0.609395
AK055849	-0.0748987	0.080446	0.142433	0.355897
AK055910	-0.127797	0.130125	0.0336704	0.147032
AK055957	0.00612017	0.13816	0.800497
AK055981	-0.0638697	0.0683219	0.188837	0.422738
AK056073	-0.0600262	0.0872957	0.232483	0.473323
AK056077	-0.0271816	0.15577	0.0966438
AK056081	-0.00566601	0.11441	0.880535	0.942723
AK056098	0.0476469	0.112333	0.296085	0.54095
AK056105	0.702157	0.0938219	1.4123e-15	1.04412e-12
AK056182	-0.00400794	0.0936944	0.928865	0.966584
AK056196	0.0966822	0.0628309	0.0424188	0.171884
AK056211	-0.0298511	0.144557	0.296366
AK056228	0.0399744	0.151867	0.181227
AK056246	0.00241067	0.0953677	0.956689	0.979816
AK056253	-0.0683256	0.131036	0.150193	0.367789
AK056267	0.00937277	0.14589	0.575752
AK056351	-0.0146115	0.0814537	0.759317	0.879393
AK056368	0.00904095	0.0665623	0.848299	0.926993
AK056432	-0.0358285	0.159909	0.0792022
AK056486	-0.00692361	0.0843862	0.883115	0.943709
AK056490	-0.00533759	0.138596	0.821973
AK056505	0.0236905	0.152339	0.177895
AK056524	0.00415395	0.129823	0.889791
AK056618	0.0069886	0.140524	0.753246
AK056623	-0.108933	0.101694	0.0514156	0.195181
AK056657	0.249462	0.200395	0.00343655	0.0294481
AK056817	-0.00898637	0.10156	0.833101	0.92037
AK056897	-0.0113164	0.120117	0.751798
AK056973	-0.0318012	0.0885935	0.504497	0.713964
AK057177	0.135969	0.119889	0.0251833	0.120116
AK057187	0.0103715	0.135364	0.703117
AK057321	0.028912	0.0870451	0.54404	0.74373
AK057332	0.0151958	0.139101	0.556023
AK057379	-0.0204183	0.11642	0.598145	0.77926
AK057451	0.0131425	0.13608	0.63136
AK057473	0.0145774	0.0898025	0.752652	0.875105
AK057519	-0.0175673	0.129916	0.586239
AK057596	-0.0676537	0.0963541	0.183385	0.415414
AK057604	-0.0951546	0.110837	0.0808945	0.253247
AK057657	-0.025017	0.0535303	0.562655	0.75674
AK057681	0.024436	0.0971473	0.589095	0.773731
AK057689	-0.0404487	0.143623	0.238409
AK057719	0.0186517	0.112228	0.640616	0.808416
AK057766	0.017765	0.124243	0.612305
AK057887	-0.00264931	0.0470145	0.947006	0.975844
AK057897	-0.0209857	0.117371	0.585645	0.771634
AK057978	-0.00642417	0.120696	0.854352	0.929106
AK058136	-0.0773836	0.186945	0.0345517
AK058177	-0.0274238	0.123645	0.466124	0.684833
AK074469	-0.00673684	0.139663	0.769532
AK074476	0.00585755	0.061412	0.898834	0.951235
AK074615	0.0213318	0.147468	0.318455
AK090553	-0.0563918	0.137396	0.185879	0.41871
AK090593	0.0435919	0.0766637	0.374119	0.611376
AK090674	-0.0839237	0.0827945	0.105903	0.299355
AK090700	-0.0241863	0.148843	0.269111
AK090736	0.0356863	0.0991869	0.439363	0.663519
AK090788	-0.000673515	0.145832	0.963681
AK090844	-0.079802	0.0982372	0.127365	0.334377
AK090904	0.0698781	0.0861831	0.171609	0.399437
AK090973	-0.0110623	0.107136	0.786676	0.895718
AK091028	-0.0285755	0.135569	0.386197
AK091070	-0.0130471	0.104329	0.75613	0.877591
AK091102	0.251055	0.195074	0.00318334	0.027802
AK091365	0.00116312	0.137791	0.961447
AK091593	0.0126107	0.143601	0.5448
AK091624	0.0496838	0.110953	0.283056	0.527643
AK091729	0.00758358	0.111138	0.846323	0.925846
AK091866	0.0807162	0.165346	0.0749822	0.242495
AK091906	-0.0198848	0.149333	0.277903
AK092048	0.0231798	0.0973617	0.606923	0.7865
AK092080	0.00964069	0.105057	0.816302	0.910382
AK092098	0.0240291	0.0879783	0.610464	0.788465
AK092251	0.0043027	0.14515	0.791434
AK092313	-0.00630934	0.141442	0.765727
AK092331	0.1142	0.119561	0.0474728	0.184573
AK092380	-0.00360201	0.122104	0.915978
AK092451	0.0365454	0.151369	0.193045
AK092541	-0.00324235	0.117925	0.928386	0.966154
AK092619	-0.00101968	0.137783	0.966203
AK092965	0.0105653	0.126659	0.745338
AK093002	-0.00611598	0.128996	0.841825
AK093026	-0.0184875	0.114116	0.637645	0.806451
AK093124	-0.000621162	0.142575	0.974264
AK093203	-0.0229754	0.134998	0.461678
AK093256	-0.0078534	0.120513	0.823486
AK093299	-0.026751	0.129198	0.44777
AK093356	-0.054334	0.0951399	0.269867	0.514738
AK093363	-0.0179305	0.148876	0.305822
AK093416	0.00633416	0.0962347	0.88608	0.94494
AK093534	-0.0292273	0.0930682	0.53087	0.733798
AK093551	0.0259971	0.0769355	0.5907	0.774656
AK093552	0.0433787	0.165758	0.0509848
AK093555	0.0243278	0.0962272	0.592504	0.775769
AK093892	0.0236043	0.154054	0.116642
AK093898	-0.0860988	0.0954466	0.104439	0.297082
AK094156	0.0225038	0.145661	0.343629
AK094188	0.00905365	0.0757173	0.850286	0.927314
AK094196	-0.00814972	0.137057	0.749131
AK094342	-0.0269673	0.0713742	0.575275	0.765515
AK094343	0.0161027	0.0931161	0.723719	0.858463
AK094352	-0.141247	0.0897405	0.0128711	0.0755208
AK094413	0.0391147	0.0621581	0.400553	0.632137
AK094480	-0.00452021	0.145918	0.765494
AK094525	0.0238818	0.096985	0.597434	0.778837
AK094561	0.0126031	0.148381	0.389207
AK094577	0.0287255	0.102378	0.518035	0.723615
AK094621	-0.0739132	0.0872958	0.151261	0.369494
AK094639	-0.59299	0.176511	3.80908e-06	0.000139409
AK094644	0.0346655	0.160071	0.0680874
AK094692	0.0152535	0.123007	0.663956
AK094733	-0.0202934	0.144441	0.390369
AK094786	0.00912858	0.125222	0.782505
AK094818	0.0111199	0.0952592	0.803515	0.904153
AK094859	-0.0211502	0.144966	0.370565
AK094934	0.0148381	0.128036	0.649059
AK094945	0.00664396	0.120875	0.849148
AK094963	0.0395143	0.116157	0.357445	0.59697
AK094985	-0.0263263	0.100883	0.554169	0.750413
AK094990	-0.0227869	0.0839879	0.632882	0.802878
AK095057	0.0730682	0.0842196	0.154083	0.373731
AK095081	0.0164595	0.149323	0.298258
AK095112	0.0928274	0.105377	0.0862946	0.264336
AK095132	0.0157394	0.149711	0.283453
AK095151	0.174473	0.147157	0.0109891	0.0676455
AK095179	0.0586678	0.103611	0.231216	0.472056
AK095242	0.12636	0.0661636	0.0105364	0.0657701
AK095267	0.0830743	0.0989265	0.115319	0.31448
AK095285	0.021969	0.147654	0.309083
AK095310	0.00437289	0.14516	0.788102
AK095335	0.0270123	0.145202	0.310427
AK095365	0.0042808	0.144471	0.803647
AK095366	0.0426453	0.110214	0.343293	0.58492
AK095439	-0.0629091	0.101231	0.207411	0.4444
AK095498	-0.0726705	0.0708036	0.141466	0.354588
AK095546	0.0166307	0.094787	0.712673	0.851304
AK095621	0.0364804	0.107869	0.410671	0.640931
AK095633	-0.0132171	0.147238	0.429443
AK095699	-0.0145546	0.127691	0.656481
AK095700	0.0279294	0.069393	0.560012	0.75531
AK095721	0.268077	0.0603755	6.61116e-08	4.46359e-06
AK095988	-0.0309018	0.114369	0.456603	0.678049
AK096066	-0.0213046	0.150663	0.229585
AK096219	-0.00670762	0.110936	0.863967	0.93425
AK096230	0.0992055	0.152681	0.0633633	0.221033
AK096233	0.0361139	0.108015	0.414309	0.643484
AK096249	0.036036	0.151851	0.188861
AK096314	0.00489548	0.141014	0.818756
AK096329	-0.0105494	0.146192	0.530838
AK096335	0.00782171	0.0576997	0.861632	0.932849
AK096395	0.0041343	0.125238	0.899014
AK096475	-0.135693	0.0998189	0.019924	0.102255
AK096549	0.0285079	0.13446	0.394488
AK096592	0.00144243	0.0867213	0.975301	0.988568
AK096622	-0.0289539	0.156312	0.0985282
AK096718	0.0116635	0.146959	0.473863
AK096792	0.0902499	0.159635	0.0704136	0.234332
AK096932	0.188542	0.116846	0.00433962	0.0350632
AK096982	0.0218944	0.115028	0.579461	0.767611
AK097119	-0.00116232	0.0725279	0.980632	0.990276
AK097143	-0.00041962	0.144573	0.979938
AK097190	0.00440426	0.135026	0.867994
AK097288	0.0932708	0.137137	0.0795948	0.250936
AK097289	0.023259	0.132227	0.477602
AK097351	0.0461975	0.0583432	0.308035	0.550938
AK097370	0.000615142	0.108238	0.987729	0.993937
AK097428	0.0401178	0.159711	0.102554
AK097453	0.00239503	0.107828	0.952458	0.97774
AK097472	-0.0188343	0.0987715	0.670384	0.827887
AK097527	-0.0343829	0.15099	0.201911
AK097571	-0.021567	0.134459	0.486932
AK097585	0.00267336	0.145068	0.868375
AK097590	-0.00671318	0.0773555	0.888503	0.945897
AK097618	0.0083725	0.146963	0.569452
AK097625	-0.123257	0.2255	0.0122171
AK097658	0.00779252	0.140934	0.723292
AK097701	0.0165057	0.145216	0.430198
AK097702	-0.0111848	0.116489	0.764374	0.882282
AK097791	0.0417054	0.151506	0.180327
AK097803	0.0145372	0.144084	0.491778
AK097814	-0.00463992	0.145288	0.773731
AK097836	-0.00648264	0.142007	0.753173
AK097878	-0.0124525	0.105963	0.763606	0.882154
AK097934	0.0303839	0.121358	0.438237	0.662486
AK097952	0.0225287	0.130863	0.497336
AK097957	-0.0689518	0.0973488	0.176203	0.405737
AK098012	0.0332316	0.126144	0.386234	0.620507
AK098067	0.00987176	0.111122	0.801716	0.903332
AK098095	-0.0539818	0.0675488	0.262516	0.506593
AK098263	-0.116853	0.158328	0.0426862	0.172542
AK098303	-0.0153798	0.140102	0.539898
AK098333	-0.00741995	0.108186	0.85369	0.929106
AK098438	-0.0484536	0.0880186	0.324546	0.566914
AK098491	-0.0246735	0.0756981	0.609434	0.788195
AK098727	0.0186295	0.149692	0.27103
AK098763	-0.126482	0.123414	0.0339815	0.148111
AK098783	0.0472659	0.1486	0.1823
AK1	0.343664	0.139865	9.11118e-05	0.0018659
AK123177	0.017941	0.147296	0.356461
AK123181	0.0883287	0.150847	0.0803007	0.25214
AK123263	-0.0793967	0.116392	0.124098	0.32925
AK123292	0.0280296	0.149227	0.245101
AK123298	-0.0102267	0.141277	0.646901
AK123300	0.0537238	0.136763	0.19949	0.435246
AK123314	-0.0320827	0.122353	0.414373	0.643516
AK123332	-0.00714583	0.102869	0.865256	0.934951
AK123450	0.0106626	0.140801	0.641546
AK123459	0.00878448	0.132728	0.759547
AK123543	-0.0208199	0.0995306	0.637871	0.806651
AK123584	0.0557695	0.118179	0.228914	0.469568
AK123617	0.033898	0.14941	0.221407
AK123654	-0.0136333	0.142341	0.544295
AK123675	-0.0455863	0.062658	0.329627	0.572511
AK123758	-0.0449079	0.0600905	0.32826	0.57089
AK123771	0.164884	0.216702	0.0134134	0.0774729
AK123826	-0.00878276	0.12978	0.773555
AK123834	-0.0603369	0.161629	0.102698
AK123872	-0.0052565	0.0913762	0.908118	0.954614
AK123889	0.0428034	0.154161	0.157925
AK123947	-0.0175969	0.145076	0.415919
AK123998	0.0788737	0.128387	0.118413	0.320025
AK124056	0.00648447	0.130383	0.828061
AK124121	-0.0207688	0.133762	0.504855
AK124130	0.0304707	0.155763	0.122046
AK124179	0.0314979	0.151779	0.196259
AK124197	-0.0483746	0.142456	0.205434
AK124233	-0.0509488	0.0757683	0.301626	0.545654
AK124262	-0.0354275	0.141178	0.284968
AK124308	-0.000860419	0.144545	0.959001
AK124326	0.0142263	0.116889	0.704747	0.846773
AK124327	0.00514815	0.105375	0.90044	0.951865
AK124399	-0.0178493	0.142516	0.458962
AK124433	0.0959943	0.13312	0.0759343	0.244132
AK124439	-0.00518007	0.135186	0.844808
AK124484	-0.0761336	0.083238	0.13867	0.351091
AK124523	-0.0423017	0.10081	0.366019	0.60465
AK124680	-0.0240242	0.139489	0.407512
AK124806	0.0132987	0.123335	0.700839
AK124820	0.0751593	0.115409	0.139603	0.352307
AK124857	-0.0164257	0.143693	0.463326
AK124930	0.0171721	0.117087	0.650663	0.814073
AK124970	0.00520424	0.10778	0.897185	0.950437
AK124973	-0.0204429	0.116391	0.597849	0.779249
AK125001	0.0498583	0.13211	0.232669	0.473534
AK125051	0.0167255	0.142046	0.486097
AK125157	-0.0407284	0.151885	0.179508
AK125212	-0.0487094	0.107579	0.296811	0.541327
AK125237	-0.0103977	0.145136	0.567035
AK125257	0.0162771	0.146743	0.394301
AK125301	0.0610205	0.0798481	0.223784	0.463882
AK125333	-0.269447	0.198368	0.00232146	0.0223325
AK125397	-0.0486823	0.164252	0.0840311
AK125412	0.00296884	0.14192	0.882872
AK125437	0.45846	0.0510394	8.95619e-21	1.4714e-17
AK125463	0.040487	0.127039	0.314278	0.557318
AK125489	-0.050363	0.145173	0.186454
AK125500	-0.000790007	0.142059	0.968259
AK125516	0.0115489	0.128148	0.717327
AK125558	-0.0203821	0.0969007	0.649906	0.813546
AK125594	-0.0287192	0.143673	0.314677
AK125598	-0.0215759	0.112479	0.592673	0.775853
AK125676	0.0191123	0.13755	0.499502
AK125699	0.0133715	0.0919217	0.769814	0.885657
AK125701	0.0313523	0.130327	0.386889	0.621191
AK125726	-0.0927514	0.103854	0.0863196	0.264358
AK125727	-0.00586685	0.0618788	0.898958	0.951235
AK125737	0.0101357	0.124001	0.764369
AK125749	-0.0223917	0.139275	0.431347
AK125759	-0.000499177	0.145572	0.973805
AK125769	-0.0134572	0.146066	0.464449
AK125821	-0.0476201	0.102396	0.314679	0.55756
AK125871	0.0164335	0.126986	0.623559
AK125994	-0.0098103	0.145117	0.584818
AK126180	0.0392172	0.100439	0.398035	0.629843
AK126225	-0.00367125	0.0790479	0.938707	0.971901
AK126251	-0.0142189	0.127793	0.66273
AK126253	0.00299307	0.142284	0.879517
AK126266	-0.0111516	0.11491	0.768892	0.884969
AK126278	0.0246129	0.101912	0.576013	0.765772
AK126318	0.00789132	0.0746071	0.869308	0.936714
AK126380	-0.1254	0.170219	0.0339812	0.148111
AK126532	-0.00151415	0.142607	0.937311
AK126539	0.00518938	0.11632	0.888066	0.945829
AK126616	-0.00651858	0.105983	0.873649	0.93886
AK126635	0.0115366	0.119323	0.749682	0.873429
AK126693	0.0489642	0.079836	0.321933	0.564648
AK126717	-0.0133021	0.118614	0.71703	0.854369
AK126744	-0.0264124	0.153562	0.153474
AK127026	-0.279179	0.271085	0.00262538	0.0242013
AK127087	-0.0142891	0.108547	0.725435	0.858858
AK127120	0.0742085	0.136763	0.124273	0.329539
AK127179	0.0982244	0.15677	0.0625197	0.219411
AK127183	0.0582608	0.136889	0.179186	0.409623
AK127190	-0.00250109	0.106643	0.950895	0.97734
AK127224	-0.017938	0.147219	0.35867
AK127339	0.0984323	0.159881	0.0605189	0.215644
AK127380	0.0294049	0.119691	0.456723	0.678128
AK127443	-0.0130526	0.103583	0.757419	0.878192
AK127555	0.0187701	0.0764039	0.696558	0.8431
AK127609	0.0195208	0.150132	0.251211
AK127697	-0.00528739	0.138428	0.824639
AK127787	0.0158188	0.13575	0.577343
AK127888	0.00919716	0.144663	0.615344
AK127963	-0.0038835	0.0913406	0.932027	0.968303
AK128013	-0.0292348	0.127232	0.426688	0.652388
AK128153	0.0424444	0.113872	0.336374	0.578598
AK128202	-0.0107862	0.138462	0.665674
AK128252	0.0880701	0.116274	0.0981769	0.285925
AK128346	0.0199011	0.108708	0.630169	0.801114
AK128400	-0.0347835	0.0846012	0.471919	0.689368
AK128439	0.0308259	0.0663168	0.51593	0.722691
AK128559	0.028151	0.153923	0.151995
AK128563	0.122283	0.169834	0.0360657	0.154615
AK128593	-0.00924548	0.0822784	0.845537	0.925534
AK128619	0.0497564	0.0985757	0.302377	0.54578
AK128656	0.0651113	0.0949193	0.198127	0.433872
AK128673	0.0438755	0.1417	0.230593
AK128697	0.0270296	0.110429	0.51917	0.724202
AK128708	-0.0531384	0.117627	0.24628	0.488064
AK128734	0.00225535	0.127451	0.942502
AK128777	0.0589999	0.103018	0.229712	0.470432
AK129672	-0.0363406	0.127004	0.351331	0.591458
AK129926	0.0554497	0.116677	0.233423	0.474418
AK130076	0.015879	0.123664	0.649404
AK130110	0.0962536	0.0943457	0.0747422	0.24193
AK130294	0.0178885	0.0746122	0.710038	0.849674
AK130329	-0.100284	0.0864436	0.0608642	0.216227
AK130481	0.0445159	0.145893	0.206477
AK130486	-0.00588297	0.0782169	0.902097	0.952257
AK130759	-0.0445122	0.101641	0.343519	0.585101
AK130765	-0.031718	0.157383	0.0961623
AK130824	-0.0336787	0.129337	0.367353
AK131020	0.013425	0.121519	0.705013	0.846886
AK131347	0.0100271	0.13284	0.728179
AK2	-0.0814214	0.0406616	0.0238024	0.115694
AK289390	0.0144037	0.146677	0.426994
AK291611	-0.0113825	0.133848	0.689322
AK294004	0.00797041	0.125327	0.808417
AK294743	0.0259181	0.148238	0.27179
AK295707	-0.0163322	0.129955	0.609158
AK296065	0.053304	0.122412	0.235802	0.476828
AK296146	0.020749	0.115153	0.597134	0.778591
AK296947	-0.00210523	0.0741586	0.964961	0.983451
AK297919	-0.0250079	0.0596095	0.583439	0.770616
AK298596	0.00747407	0.139318	0.749952
AK299432	-0.0213074	0.119949	0.570775	0.762512
AK299452	-0.0364217	0.0942489	0.44013	0.664193
AK299501	-0.0140052	0.0732784	0.770501	0.886241
AK3	-0.00620206	0.0498073	0.880864	0.942723
AK300387	-0.0310368	0.147258	0.258476
AK300656	-0.024973	0.0918161	0.591299	0.774821
AK301093	-0.00120677	0.141653	0.952642
AK301549	-0.0494744	0.151251	0.162782
AK301968	0.00518258	0.145491	0.745412
AK302092	0.0105127	0.149501	0.343407
AK302511	0.0422739	0.0899147	0.382647	0.617935
AK304483	0.0207081	0.139245	0.456132
AK304759	0.0205753	0.117632	0.591308	0.774821
AK304826	0.0321649	0.125992	0.398472	0.630342
AK307150	0.0534129	0.14526	0.174887
AK307172	0.00614102	0.118713	0.864107
AK307233	-0.0312489	0.118129	0.439772	0.663855
AK307870	-0.00824841	0.145481	0.625352
AK308439	0.0197315	0.121146	0.591679	0.775101
AK308561	0.0395289	0.0784894	0.418904	0.646209
AK308605	0.0291373	0.0958663	0.52686	0.730578
AK308867	-0.0463328	0.10341	0.324061	0.566445
AK308944	0.0534602	0.128631	0.221304	0.461029
AK309215	-0.000684694	0.12328	0.98368
AK309255	-0.0335204	0.121295	0.402273	0.633846
AK309441	0.00280093	0.142593	0.885019
AK309476	-0.000825787	0.107282	0.983674	0.991926
AK309533	-0.0401313	0.155549	0.147218
AK309717	0.0316179	0.147405	0.253756
AK309744	0.00570865	0.0923965	0.899688	0.95163
AK309988	0.00422735	0.145148	0.794869
AK310030	0.0096389	0.133158	0.735842
AK310094	0.00408455	0.141171	0.846404
AK310226	-0.0230056	0.103366	0.596044	0.777787
AK310228	0.0235502	0.110279	0.569284	0.761688
AK310239	-0.0665547	0.104289	0.185091	0.41781
AK310350	-0.0152709	0.136677	0.579993
AK310493	-0.041308	0.155441	0.148185
AK310665	-0.0460787	0.0949214	0.339404	0.581491
AK310751	-0.0718205	0.0981726	0.161711	0.385578
AK310794	-0.124426	0.13739	0.0373426	0.158209
AK311005	-0.0181419	0.141274	0.472413
AK311131	0.0235579	0.0890029	0.615867	0.792092
AK311167	-0.0392096	0.0954752	0.407138	0.638652
AK311213	0.00687506	0.12796	0.826277
AK311257	-0.121072	0.144956	0.0404821	0.167104
AK311282	0.0414634	0.142083	0.241657
AK311291	0.0566939	0.175665	0.0353225
AK311342	-0.0784525	0.0832149	0.128233	0.335643
AK311356	-0.0512746	0.0976146	0.291191	0.53625
AK311380	0.0479732	0.167213	0.0590896
AK311445	0.0167893	0.148942	0.312223
AK311578	-0.00214111	0.0896167	0.96283	0.982905
AK311660	-0.0197012	0.139008	0.474516
AK313893	0.0451449	0.100464	0.339726	0.581657
AK316092	0.0258588	0.14978	0.242758
AK4	-0.0161631	0.0809663	0.7352	0.865567
AK5	-0.0666547	0.073226	0.179627	0.410013
AK7	-0.134848	0.123773	0.0267945	0.125018
AK8	-0.0617969	0.148896	0.138562
AK9	-0.0280944	0.0708807	0.559206	0.754556
AKAP1	-0.00845206	0.0507963	0.840087	0.923111
AKAP10	0.0225657	0.0496929	0.585091	0.771129
AKAP11	-0.131894	0.0572774	0.00388751	0.0322593
AKAP12	0.479692	0.0727543	1.02595e-12	3.16035e-10
AKAP13	0.0170486	0.0537876	0.693858	0.841601
AKAP14	0.0361827	0.158042	0.109658
AKAP2	0.328501	0.186271	0.000612433	0.00800657
AKAP3	-0.0111973	0.0922026	0.805703	0.904633
AKAP4	-0.00121727	0.144804	0.940785
AKAP5	-0.0583969	0.0757925	0.239712	0.480985
AKAP6	0.114244	0.103698	0.0438359	0.17551
AKAP7	-0.0843039	0.0685061	0.086673	0.264852
AKAP8	0.0180236	0.0454526	0.643496	0.810178
AKAP8L	0.0749563	0.043616	0.0481096	0.186022
AKAP9	-0.0143239	0.0561241	0.746384	0.871604
AKIP1	0.144667	0.0540409	0.00104423	0.0121574
AKIRIN1	0.110868	0.0347683	0.000498905	0.00683671
AKIRIN2	-0.0457199	0.0416951	0.211297	0.448691
AKNA	0.083163	0.0843605	0.109907	0.305856
AKNAD1	0.0156193	0.138706	0.551905
AKR1A1	-0.0123065	0.0473499	0.758628	0.879119
AKR1B1	0.0530253	0.0388364	0.125829	0.331995
AKR1C1	0.0323729	0.150124	0.217647
AKR1C3	-0.00866293	0.141153	0.693882
AKR1D1	0.0262281	0.131203	0.443075
AKR1E2	-0.0066013	0.124571	0.842009
AKR7A2	0.0179416	0.0600046	0.694573	0.84198
AKR7A3	0.0405396	0.11513	0.350574	0.591043
AKR7L	0.023773	0.0953745	0.60218	0.782742
AKT1	0.0320593	0.0697868	0.504724	0.714183
AKT1S1	0.0315587	0.0676568	0.508374	0.717353
AKT2	0.0466308	0.0685418	0.333349	0.575939
AKT3	-0.183373	0.0472606	5.43872e-06	0.00018572
AKTIP	-0.110927	0.0706053	0.0282204	0.129828
AL049935	0.0303168	0.0797811	0.531349	0.734186
AL049948	-0.0324069	0.118915	0.423381	0.649985
AL050000	-0.0646967	0.0636004	0.171834	0.399614
AL050085	0.00102986	0.122932	0.975585
AL050132	0.0069795	0.135133	0.794125
AL109792	0.120542	0.173744	0.0361884	0.154916
AL110181	-0.083688	0.0910635	0.111461	0.308454
AL133568	-0.011371	0.129746	0.713588
AL137445	0.0462954	0.145672	0.200287
AL137522	-0.0162633	0.118984	0.660368	0.820591
AL137535	-0.0197887	0.0942418	0.663864	0.822929
AL137655	-0.00182829	0.0991538	0.966245	0.983946
AL137752	-0.00610492	0.143754	0.741728
AL157440	-0.00232368	0.11384	0.950985	0.97734
AL357213	0.0515416	0.0788793	0.298258	0.542787
AL360260	-0.0648928	0.0823292	0.199324	0.435139
AL389983	0.0242164	0.105029	0.574028	0.764646
AL390170	-0.0606828	0.136841	0.169525	0.39605
AL831889	0.0513856	0.077983	0.299211	0.543583
AL831948	-0.0191878	0.113165	0.62891	0.80047
AL832007	-0.10456	0.110198	0.0612884	0.216901
AL832163	-0.00155673	0.145677	0.917832
AL832184	0.0542902	0.154761	0.136682
AL832212	0.111798	0.17718	0.0403233	0.166635
AL832252	-0.0803686	0.0921711	0.124389	0.329668
AL832378	0.0405409	0.15432	0.158759
AL832384	-0.00686965	0.134457	0.800735
AL832439	-0.0704548	0.0902503	0.169317	0.395731
AL832593	0.00953049	0.145736	0.575652
AL832615	-0.00168699	0.128904	0.955753
AL832737	0.00214175	0.130886	0.941526
AL832891	0.114533	0.163361	0.0434455	0.174419
AL832909	0.330973	0.0527016	2.01469e-12	5.55245e-10
AL833139	-0.00901851	0.143161	0.652304
AL833150	-0.0385584	0.091669	0.420072	0.646662
AL833346	-0.076863	0.0683729	0.116515	0.316536
AL833455	-0.0235856	0.0648367	0.616114	0.792092
AL833634	-0.0136563	0.138569	0.595321
AL953854.2-002	-0.0147584	0.148468	0.353377
ALAD	0.0272596	0.0453605	0.483311	0.698761
ALAS1	0.0100775	0.0429631	0.787592	0.896134
ALB	-0.00523306	0.142025	0.797073
ALCAM	-0.138592	0.0673106	0.00564308	0.042077
ALDH16A1	-0.00313322	0.0845733	0.946862	0.975844
ALDH18A1	-0.0930247	0.038183	0.00676029	0.0480797
ALDH1A1	0.0340059	0.142896	0.282197
ALDH1A2	-0.0292479	0.146667	0.275859
ALDH1A3	-0.0116101	0.145886	0.512537
ALDH1B1	0.0569138	0.038154	0.0958242	0.281346
ALDH1L1	-0.00561351	0.140908	0.794852
ALDH1L1-AS1	0.0157027	0.148761	0.329752
ALDH1L2	0.0501246	0.0901073	0.308237	0.551166
ALDH2	0.0546373	0.0494312	0.185499	0.418169
ALDH3A1	0.00994167	0.137317	0.698474
ALDH3A2	-0.0743126	0.0441078	0.0519311	0.196382
ALDH3B1	0.0153034	0.0825472	0.747735	0.872319
ALDH4A1	0.0681296	0.0815778	0.179302	0.409636
ALDH5A1	-0.0355198	0.0420655	0.334545	0.576996
ALDH6A1	-0.0359885	0.0564161	0.418624	0.646025
ALDH7A1	-0.00246588	0.0345478	0.93754	0.971441
ALDH8A1	0.00298109	0.127134	0.924555
ALDH9A1	-0.0188762	0.0423736	0.610078	0.788465
ALDOA	0.102854	0.0883574	0.0565839	0.207245
ALDOC	-0.0241791	0.0761544	0.616528	0.792191
ALG1	0.0396904	0.0534534	0.358551	0.597744
ALG10	-0.0663051	0.0814242	0.190076	0.424442
ALG10B	-0.0654864	0.0775591	0.192178	0.427363
ALG11	0.115592	0.109656	0.0436874	0.175103
ALG12	0.0228483	0.0739543	0.635522	0.804765
ALG13	-0.0750341	0.0527316	0.0815388	0.254675
ALG14	0.00697296	0.073263	0.884331	0.944027
ALG1L	0.0381988	0.109113	0.389295	0.622882
ALG1L2	0.0126021	0.147237	0.441843
ALG1L9P	0.0391054	0.118146	0.355579	0.595087
ALG2	0.0638721	0.0590261	0.162747	0.386939
ALG3	-0.0119367	0.0587281	0.791927	0.898721
ALG5	-0.044214	0.0621256	0.342558	0.584205
ALG6	-0.1235	0.0903871	0.0267754	0.125018
ALG8	-0.109215	0.0430093	0.00370634	0.0310845
ALG9	-0.0667377	0.0537477	0.125125	0.330964
ALK	-0.0498134	0.0868156	0.313061	0.55601
ALKBH1	0.0201728	0.0500636	0.62709	0.799393
ALKBH2	-0.00999655	0.0539288	0.81768	0.911438
ALKBH3	0.0099547	0.0635438	0.830999	0.919382
ALKBH4	0.0332422	0.0659157	0.483161	0.698614
ALKBH5	-0.0496817	0.0465198	0.209718	0.447033
ALKBH6	0.148854	0.0752722	0.00511007	0.0394969
ALKBH7	0.0412832	0.0963888	0.383889	0.618591
ALKBH8	-0.10088	0.060025	0.030414	0.136854
ALLC	0.0342103	0.155491	0.141358
ALMS1	-0.203349	0.0811723	0.000374623	0.00554102
ALMS1P	-0.0214102	0.142926	0.399901
ALOX12B	-0.0230657	0.152401	0.173229
ALOX12P2	-0.000478931	0.145561	0.974895
ALOX15P1	0.0215507	0.149282	0.27131
ALOX5AP	0.177053	0.192038	0.0125157	0.0740522
ALPK1	-0.0435973	0.0783167	0.374627	0.611786
ALPK2	0.328705	0.106372	1.26907e-05	0.000386897
ALPK3	0.00578775	0.0981294	0.894427	0.948674
ALPL	0.0539197	0.0648022	0.256327	0.49902
ALS2	0.00711259	0.0403752	0.842043	0.923888
ALS2CL	-0.00998385	0.144828	0.587155
ALS2CR12	0.0809898	0.151031	0.0927677	0.276155
ALS2CR8	-0.0811011	0.0819975	0.116205	0.316089
ALX1	-0.138389	0.153706	0.0271083	0.126085
ALX4	0.0113383	0.138161	0.6547
ALYREF	0.0337761	0.0688404	0.481252	0.697012
AMACR	-0.00891173	0.0542257	0.837646	0.922222
AMBP	0.0430905	0.157976	0.125985
AMBRA1	0.0382233	0.0514956	0.366015	0.60465
AMD1	-0.140213	0.0538719	0.00144654	0.0157449
AMDHD2	0.0664004	0.106798	0.184049	0.416442
AMER1	0.0388506	0.0466114	0.327038	0.569562
AMER2	-0.0432184	0.104163	0.350854	0.591059
AMFR	-0.00259689	0.0391739	0.940622	0.972863
AMH	-0.0168967	0.0999082	0.69931	0.844171
AMHR2	0.0314141	0.145846	0.272114
AMIGO1	-0.145182	0.0914596	0.011445	0.0696976
AMIGO2	0.0496783	0.160355	0.111897
AMIGO3	0.0434978	0.0943946	0.364706	0.603531
AMMECR1	-0.0705088	0.0610821	0.130286	0.338526
AMMECR1L	0.0132693	0.0379893	0.696448	0.8431
AMN	-0.021603	0.133013	0.497149
AMN1	-0.0413336	0.0736286	0.396516	0.628997
AMOT	-0.00616812	0.0437484	0.870722	0.937249
AMOTL1	0.230237	0.0533593	2.3084e-07	1.31277e-05
AMOTL2	0.321907	0.124384	6.857e-05	0.00152692
AMPD2	0.10535	0.0836193	0.0484624	0.1868
AMPD3	0.116576	0.0886135	0.0339573	0.148111
AMPH	-0.215199	0.0522912	8.18185e-07	3.85277e-05
AMT	0.119496	0.0579	0.00919065	0.0595593
AMY2B	-0.0768997	0.0990606	0.13894	0.351335
AMZ2	0.087222	0.0391896	0.0127945	0.0752504
AMZ2P1	0.0755256	0.0600589	0.102786	0.294285
ANAPC1	-0.116673	0.0518035	0.00645059	0.0464128
ANAPC10	0.0107018	0.0658053	0.820385	0.913007
ANAPC11	0.0184975	0.0912542	0.688564	0.838457
ANAPC13	-0.00637327	0.0481677	0.874973	0.939464
ANAPC15	-0.00588603	0.0598141	0.897278	0.950437
ANAPC16	0.017227	0.0410146	0.633366	0.803209
ANAPC1P1	-0.00593222	0.145281	0.718491
ANAPC2	0.064068	0.086624	0.205737	0.442413
ANAPC4	-0.121187	0.0562523	0.00722409	0.0505276
ANAPC5	-0.0636452	0.0407519	0.0771137	0.246354
ANAPC7	-0.032911	0.0346418	0.296169	0.541002
ANG	-0.0248486	0.116655	0.529477	0.732943
ANGEL1	-0.0438775	0.0473402	0.273512	0.518457
ANGEL2	-0.0618535	0.0528187	0.150684	0.36845
ANGPT1	-0.231269	0.189666	0.00445832	0.035698
ANGPT2	0.0194333	0.138005	0.489536
ANGPTL1	0.188912	0.186333	0.00999769	0.0633902
ANGPTL2	0.00495387	0.0626624	0.914994	0.95822
ANGPTL4	0.232379	0.223614	0.00509619	0.0394433
ANGPTL6	-0.00172219	0.10909	0.965382	0.98365
ANK1	0.351624	0.194525	0.000470469	0.00652566
ANK2	-0.0862219	0.0590483	0.0610174	0.216365
ANK3	-0.0991638	0.0418056	0.00710044	0.0498751
ANKAR	-0.098284	0.150793	0.0654759	0.22478
ANKDD1A	0.0198625	0.077348	0.679892	0.833102
ANKDD1B	-0.0632117	0.180844	0.0301867
ANKEF1	0.0673078	0.0955769	0.185515	0.418169
ANKFY1	-0.0967906	0.0322353	0.00121069	0.0136648
ANKH	-0.0587069	0.0515441	0.166078	0.39154
ANKHD1	-0.13169	0.0745384	0.0119362	0.071802
ANKHD1-EIF4EBP3	0.0226831	0.0750947	0.638152	0.806747
ANKIB1	-0.0193265	0.0486629	0.63555	0.804765
ANKLE1	0.0169268	0.0716295	0.724147	0.858463
ANKLE2	-0.0158788	0.0312493	0.581979	0.769759
ANKMY1	0.029327	0.0616866	0.526348	0.730005
ANKMY2	-0.090937	0.0525992	0.0349194	0.151058
ANKRA2	0.0418598	0.0655617	0.377893	0.613886
ANKRD1	0.814227	0.144516	2.61259e-10	3.82472e-08
ANKRD10	-0.0360298	0.0477745	0.37134	0.60919
ANKRD11	0.0692306	0.0691196	0.157188	0.378712
ANKRD12	-0.0661348	0.0653998	0.16746	0.393151
ANKRD13A	-0.0454925	0.0437323	0.229971	0.470767
ANKRD13B	0.0090243	0.0635594	0.846588	0.925862
ANKRD13C	-0.0512462	0.0437858	0.17683	0.406617
ANKRD13D	0.0505083	0.0786276	0.307384	0.550639
ANKRD16	-0.0275767	0.0660953	0.560369	0.75531
ANKRD17	-0.0487109	0.0467709	0.220439	0.459915
ANKRD18A	0.0787748	0.0644071	0.0998179	0.288661
ANKRD18B	-0.0690395	0.103181	0.173206	0.40163
ANKRD18DP	0.0733899	0.163515	0.0855789
ANKRD19P	0.0175992	0.1457	0.401972
ANKRD20A12P	0.262185	0.125603	0.000483879	0.00669283
ANKRD20A19P	-0.0947607	0.172137	0.0550905	0.20405
ANKRD20A3	0.0569608	0.154369	0.133269
ANKRD20A4	0.0269605	0.115027	0.505496	0.714811
ANKRD20A5P	0.0418994	0.167426	0.0251992
ANKRD20A8P	-0.0029939	0.134091	0.911934
ANKRD23	0.0353166	0.0846963	0.465413	0.684327
ANKRD24	0.00568084	0.123155	0.866346
ANKRD26	-0.0618849	0.0615234	0.184498	0.416868
ANKRD26P1	-0.0172853	0.145112	0.419967
ANKRD27	0.0092995	0.0450245	0.810039	0.906994
ANKRD28	-0.0976425	0.0472656	0.0152239	0.0842441
ANKRD31	-0.059586	0.105573	0.223365	0.463599
ANKRD32	-0.196859	0.0733645	0.000257235	0.00417048
ANKRD33	-0.00613319	0.142852	0.754381
ANKRD33B	0.646261	0.105681	1.72887e-11	3.7048e-09
ANKRD34A	0.00622179	0.102542	0.882742	0.943515
ANKRD34B	0.00625242	0.144109	0.729987
ANKRD35	-0.0785943	0.122023	0.123595	0.328505
ANKRD36	-0.111137	0.106259	0.0492604	0.189038
ANKRD36B	-0.0972497	0.0819917	0.0646209	0.222999
ANKRD36C	-0.0175653	0.123676	0.61841
ANKRD37	0.00885958	0.0991841	0.838264	0.922353
ANKRD39	0.0883325	0.104868	0.0986513	0.286742
ANKRD40	-0.0825576	0.0444863	0.032015	0.142154
ANKRD42	0.113826	0.0811804	0.0329896	0.144915
ANKRD44	0.00247083	0.0729206	0.958858	0.981222
ANKRD45	-0.138703	0.0853792	0.0126585	0.0746317
ANKRD46	-0.0589465	0.0579752	0.193137	0.428349
ANKRD49	-0.0628218	0.0609392	0.176189	0.405737
ANKRD50	0.0106245	0.0591443	0.814908	0.909444
ANKRD52	0.0391887	0.0494325	0.341751	0.583503
ANKRD53	0.0817254	0.177703	0.0547239
ANKRD54	0.0259598	0.057576	0.563081	0.756952
ANKRD55	0.0106791	0.125535	0.74717
ANKRD6	-0.0307604	0.0398723	0.383872	0.618591
ANKRD61	0.00358805	0.120558	0.918075
ANKRD65	0.26457	0.204483	0.00269879	0.0246628
ANKRD9	0.0184498	0.0736602	0.701292	0.845025
ANKS1A	0.0416488	0.0551686	0.343928	0.585596
ANKS1B	-0.406404	0.228783	0.000350925	0.00527852
ANKS3	0.137344	0.0885223	0.014677	0.0823085
ANKS6	-0.0394168	0.0463931	0.31848	0.561174
ANKUB1	0.0158411	0.136244	0.572464
ANKZF1	0.0758922	0.0488116	0.0642979	0.222541
ANLN	-0.0778723	0.0449126	0.0444527	0.176878
ANO1	0.0312874	0.156332	0.114876
ANO10	0.0059707	0.0452527	0.877782	0.940976
ANO2	0.136788	0.117852	0.0241348	0.116696
ANO3	-0.195214	0.177811	0.00852204	0.0566833
ANO4	0.169236	0.15966	0.0136414	0.0782141
ANO5	-0.0177244	0.124295	0.612792
ANO6	-0.0903261	0.0490447	0.0284239	0.130399
ANO7	0.0592871	0.116263	0.211621	0.449162
ANO8	-0.00862266	0.0722969	0.857153	0.930261
ANP32A	-0.115389	0.0434601	0.00234557	0.0224622
ANP32A-IT1	-0.0210479	0.126143	0.547271	0.745733
ANP32AP1	0.0278592	0.147301	0.275672
ANP32B	-0.152063	0.0581511	0.00101251	0.0119291
ANP32C	-0.00057647	0.14144	0.977601
ANP32E	-0.339082	0.0883932	7.40467e-07	3.54322e-05
ANPEP	0.0421111	0.14792	0.204165
ANTXR1	-0.108031	0.0393468	0.002131	0.0209057
ANTXR2	-0.103396	0.0448945	0.00773243	0.0527603
ANXA1	0.724279	0.0972861	1.91298e-15	1.31074e-12
ANXA11	0.156397	0.0930849	0.0074935	0.0517268
ANXA13	0.0176594	0.138852	0.511172
ANXA2	0.449955	0.0960371	3.00728e-08	2.28029e-06
ANXA2P2	-0.00128186	0.144458	0.939463
ANXA2R	-0.00100575	0.091673	0.982332	0.991316
ANXA3	0.657669	0.185614	1.96551e-06	8.05041e-05
ANXA4	0.452017	0.134232	4.45129e-06	0.00015708
ANXA5	0.14171	0.045267	0.00028495	0.00452757
ANXA6	0.0909524	0.0446752	0.0186118	0.0973448
ANXA7	0.00938844	0.0455298	0.809723	0.906876
ANXA9	0.026804	0.14833	0.265535
AOAH	0.0273558	0.125305	0.459512	0.680226
AOC2	-0.0228923	0.0924737	0.620225	0.794647
AOC3	-0.0730929	0.135447	0.129036	0.33684
AOX1	0.0858651	0.184568	0.0434027
AP1AR	-0.0804468	0.0638632	0.0918368	0.274157
AP1B1	0.118875	0.0883572	0.0309243	0.138559
AP1G1	-0.0412001	0.0436604	0.276297	0.520423
AP1G2	0.150754	0.0965712	0.0104532	0.0654368
AP1M1	0.0455104	0.0685147	0.344768	0.58602
AP1M2	0.132048	0.234685	0.00942042
AP1S1	0.0918018	0.0461756	0.0203309	0.103711
AP1S2	-0.129539	0.0661254	0.0088009	0.0578871
AP1S3	0.164965	0.0991129	0.0063444	0.0459418
AP2A1	0.127318	0.0910085	0.0233365	0.11403
AP2A2	0.0882308	0.0659524	0.0691764	0.231937
AP2B1	-0.0109476	0.0417142	0.764778	0.882483
AP2M1	0.12801	0.0523141	0.00300917	0.026755
AP2S1	0.159803	0.0552701	0.000366642	0.00548459
AP3B1	-0.0272623	0.0360708	0.402814	0.634428
AP3B2	-0.12293	0.0815552	0.0226227	0.111277
AP3D1	0.0191763	0.0597305	0.674168	0.830341
AP3M1	-0.0443109	0.0437541	0.242445	0.483843
AP3M2	-0.0992255	0.049989	0.017551	0.0933152
AP3S1	-0.024311	0.0550477	0.579534	0.767624
AP3S2	-0.0167433	0.0735298	0.727567	0.860159
AP4B1	-0.0188642	0.0654275	0.688913	0.838528
AP4E1	-0.135467	0.0690329	0.00747962	0.0516552
AP4M1	0.0666088	0.0650182	0.163563	0.388225
AP4S1	-0.0764469	0.0633082	0.107265	0.301634
AP5B1	0.176766	0.0701296	0.000674561	0.00865341
AP5M1	-0.0530901	0.0495898	0.199128	0.435097
AP5S1	0.0495392	0.0918467	0.311839	0.554989
AP5Z1	0.0878038	0.110117	0.0999433	0.288851
APAF1	0.120894	0.0536563	0.00580087	0.0429288
APBA1	-0.0123724	0.0823525	0.794585	0.899288
APBA2	-0.027247	0.064734	0.562611	0.75674
APBA3	0.0344985	0.0918896	0.46648	0.684875
APBB1	0.0306146	0.064315	0.514842	0.722096
APBB2	-0.186589	0.0620808	0.000121997	0.00233055
APBB3	0.117729	0.0610022	0.012659	0.0746317
APC	-0.0582766	0.0431641	0.120869	0.323528
APC2	0.00601359	0.0968114	0.891359	0.947698
APCDD1	0.10001	0.0782801	0.0548739	0.203655
APCDD1L-AS1	-0.0265887	0.148013	0.271978
APEH	0.0730555	0.0576912	0.106976	0.301145
APEX1	-0.0452427	0.032812	0.13305	0.343134
APEX2	0.0365699	0.0577435	0.416603	0.645015
APH1A	0.0292365	0.0412134	0.419819	0.646379
APH1B	0.015929	0.11249	0.686525	0.837331
API5	-0.0451338	0.040942	0.210831	0.448336
APIP	-0.05134	0.0588059	0.259607	0.502824
APITD1	-0.00119054	0.0823438	0.979944	0.989919
APITD1-CORT	0.0484689	0.0799381	0.326586	0.569151
APLF	-0.0939933	0.0948317	0.080756	0.253099
APLN	0.597701	0.123022	1.55028e-08	1.29505e-06
APLNR	-0.21965	0.086625	0.000246729	0.00402663
APLP1	0.154778	0.0855793	0.00615035	0.0448821
APLP2	0.15409	0.0336675	6.08607e-07	2.96992e-05
APMAP	0.0089723	0.0345206	0.775358	0.889158
APOA1	0.168271	0.192011	0.0145898	0.0819935
APOA1BP	0.0629527	0.0492763	0.126668	0.333258
APOBEC2	0.0323388	0.159027	0.0677086
APOBEC3B	0.0877363	0.0600838	0.0589696	0.212669
APOBEC3C	0.26868	0.0590601	3.87363e-08	2.78037e-06
APOBEC3D	-0.0331455	0.110679	0.44082	0.664556
APOBEC3F	0.104133	0.082529	0.0499708	0.191021
APOBEC3G	-0.00790046	0.116253	0.831305	0.919417
APOBEC3H	0.143292	0.197077	0.0210331	0.105961
APOBR	0.446146	0.349384	0.000369659	0.00550986
APOC1	-0.00635622	0.073867	0.89452	0.948674
APOC1P1	-0.019899	0.148983	0.288937
APOC3	0.0229305	0.15282	0.157449
APOD	0.0346692	0.149933	0.213151
APOE	0.405266	0.298936	0.000622154	0.00811214
APOL1	0.0111336	0.127001	0.731447
APOL2	0.161388	0.0546972	0.000292151	0.00460036
APOL3	0.00460106	0.131222	0.874537
APOL4	-0.0159155	0.138848	0.544341
APOL6	0.105462	0.184692	0.0392422	0.163858
APOLD1	0.248638	0.067325	2.41005e-06	9.45226e-05
APOM	0.0114133	0.0853383	0.808264	0.906058
APOO	-0.0240163	0.0556913	0.586417	0.7719
APOOL	-0.0612781	0.0547607	0.163231	0.387778
APOPT1	0.0433036	0.0597095	0.344281	0.585912
APP	0.0343158	0.0334629	0.261979	0.506091
APPBP2	-0.0474608	0.0525818	0.268045	0.512785
APPL1	-0.0634592	0.0531909	0.142117	0.355556
APPL2	-0.105239	0.051548	0.0135988	0.0780859
APRT	0.0589271	0.0840302	0.240269	0.481336
APTX	0.0787785	0.0577568	0.082756	0.257119
AQP1	0.00943173	0.123554	0.781095
AQP11	0.0430296	0.114873	0.328688	0.571367
AQP3	0.0273116	0.120734	0.479796	0.695653
AQP4	0.0272943	0.104082	0.533055	0.73552
AQP4-AS1	-0.000776966	0.133059	0.977633
AQP5	0.00722834	0.129941	0.810925
AQP6	-0.0106645	0.137951	0.673882
AQP7	0.0359055	0.138977	0.295774
AQP7P1	0.350223	0.221158	0.000751319	0.00953563
AQP7P3	0.0799235	0.160934	0.0821794	0.255865
AQPEP	-0.0401769	0.122857	0.331106	0.573445
AQR	-0.085922	0.0459646	0.0292745	0.133085
AR	0.0142003	0.0479983	0.725302	0.858769
ARAF	0.0825741	0.0609306	0.0771418	0.246354
ARAP1	0.144616	0.102125	0.014972	0.0832867
ARAP2	-0.159207	0.158826	0.0170879	0.0913124
ARAP3	0.196691	0.077643	0.000400657	0.0058384
ARC	0.00371282	0.110579	0.924449	0.963973
ARCN1	-0.00488831	0.0373789	0.884262	0.944022
AREL1	0.0231157	0.0308278	0.417101	0.645186
ARF1	0.0838553	0.0721467	0.0942085	0.278266
ARF3	0.038358	0.0305491	0.17495	0.403912
ARF4	0.0911641	0.0411119	0.0121597	0.0725852
ARF5	0.0855485	0.0673437	0.0802824	0.252136
ARF6	-0.164499	0.0484618	6.0721e-05	0.00139996
ARFGAP1	0.107706	0.101018	0.0532845	0.199477
ARFGAP2	0.0255114	0.0491508	0.534262	0.736285
ARFGAP3	0.0508695	0.0442717	0.183522	0.415551
ARFGEF1	0.00211654	0.0502283	0.95942	0.981458
ARFGEF2	0.0162679	0.0485659	0.689556	0.839052
ARFIP1	-0.0564149	0.053776	0.194306	0.429608
ARFIP2	0.112431	0.0495274	0.00684188	0.0485432
ARFRP1	0.063269	0.0897439	0.210685	0.448205
ARG2	0.100976	0.0602866	0.0306432	0.137801
ARGLU1	-0.0822661	0.0633513	0.0838175	0.259241
ARHGAP1	0.0596276	0.0572094	0.185093	0.41781
ARHGAP10	0.0549954	0.132727	0.203653	0.440171
ARHGAP11A	-0.0943462	0.045266	0.0156231	0.0857718
ARHGAP11B	-0.160865	0.106881	0.00911309	0.0593595
ARHGAP12	-0.0425297	0.056219	0.338722	0.580998
ARHGAP15	-0.0110603	0.118826	0.760685
ARHGAP17	-0.0124497	0.0341919	0.689699	0.839052
ARHGAP18	0.207203	0.109609	0.00172514	0.0179003
ARHGAP19	-0.104479	0.0510572	0.0136939	0.0783886
ARHGAP19-SLIT1	0.0187316	0.148492	0.312605
ARHGAP21	-0.0445381	0.0445441	0.246152	0.487947
ARHGAP22	0.023109	0.142637	0.382717
ARHGAP23	0.358576	0.129138	3.26985e-05	0.000832462
ARHGAP24	-0.0614552	0.0843776	0.222544	0.462609
ARHGAP25	0.0146859	0.130724	0.637062
ARHGAP26	0.0804192	0.0528394	0.062459	0.219411
ARHGAP27	0.141309	0.0977709	0.0155423	0.0854304
ARHGAP28	-0.069913	0.0574341	0.121787	0.325142
ARHGAP29	0.146954	0.058369	0.00151298	0.0162226
ARHGAP30	0.0403322	0.139369	0.262748
ARHGAP31	0.159414	0.0856737	0.00496596	0.0386253
ARHGAP32	-0.0661515	0.049314	0.108797	0.303866
ARHGAP33	-0.026669	0.0827395	0.578825	0.767432
ARHGAP35	-0.0264573	0.0496707	0.522022	0.726253
ARHGAP39	0.0681363	0.0894276	0.18179	0.413083
ARHGAP4	0.0245118	0.0993452	0.58334	0.770616
ARHGAP40	-0.00934548	0.143759	0.630741
ARHGAP42	0.0132772	0.0580805	0.768082	0.884422
ARHGAP44	-0.0370877	0.0908103	0.437786	0.662164
ARHGAP5	-0.0571724	0.0639514	0.226993	0.467325
ARHGAP5-AS1	0.0193962	0.104637	0.648646	0.812855
ARHGAP6	0.0212627	0.0677468	0.6549	0.817229
ARHGAP9	0.0556375	0.1004	0.255065	0.497352
ARHGDIA	0.071179	0.0896901	0.165503	0.390727
ARHGDIB	0.309854	0.13266	0.000157688	0.00284836
ARHGEF1	0.0836378	0.100606	0.11344	0.31149
ARHGEF10	0.0125395	0.0421167	0.733654	0.864505
ARHGEF10L	0.0647703	0.0859674	0.201256	0.438064
ARHGEF11	-0.0141334	0.0510001	0.736443	0.866272
ARHGEF12	-0.0337756	0.0474233	0.399645	0.631443
ARHGEF15	0.0790429	0.196323	0.0164692
ARHGEF16	0.0289584	0.0939549	0.532844	0.73552
ARHGEF17	0.0644096	0.0795285	0.200723	0.437473
ARHGEF18	0.0405813	0.0751001	0.405964	0.637759
ARHGEF19	0.0734346	0.0779523	0.147363	0.363453
ARHGEF2	0.0737178	0.0512059	0.0813533	0.254158
ARHGEF25	0.00452359	0.0437069	0.904933	0.953588
ARHGEF26	-0.242642	0.0662286	3.01068e-06	0.000114437
ARHGEF26-AS1	-0.0397424	0.129891	0.309766	0.552608
ARHGEF28	0.0151861	0.146491	0.419059
ARHGEF3	0.290832	0.136782	0.000330077	0.00504368
ARHGEF33	-0.0080943	0.127046	0.800155
ARHGEF37	0.037702	0.0850741	0.437116	0.661881
ARHGEF39	-0.0139559	0.0451749	0.718921	0.855393
ARHGEF4	0.102272	0.110126	0.0656007	0.224908
ARHGEF40	0.0342058	0.0662258	0.471327	0.688901
ARHGEF6	-0.126197	0.0708161	0.0134131	0.0774729
ARHGEF7	0.130515	0.0328062	1.63802e-05	0.000476767
ARHGEF9	-0.069056	0.0445473	0.0727471	0.238448
ARID1A	-0.0699037	0.0487534	0.0878886	0.266842
ARID1B	-0.0479375	0.0491803	0.243556	0.485002
ARID2	-0.172335	0.0749648	0.00134939	0.01488
ARID3A	0.102827	0.0894963	0.0573214	0.209221
ARID3B	0.144283	0.0668321	0.00390233	0.0323067
ARID3C	-0.0117354	0.13588	0.66575
ARID4A	-0.0663357	0.0564009	0.13792	0.349793
ARID4B	-0.0504952	0.0533171	0.242636	0.483969
ARID5A	0.0426232	0.0908851	0.377965	0.613886
ARID5B	-0.0614869	0.0633972	0.192986	0.428252
ARIH1	-0.025564	0.04902	0.532718	0.735472
ARIH2	-0.000354696	0.0365589	0.991419	0.995591
ARIH2OS	0.0160756	0.10843	0.694494	0.84198
ARL1	-0.0289784	0.0484392	0.476081	0.692916
ARL10	-0.0760299	0.067386	0.118379	0.320025
ARL11	0.00106282	0.140429	0.960756
ARL13B	-0.0569135	0.0576633	0.207504	0.444403
ARL14	0.00359588	0.141977	0.858426
ARL14EP	0.0265354	0.0594059	0.560158	0.75531
ARL15	-0.0953485	0.0766846	0.0643548	0.222637
ARL16	0.182949	0.0555567	5.10729e-05	0.00120249
ARL17	-0.00151435	0.115082	0.967586	0.984566
ARL17A	-0.100331	0.0982406	0.066731	0.226936
ARL2	0.0477779	0.0752427	0.330911	0.57327
ARL2-SNX15	0.0603354	0.0669624	0.210584	0.4481
ARL2BP	0.0069894	0.0374525	0.835373	0.92083
ARL3	-0.0871276	0.0551188	0.0492753	0.189046
ARL4A	-0.153338	0.0767011	0.00435362	0.0351379
ARL4C	-0.0282417	0.0606474	0.538916	0.739969
ARL4D	0.139188	0.0964892	0.0164185	0.0888122
ARL5A	-0.0983579	0.0666509	0.0447106	0.177522
ARL5B	-0.139	0.0821241	0.011231	0.0687623
ARL6	-0.0212617	0.08045	0.657865	0.819339
ARL6IP1	0.122683	0.0422243	0.0009477	0.0114296
ARL6IP4	0.0390968	0.0766136	0.423462	0.649985
ARL6IP5	-0.0197369	0.0456064	0.613123	0.790078
ARL6IP6	-0.0801948	0.0405895	0.0257767	0.121963
ARL8A	0.186182	0.0859966	0.00135318	0.0149092
ARL8B	-0.00687656	0.060915	0.880992	0.942723
ARMC1	-0.1143	0.0731588	0.0261901	0.123131
ARMC10	-0.0775085	0.0551506	0.0798427	0.251449
ARMC12	-0.0172522	0.0860507	0.714311	0.852583
ARMC2	-0.0263198	0.0758417	0.586175	0.771857
ARMC3	0.00337459	0.146226	0.815025
ARMC4	-0.181201	0.0713721	0.000572884	0.00762436
ARMC5	0.01426	0.0886673	0.75904	0.879393
ARMC6	0.0276735	0.0852827	0.562719	0.75674
ARMC7	0.0827663	0.0678581	0.0911207	0.273067
ARMC8	-0.0331927	0.0505814	0.427249	0.652678
ARMC9	0.00926661	0.0530906	0.829324	0.918723
ARMCX1	0.0901255	0.0594926	0.0513506	0.195085
ARMCX2	0.0964417	0.0511855	0.0229683	0.112528
ARMCX3	0.0977797	0.0509746	0.020819	0.105205
ARMCX4	0.173374	0.0580747	0.00018695	0.00324441
ARMCX5	0.007873	0.0515629	0.852229	0.928239
ARMCX5-GPRASP2	-0.0261587	0.084413	0.584444	0.770989
ARMCX6	0.0487171	0.0551072	0.268429	0.513121
ARNT	-0.0400138	0.0460375	0.308635	0.551545
ARNT2	-0.109575	0.0398817	0.00205039	0.0203198
ARNTL	0.0171361	0.0601829	0.70796	0.848634
ARNTL2	-0.0539775	0.0546057	0.218136	0.456979
ARPC1A	0.0352756	0.0410455	0.328859	0.571523
ARPC1B	0.179994	0.112321	0.00520584	0.0399922
ARPC2	0.180427	0.0424768	1.24337e-06	5.48788e-05
ARPC3	0.0757913	0.0372774	0.0242689	0.11717
ARPC4	0.0859679	0.04448	0.0255978	0.121327
ARPC4-TTLL3	0.0225856	0.106195	0.595159	0.777319
ARPC5	-0.0229285	0.0429533	0.539701	0.740812
ARPC5L	0.115417	0.0449518	0.00298416	0.0266274
ARPP19	-0.0843269	0.0596194	0.0681565	0.230083
ARPP21	-0.00876536	0.13779	0.726129
ARRB1	0.183612	0.0623698	0.000161055	0.0028936
ARRB2	-0.046453	0.0426275	0.211639	0.449162
ARRDC1	0.0347894	0.0811126	0.474094	0.691248
ARRDC2	0.0332618	0.123357	0.397285	0.629339
ARRDC3	-0.0987968	0.0780255	0.0573567	0.209247
ARRDC3-AS1	-0.00934868	0.0893515	0.839465	0.923103
ARRDC4	-0.159882	0.118847	0.0118202	0.0714018
ARSA	0.286564	0.117222	0.000135918	0.00253109
ARSB	-0.196394	0.0608087	4.4163e-05	0.00106884
ARSD	0.10317	0.0617463	0.0292599	0.133078
ARSE	0.216506	0.0782386	0.000128592	0.00241903
ARSG	-0.0506191	0.0690513	0.295651	0.540583
ARSI	0.146458	0.189047	0.0212437	0.10655
ARSJ	0.18275	0.187475	0.0112601	0.0689123
ARSK	-0.0953604	0.077676	0.065364	0.224552
ART3	0.011556	0.1317	0.698818
ART5	0.0498821	0.0953541	0.305287	0.548478
ARTN	0.151481	0.161796	0.0204273	0.103901
ARV1	-0.0534371	0.0575055	0.235648	0.476596
ARVCF	0.0489306	0.109372	0.291793	0.536958
ARX	0.020894	0.131758	0.517084
AS3MT	-0.0380223	0.11609	0.372217	0.609885
ASAH1	0.0842217	0.0563483	0.0603998	0.215302
ASAH2	0.000931702	0.12454	0.977356
ASAH2B	-0.0148734	0.100258	0.732214	0.86329
ASAP1	-0.0564698	0.0467958	0.155842	0.376455
ASAP2	-0.16363	0.0440165	1.86891e-05	0.000530397
ASAP3	0.0339701	0.047306	0.39615	0.628551
ASB1	0.0823343	0.0537347	0.0590776	0.212768
ASB13	-0.0326225	0.0582374	0.470217	0.688175
ASB16	-0.0183953	0.139947	0.485361
ASB16-AS1	0.0507749	0.0659209	0.287397	0.53178
ASB2	0.00711093	0.138347	0.769153
ASB3	-0.0127857	0.0487792	0.754224	0.876244
ASB4	-0.034832	0.147368	0.23861
ASB6	0.0554196	0.0639896	0.241362	0.482311
ASB7	-0.0533	0.0660556	0.264951	0.509701
ASB8	-0.046242	0.0536139	0.285921	0.530643
ASB9	0.236388	0.18013	0.00366291	0.0307551
ASCC1	-0.00831182	0.0555555	0.850337	0.927314
ASCC2	0.0334242	0.0537721	0.440696	0.664503
ASCC3	0.164032	0.046774	4.09541e-05	0.00100925
ASCL2	-0.0045957	0.14686	0.735224
ASF1A	-0.0407518	0.0466645	0.304334	0.547719
ASF1B	-0.0417171	0.0470413	0.295701	0.540583
ASGR1	0.113375	0.115019	0.0479171	0.185423
ASGR2	0.00599639	0.133277	0.82998
ASH1L	-0.0538468	0.0637184	0.253923	0.496592
ASH1L-AS1	-0.00643771	0.129395	0.832543
ASH2L	-0.0549186	0.0434054	0.145333	0.360667
ASIC1	0.00163691	0.0483045	0.967824	0.98474
ASIC3	-0.0300237	0.0945414	0.517783	0.723418
ASIC4	0.0514213	0.125697	0.240055	0.481217
ASIP	0.0555812	0.156062	0.129203
ASL	0.152397	0.0995147	0.0105488	0.0657871
ASNA1	0.0422861	0.0678344	0.377998	0.613886
ASNS	-0.100099	0.0599988	0.0316467	0.141132
ASNSD1	-0.0585294	0.0521347	0.17032	0.397341
ASPDH	-0.00651027	0.138759	0.784125
ASPH	-0.21068	0.0471026	1.81891e-07	1.06302e-05
ASPHD1	0.0266848	0.139062	0.37989
ASPHD2	-0.0424905	0.0698642	0.379262	0.615101
ASPM	-0.125034	0.0661241	0.0113115	0.0691694
ASPRV1	-0.0241365	0.0884014	0.60836	0.787554
ASPSCR1	0.0698835	0.0962259	0.17174	0.399519
ASRGL1	-0.104583	0.0569602	0.0209915	0.10586
ASS1	-0.00681973	0.0956896	0.877899	0.941034
ASTE1	-0.00172944	0.134004	0.949055
ASTN1	-0.00446302	0.146004	0.766141
ASTN2	0.330964	0.0816315	2.94345e-07	1.60071e-05
ASUN	0.0101616	0.055451	0.8174	0.911262
ASXL1	-0.0317217	0.0274904	0.217232	0.455537
ASXL2	-0.0720915	0.060742	0.12107	0.323948
ASXL3	0.00670288	0.0626321	0.885153	0.944632
ATAD1	-0.0491015	0.0505552	0.240594	0.481449
ATAD2	-0.216572	0.0465634	6.57486e-08	4.45945e-06
ATAD2B	-0.128386	0.0625342	0.00747879	0.0516552
ATAD3A	0.0452668	0.0823978	0.357523	0.596989
ATAD3B	0.0834025	0.0985897	0.114143	0.312771
ATAD5	-0.174639	0.0779599	0.00147435	0.0159122
ATAT1	0.0669094	0.0477981	0.0977595	0.28499
ATCAY	0.268201	0.0790047	6.04936e-06	0.000202825
ATE1	-0.03791	0.0549363	0.387682	0.621986
ATF1	-0.0944269	0.0601529	0.0426151	0.172349
ATF2	-0.111869	0.0523612	0.00945379	0.0609079
ATF3	0.652934	0.090777	1.24908e-14	7.10341e-12
ATF4	0.0580578	0.0417243	0.112988	0.310989
ATF5	0.046705	0.07261	0.338859	0.581114
ATF6	-0.0520211	0.0391564	0.135632	0.347024
ATF6B	0.0139631	0.0586442	0.757513	0.878192
ATF7	-0.0790743	0.0546198	0.0724172	0.237791
ATF7IP	-0.101507	0.0477399	0.0122424	0.0729022
ATF7IP2	-0.0701219	0.0783663	0.165417	0.390649
ATG10	-0.0176599	0.0590045	0.697048	0.843278
ATG12	-0.0583198	0.0505059	0.16349	0.388207
ATG13	0.0768914	0.0317617	0.00913664	0.059392
ATG14	-0.0345791	0.0736187	0.476054	0.692916
ATG16L1	0.0201513	0.0497257	0.625994	0.798548
ATG16L2	-0.0312781	0.0636915	0.504442	0.713955
ATG2A	0.0261172	0.0874035	0.581678	0.769431
ATG2B	-0.0352229	0.0595532	0.440466	0.664361
ATG3	-0.0256489	0.0616994	0.579258	0.767561
ATG4A	0.101803	0.0957078	0.0625844	0.219543
ATG4B	0.0427443	0.0623189	0.359244	0.598309
ATG4C	-0.184744	0.0858207	0.00144021	0.0156927
ATG4D	0.0892337	0.103978	0.0959968	0.281741
ATG5	-0.0244681	0.0447383	0.525173	0.729128
ATG7	0.00910444	0.0529522	0.832021	0.919851
ATG9A	0.0187793	0.0573708	0.674975	0.830494
ATG9B	-0.00221876	0.0772441	0.963023	0.982967
ATHL1	0.172569	0.126945	0.00902221	0.0588713
ATIC	-0.0361374	0.0529412	0.40043	0.632137
ATL1	-0.0827416	0.0581263	0.0696266	0.232808
ATL2	-0.100351	0.0583425	0.0287421	0.131288
ATL3	-0.0510433	0.0713752	0.295685	0.540583
ATM	-0.0999162	0.0616671	0.0344564	0.149581
ATMIN	-0.0390705	0.0426063	0.293132	0.537948
ATN1	0.0407851	0.0705405	0.39922	0.630957
ATOH7	-0.0114325	0.1366	0.666987
ATOH8	0.249038	0.105363	0.000258831	0.00418717
ATOX1	0.0861622	0.0572908	0.0570752	0.20858
ATP10A	-0.0455107	0.0806294	0.355312	0.594775
ATP10D	0.0334477	0.0839816	0.488812	0.70337
ATP11A	-0.0995813	0.0602904	0.0329604	0.144873
ATP11B	-0.128097	0.0534168	0.00339785	0.0291757
ATP11C	-0.119365	0.062041	0.0122846	0.0730649
ATP12A	0.0123036	0.145397	0.509699
ATP13A1	0.0630377	0.0869957	0.21233	0.450174
ATP13A2	0.0444529	0.0869988	0.363318	0.60211
ATP13A3	-0.134466	0.0693921	0.0080641	0.0544207
ATP13A4	-0.00360974	0.126683	0.909522
ATP1A1	0.0410359	0.0318428	0.161803	0.385578
ATP1A1OS	-0.0198613	0.0811368	0.678389	0.832331
ATP1A2	0.0828431	0.0493006	0.044998	0.178232
ATP1A3	-0.0232567	0.0874474	0.622293	0.796054
ATP1A4	0.0241848	0.140708	0.392781
ATP1B1	0.118177	0.0581889	0.0101869	0.064367
ATP1B2	-0.019308	0.0620404	0.676714	0.831331
ATP1B3	-0.0574383	0.0458249	0.143036	0.35671
ATP2A1	0.0852628	0.0857355	0.103133	0.294804
ATP2A2	-0.0296972	0.0268283	0.237433	0.478332
ATP2A3	0.0735449	0.150994	0.107193	0.301549
ATP2B1	-0.101257	0.0511221	0.0169385	0.0908402
ATP2B2	0.0074804	0.141628	0.724695
ATP2B3	0.00369777	0.10921	0.925754	0.964841
ATP2B4	-0.0998752	0.0519374	0.0196898	0.101423
ATP2C1	-0.057586	0.0492222	0.161834	0.385578
ATP2C2	-0.115021	0.224109	0.0106693
ATP4A	0.00683374	0.145956	0.663929
ATP4B	0.00534126	0.135538	0.838564
ATP5A1	-0.023981	0.0386444	0.486585	0.701529
ATP5B	0.0202503	0.0324792	0.497123	0.708409
ATP5C1	0.0222083	0.042252	0.547632	0.745969
ATP5D	0.0396612	0.113972	0.362048	0.60088
ATP5E	0.101	0.0634455	0.0351334	0.151585
ATP5EP2	0.0139855	0.137579	0.59848
ATP5F1	0.0296616	0.0350728	0.351433	0.591459
ATP5G1	-0.0258588	0.0526785	0.545944	0.745082
ATP5G2	0.0050363	0.0436114	0.89405	0.948674
ATP5G3	0.0225807	0.031511	0.436855	0.661817
ATP5H	0.0743622	0.0486601	0.069237	0.232079
ATP5I	0.0741407	0.0739244	0.138871	0.351299
ATP5J	0.0285952	0.0445728	0.456552	0.678042
ATP5J2	0.045135	0.0450101	0.243398	0.484889
ATP5L	0.0862957	0.0389686	0.0133591	0.0774012
ATP5O	0.0586719	0.0365249	0.0754646	0.24331
ATP5S	-0.0413521	0.0650396	0.382364	0.617579
ATP5SL	0.0559926	0.0642925	0.237484	0.478332
ATP6AP1	0.0989887	0.0516558	0.020355	0.103711
ATP6AP1L	-0.0317892	0.075054	0.512244	0.72035
ATP6AP2	0.0815298	0.0484711	0.045988	0.181215
ATP6V0A1	0.0529464	0.0399679	0.135043	0.346117
ATP6V0A2	-0.0529731	0.0523925	0.215667	0.453926
ATP6V0A4	0.0228097	0.151876	0.190206
ATP6V0B	0.0598369	0.0664555	0.213066	0.450827
ATP6V0C	0.0463777	0.133317	0.24974	0.491763
ATP6V0D1	0.238018	0.0946294	0.00019202	0.00331682
ATP6V0E1	0.138783	0.0504258	0.000988839	0.0117911
ATP6V0E2	0.0186938	0.0729886	0.697392	0.843278
ATP6V0E2-AS1	-0.0537288	0.0782804	0.279099	0.523091
ATP6V1A	-0.0185737	0.0480943	0.646245	0.811784
ATP6V1B1	-0.220125	0.120468	0.00162128	0.0170742
ATP6V1B2	-0.0219945	0.0418978	0.548974	0.747089
ATP6V1C1	-0.0505027	0.0403053	0.156601	0.37783
ATP6V1C2	-0.0311636	0.13546	0.359498
ATP6V1D	0.062682	0.0457706	0.109857	0.305787
ATP6V1E1	0.0855892	0.0502874	0.0409654	0.168348
ATP6V1E2	0.0646142	0.101708	0.19732	0.433429
ATP6V1F	0.17295	0.0702121	0.000868898	0.0107039
ATP6V1G1	0.0685898	0.0305462	0.0160519	0.087355
ATP6V1G2	-0.000964423	0.0674963	0.983764	0.991948
ATP6V1G2-DDX39B	0.00754109	0.1471	0.593991
ATP6V1H	0.0781849	0.047039	0.0507484	0.193294
ATP7A	-0.165149	0.0781556	0.00251784	0.0235476
ATP7B	0.0799027	0.0503249	0.0563225	0.206646
ATP8A1	-0.00138941	0.137511	0.954422
ATP8A2	0.0308723	0.120034	0.437397	0.661893
ATP8B1	-0.0012317	0.116051	0.973334	0.987465
ATP8B2	0.0119081	0.0390593	0.73203	0.86321
ATP8B3	-0.065424	0.118049	0.178038	0.408477
ATP8B4	0.0436907	0.161771	0.0920502
ATP8B5P	0.0437558	0.165311	0.057458
ATP9A	-0.0516093	0.038877	0.136519	0.348183
ATP9B	-0.0491549	0.0618133	0.291012	0.535987
ATPAF1	-0.134071	0.0534822	0.0022009	0.021403
ATPAF2	0.0418107	0.0586044	0.356866	0.59643
ATPIF1	0.111491	0.0393796	0.00153584	0.0163964
ATR	-0.107178	0.0554389	0.0163048	0.0883411
ATRAID	-0.0453313	0.0467552	0.253938	0.496592
ATRIP	-0.074683	0.0595614	0.105156	0.297977
ATRN	-0.0303912	0.0428851	0.415717	0.644452
ATRNL1	-0.164052	0.0721842	0.00177778	0.0182543
ATRX	-0.0844623	0.0556385	0.0578666	0.210277
ATXN1	0.0329903	0.0817071	0.49608	0.707605
ATXN10	-0.00292519	0.0376752	0.931027	0.96772
ATXN1L	-0.00947493	0.0416675	0.795501	0.899396
ATXN2	0.0550674	0.040993	0.1275	0.334673
ATXN2L	-0.0260376	0.0465079	0.510507	0.718686
ATXN3	-0.0200204	0.0557033	0.650113	0.81366
ATXN7	-0.0455191	0.05644	0.307069	0.550279
ATXN7L1	0.0436047	0.0618335	0.348247	0.589287
ATXN7L2	0.00647066	0.0762553	0.8926	0.948404
ATXN7L3	0.048076	0.0543047	0.27083	0.515511
ATXN7L3B	-0.0344448	0.0268609	0.171399	0.399165
AUH	-0.0575247	0.0695033	0.237355	0.478332
AUNIP	-0.0108002	0.0603226	0.813432	0.908758
AUP1	0.0398192	0.0428113	0.285711	0.530319
AURKA	0.0465367	0.0425993	0.210594	0.4481
AURKAIP1	0.0649261	0.0971124	0.198257	0.434028
AURKAPS1	-0.0135929	0.104226	0.746751	0.871809
AURKB	-0.0256116	0.0534519	0.553094	0.749401
AURKC	-0.00498276	0.107677	0.901609	0.952117
AUTS2	-0.131263	0.0461194	0.000915018	0.0111445
AVEN	-0.0194463	0.0580333	0.665848	0.824075
AVIL	-0.0542525	0.0870219	0.275603	0.519713
AVL9	-0.0501236	0.0528995	0.243928	0.485361
AVPI1	0.0159116	0.100684	0.714055	0.852415
AX721123	0.00873035	0.143513	0.654825
AX721193	0.0354067	0.145927	0.24871
AX721199	-0.0377957	0.162127	0.0595027
AX746478	-0.0250506	0.0968065	0.580999	0.768898
AX746484	0.0393769	0.154492	0.157786
AX746485	0.0806276	0.11457	0.120834	0.323492
AX746492	-0.0302444	0.136165	0.364207
AX746522	-0.00730167	0.131573	0.80266
AX746523	-0.00307534	0.095469	0.944738	0.974749
AX746535	-0.024496	0.152958	0.161715
AX746562	-0.036583	0.147168	0.23239
AX746564	-0.0249981	0.149978	0.241168
AX746575	-0.00764854	0.123007	0.822034
AX746590	0.0215589	0.141618	0.415712
AX746604	0.0122598	0.14539	0.510964
AX746605	-0.00935896	0.0885124	0.839941	0.923106
AX746622	-0.00760749	0.129231	0.804181
AX746627	-0.00536309	0.138295	0.823091
AX746638	0.00672934	0.0960236	0.87923	0.941969
AX746653	0.0786077	0.112755	0.128469	0.335964
AX746670	0.0985458	0.115399	0.0734975	0.239633
AX746671	0.0509618	0.148381	0.171436
AX746683	0.034577	0.155678	0.139399
AX746690	0.0111274	0.102599	0.793153	0.899078
AX746699	-0.0431975	0.166919	0.0383156
AX746733	0.00218902	0.145837	0.883154
AX746750	-0.00919938	0.111176	0.814613	0.909184
AX746755	-0.0269938	0.0983781	0.550543	0.748222
AX746764	0.00278087	0.135404	0.915086
AX746765	0.000268096	0.126315	0.993287
AX746771	-0.00103148	0.145787	0.944736
AX746775	-0.0210875	0.107445	0.614816	0.791319
AX746780	0.0311077	0.150335	0.218259
AX746787	0.014474	0.148024	0.376447
AX746834	0.0116529	0.133722	0.683839
AX746851	0.073363	0.176222	0.0573908
AX746857	0.0107464	0.132682	0.711845
AX746867	-0.0348032	0.148131	0.231363
AX746869	-0.0442886	0.0986082	0.350736	0.591043
AX746877	0.0076752	0.140011	0.737087
AX746880	0.0622504	0.118702	0.192573	0.427921
AX746903	0.0136798	0.132812	0.644682
AX746944	-0.0103176	0.104069	0.805432	0.904605
AX746964	-0.0267791	0.128429	0.451545
AX746967	-0.022211	0.0756057	0.645112	0.811177
AX746968	0.0100115	0.146535	0.534068
AX746969	0.0396934	0.107809	0.377211	0.613783
AX746989	0.0356652	0.123045	0.373182	0.610627
AX746991	0.107765	0.151685	0.0533296	0.199545
AX746995	-0.0391399	0.0719466	0.41976	0.646379
AX747003	-0.0600147	0.131286	0.183188	0.415114
AX747021	-0.0526292	0.0962853	0.281916	0.525849
AX747031	0.00720907	0.144557	0.685419
AX747064	-0.0182105	0.0702782	0.703587	0.846442
AX747067	-0.0624617	0.0733706	0.207266	0.444215
AX747080	0.0248009	0.147516	0.291458
AX747081	0.0253431	0.133943	0.436873
AX747088	0.0403768	0.0994139	0.38792	0.62217
AX747090	0.0191503	0.0905436	0.679487	0.833102
AX747098	0.0172402	0.132417	0.576016
AX747103	0.11367	0.116917	0.0478211	0.185197
AX747104	-0.103333	0.0903222	0.0567608	0.207708
AX747114	0.0111803	0.101051	0.794594	0.899288
AX747123	0.0166217	0.122035	0.642388	0.809403
AX747125	-0.0632654	0.0836289	0.210282	0.447758
AX747132	0.00378681	0.111382	0.922329	0.962615
AX747137	0.211722	0.139873	0.0035896	0.0303117
AX747140	0.179937	0.0773958	0.00104722	0.0121827
AX747158	0.0356884	0.103689	0.429546	0.65477
AX747161	0.0538734	0.120494	0.236162	0.477144
AX747163	-0.0293062	0.139438	0.349208
AX747164	0.0150037	0.142991	0.503523
AX747167	0.0279779	0.0797804	0.562643	0.75674
AX747175	-0.0413697	0.157804	0.125783
AX747179	0.0189393	0.133048	0.540816
AX747182	0.0329336	0.129853	0.372512
AX747187	-0.0220444	0.144277	0.371661
AX747192	-0.0275955	0.133059	0.414333
AX747197	0.0301684	0.106237	0.489501	0.703564
AX747205	-0.00355372	0.0959132	0.935978	0.970435
AX747206	0.0162471	0.140294	0.520124
AX747213	-0.00699253	0.136922	0.782941
AX747215	0.00856192	0.140039	0.710174
AX747227	0.00820117	0.138666	0.734414
AX747246	0.0136237	0.137009	0.612091
AX747261	-0.00936577	0.130015	0.758606
AX747269	-0.000646021	0.0750727	0.989244	0.994613
AX747325	0.00178218	0.059668	0.968784	0.985279
AX747333	0.00612057	0.147307	0.643923
AX747345	0.0142698	0.13773	0.590741
AX747368	-0.0265982	0.0860199	0.576663	0.76586
AX747375	-0.0140919	0.0932689	0.756227	0.877591
AX747376	-0.00329977	0.130324	0.911269
AX747377	-0.0144461	0.144844	0.47667
AX747379	-0.15656	0.0918895	0.00715583	0.0501926
AX747384	-0.0255086	0.125784	0.482139
AX747393	0.0793843	0.185098	0.0401413
AX747401	0.00336863	0.124348	0.918698
AX747405	0.058177	0.0829112	0.245595	0.487418
AX747406	0.0498851	0.0936834	0.307071	0.550279
AX747413	-0.0217323	0.117981	0.571578	0.763032
AX747415	0.0417913	0.154105	0.159507
AX747440	-0.0158939	0.141189	0.514728
AX747444	-0.001474	0.141293	0.943289
AX747480	-0.0476415	0.105265	0.309635	0.55253
AX747485	-0.00107301	0.116918	0.976527	0.989171
AX747516	0.0253295	0.117366	0.520018	0.724967
AX747530	0.0256627	0.146975	0.294799
AX747535	-0.0425996	0.127249	0.296565	0.541292
AX747537	0.0022841	0.101693	0.957003	0.980069
AX747547	0.0374134	0.158267	0.111248
AX747565	0.0232422	0.105262	0.587759	0.772941
AX747577	0.00953234	0.0683928	0.841108	0.923694
AX747586	-0.0112396	0.125789	0.734064
AX747590	0.0550046	0.131302	0.206941	0.443968
AX747598	-0.0240163	0.11062	0.561375	0.756053
AX747599	-0.0472204	0.118004	0.286919	0.531454
AX747641	-0.00396688	0.140795	0.853331
AX747648	-0.00303244	0.107904	0.939804	0.972467
AX747652	-0.00807689	0.122917	0.812727
AX747659	0.0388498	0.151095	0.190452
AX747684	-0.0228676	0.136002	0.455128
AX747706	0.235247	0.16167	0.00290847	0.0261586
AX747730	-0.0233963	0.0643935	0.618182	0.793252
AX747733	0.0179209	0.145447	0.403021
AX747737	-0.0285442	0.101387	0.522801	0.726653
AX747741	0.0239142	0.152493	0.173821
AX747742	-0.0360228	0.087134	0.454674	0.676475
AX747750	-0.00146907	0.143817	0.934048
AX747754	-0.0820847	0.116335	0.115467	0.314825
AX747755	-0.016652	0.117048	0.659982	0.820443
AX747756	-0.0210018	0.126604	0.545657
AX747758	0.0532049	0.104591	0.267308	0.512038
AX747770	0.0523929	0.108298	0.267639	0.512471
AX747775	-0.0230021	0.113094	0.568824	0.761211
AX747795	-0.00525988	0.108802	0.895105	0.94902
AX747806	0.00650818	0.0994612	0.880292	0.942642
AX747817	0.167533	0.170009	0.0147226	0.0823644
AX747819	0.0353098	0.0953611	0.45106	0.673538
AX747828	0.0160134	0.10773	0.697249	0.843278
AX747833	-0.0863016	0.156882	0.0781795	0.248521
AX747836	0.00551845	0.0720198	0.908219	0.954614
AX747838	0.0714963	0.0937766	0.16401	0.388568
AX747846	-0.0254542	0.127556	0.473969
AX747851	-0.04788	0.163612	0.0870575
AX747853	0.0435538	0.125899	0.293549	0.53822
AX747861	0.0186852	0.150202	0.250237
AX747864	-0.0910597	0.147335	0.0782513	0.248521
AX747913	0.273195	0.174409	0.00152081	0.0162711
AX747952	0.0382249	0.10745	0.393101	0.626066
AX747988	-0.022599	0.133926	0.475355
AX748015	-0.012605	0.0991091	0.772742	0.887782
AX748016	0.0344209	0.150663	0.205635
AX748052	0.0128621	0.129354	0.682943
AX748058	0.0360783	0.147479	0.231958
AX748062	0.00418725	0.145205	0.795658
AX748120	-0.000606739	0.140399	0.977609
AX748125	0.0209402	0.143565	0.396448
AX748165	0.0267795	0.117451	0.49948	0.710535
AX748175	0.0252053	0.145314	0.323958
AX748200	0.0583591	0.167106	0.0807326
AX748201	0.0317397	0.122563	0.417483	0.645261
AX748210	-0.047837	0.147357	0.186407
AX748212	0.131736	0.160081	0.0311771	0.139397
AX748230	-0.00790164	0.128882	0.798319
AX748233	-0.0143191	0.0936052	0.752032	0.874729
AX748239	-0.00976364	0.146252	0.551634
AX748261	0.025959	0.138991	0.388814
AX748265	-0.00514939	0.146568	0.717756
AX748273	0.010156	0.143739	0.606964
AX748283	0.0501613	0.133317	0.227456	0.467886
AX748285	-0.0267658	0.146014	0.30133
AX748287	0.00825825	0.141593	0.700464
AX748291	0.0360134	0.111868	0.405162	0.636972
AX748292	0.0369437	0.127881	0.342135	0.583888
AX748294	0.000570904	0.137372	0.981338
AX748308	0.0161189	0.1484	0.34037
AX748312	-0.125833	0.16227	0.0349809	0.151178
AX748314	-0.0010391	0.143794	0.953344
AX748330	-0.00540229	0.106553	0.894493	0.948674
AX748336	-0.0154771	0.118086	0.677771	0.831938
AX748339	0.198148	0.155173	0.00658105	0.0471222
AX748340	-0.0205222	0.139754	0.453276
AX748371	0.0155402	0.120112	0.669614	0.827351
AX748379	-0.0126058	0.14695	0.452877
AX748395	0.0257795	0.153431	0.154021
AX748417	-0.0465863	0.090669	0.33955	0.581491
AX748420	0.00390364	0.146276	0.786925
AXDND1	-0.00973223	0.12988	0.750568
AXIN1	0.0350772	0.0784951	0.47125	0.688868
AXIN2	-0.00469274	0.0670291	0.921009	0.961658
AXL	0.505467	0.0650543	2.33497e-16	1.95164e-13
AY070437	0.0174409	0.137056	0.533985
AY455283	0.0139879	0.132759	0.638468
AY660577	-0.0211029	0.142811	0.405619
AY660578	-0.0237739	0.10886	0.570101	0.762162
AY927475	-0.0184259	0.146423	0.373511
AY927499	-0.0214317	0.14179	0.415215
AY927512	-0.0322008	0.159791	0.051018
AY927633	-0.013081	0.135626	0.636626
AY940074	0.00275503	0.141111	0.895631
AZI1	0.0625594	0.096837	0.212434	0.45024
AZI2	-0.0299514	0.0467618	0.450785	0.673399
AZIN1	0.013514	0.0425941	0.716118	0.853775
AZU1	0.190196	0.288498	0.00238536
B2M	0.0956791	0.0397326	0.00692687	0.0490051
B3GALNT1	0.0341682	0.101303	0.452493	0.674452
B3GALNT2	-0.0430085	0.0425343	0.246644	0.488141
B3GALT1	0.116911	0.0900779	0.034312	0.149173
B3GALT2	-0.0344418	0.0789503	0.478998	0.695025
B3GALT4	0.105958	0.145465	0.0571536	0.208763
B3GALT5	-0.00683315	0.0866806	0.883579	0.94376
B3GALT6	0.0753447	0.0674285	0.121689	0.325076
B3GALTL	-0.282119	0.0574879	5.59046e-09	5.33294e-07
B3GAT1	0.0272772	0.0606001	0.552674	0.749401
B3GAT2	0.048068	0.157822	0.128053
B3GAT3	0.0425417	0.0992157	0.366521	0.60491
B3GNT1	0.0201389	0.0514544	0.633398	0.803209
B3GNT2	0.111084	0.0607831	0.0182126	0.0959358
B3GNT4	0.0208392	0.127722	0.542359
B3GNT5	-0.366065	0.104923	2.88876e-06	0.000110656
B3GNT7	0.0331986	0.136239	0.335151
B3GNT8	0.133155	0.185449	0.026876	0.12531
B3GNT9	0.0875804	0.0893193	0.097278	0.283938
B3GNTL1	0.0523445	0.0676053	0.276999	0.520817
B4GALNT1	-0.0892975	0.0570518	0.0482452	0.186449
B4GALNT3	0.293861	0.143207	0.000393414	0.00577085
B4GALNT4	0.0615611	0.0874207	0.22202	0.462104
B4GALT1	0.113024	0.0522953	0.00869619	0.0574796
B4GALT2	0.0336891	0.0722557	0.486237	0.70121
B4GALT3	0.0483458	0.0567077	0.279402	0.523385
B4GALT4	0.0200707	0.0538597	0.643372	0.81009
B4GALT5	0.0236893	0.0382221	0.488093	0.702697
B4GALT6	-0.117024	0.0542241	0.00794692	0.0538265
B4GALT7	0.0986722	0.0948992	0.0691619	0.231937
B9D1	0.109446	0.0715351	0.0311639	0.13938
B9D2	0.0168046	0.0896649	0.717236	0.854403
BAALC	-0.339831	0.0704019	8.34876e-09	7.7153e-07
BAAT	0.118082	0.195838	0.0286126	0.130966
BABAM1	0.100867	0.0568353	0.0257095	0.121762
BACE1	0.0479088	0.0378813	0.158099	0.379983
BACE1-AS	-0.0202559	0.0827181	0.671378	0.828306
BACE2	0.0199407	0.126189	0.565265
BACH1	-0.101155	0.0558472	0.023846	0.11583
BACH2	-0.0578414	0.0591046	0.205833	0.442555
BAD	0.0612166	0.097183	0.220561	0.460039
BAG1	-0.0654102	0.0504342	0.118052	0.319457
BAG2	0.0065102	0.062841	0.888559	0.945897
BAG3	0.238514	0.0655246	3.57366e-06	0.000132431
BAG4	-0.076615	0.0612707	0.10131	0.291641
BAG5	-0.0383842	0.0439573	0.312803	0.555797
BAG6	0.0291886	0.0585071	0.5189	0.724159
BAHCC1	0.0241063	0.0808214	0.616202	0.792092
BAHD1	0.0649181	0.0581093	0.152824	0.371775
BAI1	-0.0161286	0.0967909	0.717504	0.854601
BAI2	0.0146738	0.082639	0.757623	0.878192
BAI3	-0.283533	0.0820285	4.10132e-06	0.000147908
BAIAP2	0.0677238	0.0789002	0.179694	0.410013
BAIAP2-AS1	0.00900247	0.054553	0.836539	0.92138
BAIAP2L1	0.0130083	0.0888137	0.779224	0.891467
BAIAP2L2	0.275683	0.309957	0.00189865	0.0192153
BAIAP3	0.0393809	0.0912257	0.411661	0.64207
BAK1	0.145811	0.090329	0.0107935	0.0667471
BAMBI	-0.0044329	0.113741	0.906922	0.95433
BANCR	0.0245285	0.149601	0.251106
[truncated: 16,345 more rows]
