# Supplementary material for: RLS-associated MEIS transcription factors control distinct processes in human neural stem cells
Source: Sci Rep. 2024 Nov 22;14:28986. doi: 10.1038/s41598-024-80266-9 (PMC11584712; doi:10.1038/s41598-024-80266-9)
Supplement: Supplementary file 2 — Supplementary Information 2. [file 41598_2024_80266_MOESM2_ESM.zip › Kittke_et_al_supplementary_tables/supplementary_table_S2.xlsx]

## Sheet: Sheet1
Supplementary Table S2: Differential Gene Expression Analysis - Contrast Model
symbol	ENTREZID	log2FoldChange.meis1	lfcSE.meis1	pvalue.meis1	padj.meis1	log2FoldChange.meis2	lfcSE.meis2	pvalue.meis2	padj.meis2
5S_rRNA		-0.0448054	0.16936	0.112495	0.552465	-0.0186344	0.132722	0.508205	1
7SK		-0.0265527	0.104864	0.309059	0.807839	0.0174777	0.110136	0.634813	0.834695
A1BG	1	-0.0119062	0.0838825	0.623095	0.952156	-0.0278264	0.104763	0.493314	0.747844
A1BG-AS1	503538	-0.0453321	0.0901454	0.151431	0.631089	-0.0215193	0.0911398	0.631435	0.832135
A2M	2	-0.0201253	0.0471262	0.339205	0.832365	0.193777	0.0767949	0.000333902	0.00991138
A2M-AS1	144571	0.0114479	0.0685132	0.640393	0.957105	0.00532884	0.0898557	0.904875	0.962365
A2MP1	3	0.000507659	0.148891	0.968942	1	-0.0191105	0.171252	0.193876	1
A3GALT2	127550	0.055235	0.285862	0.0298695	1	0.00615656	0.146518	0.73053	1
A4GALT	53947	-0.0244346	0.143216	0.268948	0.777076	-0.0298713	0.150377	0.256633	0.561678
AAAS	8086	0.23412	0.0777933	9.70268e-05	0.00414994	0.0323176	0.0513991	0.453959	0.720764
AACS	65985	-0.0667699	0.082409	0.0590658	0.407353	-0.109702	0.0628936	0.0231066	0.165386
AACSP1	729522	0.0318989	0.236983	0.0741297	1	0.05199	0.259061	0.0190203	1
AADAT	51166	0.170214	0.10934	0.00365139	0.070232	0.258572	0.118832	0.000225598	0.00717383
AAED1		0.0168914	0.0695991	0.502508	0.9151	0.0607024	0.0965888	0.206951	0.513818
AAGAB	79719	-0.0476422	0.0621021	0.0893464	0.497047	-0.019732	0.0559762	0.66295	0.852029
AAK1	22848	-0.00953987	0.0431204	0.626516	0.953531	-0.0690367	0.064775	0.154249	0.44611
AAMDC	28971	-0.0191805	0.0520298	0.392812	0.868479	-0.0275307	0.0697048	0.572509	0.798432
AAMP	14	-0.00919739	0.0537048	0.681761	0.963771	-0.137655	0.0765899	0.00906806	0.0919683
AANAT	15	0.00169674	0.135288	0.9161	1	-0.0169081	0.154056	0.363717	1
AAR2	25980	0.00647106	0.0399876	0.727757	0.973678	-0.024022	0.0506624	0.574364	0.799655
AARD	441376	-0.071836	0.409037	0.0144146	1	-0.00789602	0.153228	0.597815	1
AARS		0.0325074	0.0482756	0.144982	0.621411	0.0206663	0.0522634	0.635394	0.834695
AARS2	57505	-0.0112911	0.0511494	0.606272	0.946438	-0.094921	0.0699284	0.058235	0.278374
AARSD1	80755	-0.0840407	0.125047	0.0447349	0.353464	-0.0778601	0.103056	0.11908	0.394972
AASDH	132949	-0.00688372	0.0556438	0.762092	0.977821	0.0650382	0.0766133	0.193928	0.49578
AASDHPPT	60496	-0.00350215	0.0399659	0.850625	0.988405	0.0621452	0.0465502	0.124348	0.402544
AASS	10157	-0.185236	0.117141	0.0028717	0.0593619	0.0284212	0.0656013	0.555676	0.787232
AATF	26574	0.0211869	0.0487411	0.326633	0.823715	0.0550104	0.062225	0.247946	0.553946
AATK	9625	0.0311168	0.12319	0.238101	0.743489	-0.00721855	0.118225	0.821153	0.92761
AB007962		-0.0684113	0.234803	0.0392538	0.330507	-0.0351706	0.158007	0.18737	1
AB073649		0.000219035	0.172868	0.981567	1	0.00701448	0.160854	0.534466	1
AB074162		0.00818062	0.101496	0.710913	0.970944	0.0196467	0.120421	0.554384	0.786242
AB074166		0.000279981	0.173476	0.976296	1	0.00383092	0.157419	0.743034	1
AB074188		0.0420957	0.141412	0.147628	0.626057	0.073281	0.162809	0.0827386	0.333286
AB075489		-0.0341699	0.182507	0.12041	1	0.0123066	0.14376	0.560463	1
AB075492		0.0253339	0.119587	0.306074	0.804237	0.00220358	0.116908	0.945413	0.978786
AB209061		0.00663056	0.0685776	0.78336	0.980546	-0.0161883	0.0879079	0.72323	0.882636
AB209185		-0.0032664	0.100192	0.880315	0.988795	-0.012574	0.123033	0.681457	0.860767
AB209315		0.00908849	0.128095	0.628399	0.954002	0.0133995	0.141355	0.554281	1
AB209621		0.0242662	0.134523	0.29229	0.795873	0.0122177	0.131993	0.646505	1
AB231703		0.00327965	0.155623	0.785274	1	-0.0114127	0.165014	0.342808	1
AB488780		-0.0121031	0.0739532	0.623888	0.952208	0.0460526	0.100276	0.307529	0.606936
AB586698		-0.00949296	0.166806	0.442295	1	0.0193049	0.17183	0.188903	1
ABAT	18	-0.166051	0.109214	0.00408499	0.0761392	0.105119	0.0682074	0.0351194	0.211738
ABCA1	19	-0.00259724	0.0630587	0.912471	0.99073	-0.0498182	0.0759186	0.313884	0.611527
ABCA10	10349	0.0250899	0.1438	0.260721	0.769755	0.0180485	0.136082	0.497349	1
ABCA11P	79963	0.019662	0.0579519	0.4107	0.876229	0.118189	0.0924872	0.0299701	0.193361
ABCA12	26154	-0.031262	0.0974651	0.261079	0.769756	-0.0481984	0.112974	0.258659	0.563455
ABCA13	154664	0.0134537	0.110842	0.543196	0.925644	0.0253469	0.133341	0.40157	0.683556
ABCA17P	650655	-0.0134026	0.159599	0.365971	1	-0.0138541	0.156928	0.387035	1
ABCA2	20	-0.0195624	0.0849189	0.444304	0.893096	-0.0238111	0.0978968	0.575612	0.800636
ABCA3	21	0.253467	0.224124	0.00253966	0.0545995	-0.0510817	0.0883544	0.290111	0.59102
ABCA4	24	-0.00136953	0.0750903	0.954205	0.998287	-0.0245793	0.0962843	0.56966	0.797081
ABCA5	23461	-0.0374536	0.0910942	0.206644	0.706948	0.0716186	0.103401	0.143208	0.430949
ABCA6	23460	-0.00505194	0.172323	0.623988	1	-0.00123585	0.159797	0.902363	1
ABCA7	10347	-0.0904619	0.153817	0.0382393	0.325145	-0.169098	0.174452	0.011449	0.106318
ABCA8	10351	-0.063217	0.0968429	0.0798577	0.473782	-0.091195	0.0789307	0.0761318	0.31998
ABCA9	10350	0.00342784	0.0997399	0.874784	0.988795	-0.00923976	0.118435	0.7733	0.905154
ABCB1	5243	0.331628	0.083825	9.4067e-07	8.4306e-05	0.186673	0.0754162	0.000474402	0.0126993
ABCB10	23456	0.462212	0.0914309	1.31157e-09	2.29215e-07	0.0831759	0.0618585	0.0813487	0.330189
ABCB11	8647	-0.00250275	0.131032	0.88342	0.988795	0.0247362	0.157393	0.249246	1
ABCB4	5244	0.0286774	0.0769264	0.297028	0.797681	-0.161537	0.129957	0.0100215	0.0986271
ABCB6	10058	0.00211989	0.0424145	0.912905	0.99073	-0.0461527	0.0699765	0.347091	0.640298
ABCB7	22	-0.0305535	0.0609931	0.23209	0.736749	4.65503e-05	0.065416	0.999228	0.999757
ABCB8	11194	0.00443161	0.067264	0.853231	0.988405	-0.0144449	0.0853211	0.756166	0.897535
ABCB9	23457	0.113609	0.169432	0.0229968	0.238981	-0.0356805	0.0874324	0.448941	0.716894
ABCC1	4363	-0.278615	0.0909514	4.48451e-05	0.00222216	-0.160226	0.0746613	0.00237309	0.038306
ABCC10	89845	-0.022349	0.064074	0.376477	0.860304	-0.0851057	0.0749575	0.0933387	0.353774
ABCC11	85320	-0.0166054	0.141617	0.383155	1	-0.00555854	0.139862	0.794445	1
ABCC12	94160	-0.00145072	0.16386	0.890704	1	0.00350967	0.16379	0.688616	1
ABCC2	1244	-0.00549143	0.0807066	0.816854	0.986542	0.0147037	0.103252	0.708126	0.874465
ABCC3	8714	0.0323401	0.148862	0.19244	0.692434	-0.00193044	0.124975	0.945931	1
ABCC4	10257	-0.00797283	0.0570919	0.729249	0.974532	0.0842608	0.0833692	0.100582	0.364566
ABCC5	10057	-0.0539197	0.0663551	0.0725374	0.45179	-0.0484002	0.0610388	0.305225	0.605024
ABCC6	368	-0.00424666	0.097564	0.847213	0.987894	-0.0306975	0.127639	0.365422	0.655157
ABCC6P1	653190	-0.000452538	0.129501	0.979101	1	-0.0198923	0.150168	0.356422	1
ABCC6P2	730013	-0.0247757	0.137831	0.278837	0.786419	-0.00964312	0.128648	0.726863	1
ABCC8	6833	0.053332	0.259199	0.0367491	1	0.0334101	0.182241	0.100499	1
ABCC9	10060	-0.0372533	0.0703573	0.18753	0.683991	0.084946	0.0715187	0.0905944	0.350003
ABCD1	215	0.0172882	0.0963761	0.476753	0.905219	-0.0878225	0.129793	0.07877	0.324932
ABCD2	225	-0.0254323	0.110217	0.317467	0.817068	0.00161408	0.113446	0.961842	0.9848
ABCD3	5825	-0.0138722	0.0446057	0.490209	0.912905	0.106236	0.0583872	0.0224158	0.162017
ABCD4	5826	-0.0207889	0.0481243	0.331179	0.827216	-0.122064	0.0619995	0.011058	0.104447
ABCE1	6059	0.113583	0.0898821	0.0124924	0.165519	0.130974	0.0547222	0.00350285	0.0499466
ABCF1	23	0.0248394	0.0434414	0.216362	0.717543	-0.00804061	0.043272	0.834085	0.933787
ABCF2	10061	0.0210513	0.0389264	0.250197	0.760103	-0.0106071	0.05019	0.802997	0.918397
ABCF3	55324	-0.0284762	0.0520238	0.216567	0.717899	-0.146484	0.0632315	0.00258803	0.0406222
ABCG1	9619	0.0128752	0.153284	0.407457	1	-0.0128448	0.153283	0.4497	1
ABCG2	9429	-0.464637	0.416791	0.000899159	0.025024	-0.0814941	0.156082	0.0756018	0.318731
ABCG4	64137	0.0901342	0.170145	0.0384722	0.326249	-0.0847923	0.143989	0.0776508	0.323318
ABCG5	64240	0.0101938	0.117649	0.620647	0.951481	-0.0118218	0.13312	0.6497	1
ABCG8	64241	0.0190653	0.18277	0.203424	1	-0.00531726	0.156526	0.671335	1
ABHD1	84696	0.00937513	0.13037	0.611541	0.947995	-0.00255752	0.137644	0.908105	1
ABHD10	55347	0.00384071	0.0427813	0.843814	0.987894	0.200163	0.0769278	0.000220376	0.00703817
ABHD11	83451	-0.00832579	0.0628984	0.726974	0.973267	-0.0914788	0.0850567	0.0778496	0.323688
ABHD12	26090	-0.00613973	0.0426344	0.752231	0.977821	-0.00686994	0.0627553	0.88506	0.953236
ABHD12B	145447	-0.0115934	0.172055	0.359911	1	0.0045333	0.161094	0.657663	1
ABHD13	84945	0.0129881	0.0605473	0.586283	0.939916	0.0720423	0.0819224	0.153672	0.445568
ABHD14A	25864	0.0438447	0.0959663	0.160694	0.646796	0.0294865	0.0895349	0.521816	0.766569
ABHD14A-ACY1	100526760	-0.0119973	0.185425	0.310361	1	0.00173322	0.156219	0.884084	1
ABHD14B	84836	0.134894	0.135958	0.0128225	0.16772	0.0123331	0.0804183	0.796413	0.914986
ABHD15	116236	0.0929233	0.090933	0.0259081	0.257544	0.0179743	0.0647873	0.708131	0.874465
ABHD16A	7920	0.029296	0.0652679	0.265155	0.773666	-0.0113287	0.0694871	0.815802	0.925066
ABHD16B	140701	0.00475591	0.171347	0.644869	1	-0.00907441	0.167192	0.369721	1
ABHD17A	81926	-0.0212473	0.111091	0.37931	0.860692	-0.0388449	0.123909	0.300752	0.600321
ABHD17B	51104	0.0485903	0.0799555	0.123928	0.573193	0.0678353	0.0647023	0.16126	0.454921
ABHD17C	58489	0.0080459	0.0690369	0.73982	0.975652	0.0038608	0.0905357	0.930524	0.973726
ABHD2	11057	-0.0980612	0.0692216	0.0107419	0.14886	0.00822443	0.0585792	0.858894	0.942786
ABHD3	171586	-0.102191	0.0971874	0.0213277	0.229867	0.0196497	0.0648169	0.68243	0.861405
ABHD4	63874	-0.088128	0.0811392	0.0244323	0.247722	-0.209986	0.076321	0.000105082	0.00399773
ABHD5	51099	0.0254781	0.0656345	0.324867	0.823243	0.109498	0.0823797	0.0379036	0.220428
ABHD6	57406	0.449828	0.224611	0.000161511	0.00623525	0.0944415	0.117766	0.0692424	0.303049
ABHD8	79575	0.0330285	0.105597	0.236816	0.741041	-0.00908271	0.0981488	0.824971	0.929172
ABI1	10006	0.082201	0.0859837	0.0345169	0.307062	0.0715881	0.060038	0.12779	0.407436
ABI2	10152	-0.00202835	0.0403418	0.913736	0.99073	0.172333	0.0538924	9.82477e-05	0.00380622
ABI3	51225	0.0102837	0.087754	0.664072	0.960691	-0.394934	0.310457	0.000783289	0.0180758
ABI3BP	25890	-0.0252122	0.180142	0.160759	1	-0.0122516	0.150903	0.490547	1
ABL1	25	0.0048704	0.0553638	0.829615	0.987894	-0.0526341	0.0745011	0.288089	0.590154
ABL2	27	-0.0607238	0.0754287	0.066288	0.432752	-0.0248222	0.0626735	0.601677	0.814982
ABLIM1	3983	-0.035958	0.0590232	0.161734	0.6485	0.0249665	0.0568982	0.584475	0.805561
ABLIM2	84448	0.626743	0.573148	0.000422413	0.0137035	-0.0660047	0.168604	0.086872	0.342074
ABLIM3	22885	4.34706e-06	0.15649	0.999701	1	0.0326763	0.211982	0.0483275	1
ABO	28	-0.00820882	0.13863	0.620437	1	-0.0280259	0.158967	0.21723	1
abParts		0.0625503	0.15045	0.078115	0.469162	0.0148299	0.109468	0.68586	0.86307
ABR	29	0.0107652	0.0526712	0.628566	0.954002	-0.0549176	0.0684498	0.262712	0.567642
ABRACL	58527	-0.051379	0.0601596	0.0678853	0.437833	-0.0328583	0.0579538	0.475782	0.737445
ABT1	29777	-0.0162769	0.0602189	0.498811	0.914436	-0.0731062	0.0716707	0.142954	0.430557
ABTB1	80325	-0.0145739	0.0791766	0.558494	0.930774	-0.0864158	0.116723	0.0871415	0.342399
ABTB2	25841	-0.0287338	0.0752341	0.294598	0.79695	-0.370306	0.160161	7.66176e-05	0.00311614
ACAA1	30	-0.0973842	0.0921299	0.0227479	0.237607	-0.108897	0.0628374	0.0240571	0.168905
ACAA2	10449	0.00023258	0.0357113	0.989172	0.999631	0.0676056	0.0584191	0.144967	0.433209
ACACA	31	-0.103287	0.0967043	0.0204044	0.22379	0.0646422	0.0689422	0.189705	0.490953
ACACB	32	-0.190936	0.129221	0.00308473	0.0623583	-0.198924	0.113749	0.00191591	0.0334614
ACAD10	80724	-0.0351627	0.0598119	0.17295	0.663118	-0.0502704	0.0611291	0.287322	0.589416
ACAD11	84129	-0.0924214	0.102018	0.0313305	0.290482	-0.00367394	0.0732691	0.939829	0.976975
ACAD8	27034	-0.00405016	0.0379378	0.821065	0.986542	-0.0937958	0.0682981	0.0592065	0.280778
ACAD9	28976	-0.0123343	0.0442494	0.536931	0.923172	-0.0455401	0.0577303	0.322493	0.619583
ACADL	33	-0.00913771	0.129837	0.621185	1	-0.0103307	0.139391	0.648342	1
ACADM	34	-0.00211342	0.03717	0.904696	0.990136	0.0610121	0.0607381	0.196006	0.498066
ACADS	35	0.014756	0.115308	0.502162	0.914864	0.00801444	0.120449	0.796232	0.914986
ACADSB	36	-0.00532615	0.0490438	0.802178	0.982983	0.0468278	0.0716436	0.341696	0.635907
ACADVL	37	-0.210747	0.0732595	0.000176136	0.0066593	-0.145357	0.0485825	0.000457522	0.0124512
ACAN	176	0.0158026	0.166309	0.293407	1	0.00485807	0.153033	0.730759	1
ACAP1	9744	-0.0429774	0.1531	0.134389	0.59924	-0.102335	0.219628	0.027151	0.181385
ACAP2	23527	-0.0197606	0.0576749	0.407347	0.874005	0.0444809	0.0658824	0.358376	0.6499
ACAP3	116983	0.000485363	0.074189	0.983778	0.99948	-0.0456456	0.096068	0.321738	0.618814
ACAT1	38	-0.00735287	0.0419815	0.702337	0.968727	0.00621796	0.0683731	0.898022	0.959093
ACAT2	39	-0.135821	0.105315	0.00885851	0.130414	0.0889485	0.0649809	0.0681064	0.300669
ACBD3	64746	-0.020844	0.0555852	0.374063	0.859191	0.0514266	0.0642794	0.285411	0.588118
ACBD4	79777	-0.0113422	0.0755961	0.644261	0.95788	-0.0430506	0.0956507	0.3473	0.640523
ACBD5	91452	-0.0149058	0.0435222	0.450846	0.896342	0.0921984	0.0573826	0.0453062	0.242033
ACBD6	84320	-0.0934797	0.0886962	0.0242241	0.246072	-0.0594358	0.0613261	0.209564	0.516728
ACBD7	414149	-0.166798	0.115725	0.00455008	0.0817238	-0.113109	0.0620045	0.0184321	0.144119
ACD	65057	-0.0132737	0.0698476	0.591862	0.941252	-0.115712	0.0998596	0.0347944	0.210641
ACE	1636	-0.0167929	0.145651	0.363151	0.851334	0.0030753	0.141894	0.877103	1
ACE2	59272	-0.00397199	0.0903681	0.861414	0.98863	-0.00259558	0.109004	0.942175	0.977496
ACER2	340485	-0.103993	0.0995488	0.020946	0.227615	-0.142406	0.0920406	0.0111179	0.104547
ACER3	55331	-0.0644561	0.0883065	0.0709892	0.446822	0.00999984	0.0650892	0.835124	0.934379
ACHE	43	-0.0576347	0.1225	0.0957618	0.510496	-0.1322	0.139443	0.0246209	0.17123
ACIN1	22985	0.0489613	0.049673	0.0502249	0.375831	0.0180153	0.0440844	0.643394	0.840298
ACLY	47	-0.102913	0.0800251	0.0135344	0.173345	-0.0641492	0.0523729	0.141908	0.429376
ACN9		0.00764025	0.0505642	0.724435	0.972787	0.132014	0.0954244	0.0181145	0.142136
ACO1	48	-0.0891263	0.0812599	0.0235927	0.242998	0.0578979	0.0555853	0.200026	0.504019
ACO2	50	-0.0143798	0.0540786	0.526874	0.921454	-0.0618703	0.0674761	0.206479	0.513253
ACOT1	641371	0.000222485	0.162488	0.983375	1	0.00778701	0.160735	0.504885	1
ACOT11	26027	-0.0106713	0.0816336	0.659229	0.959362	-0.0783948	0.136328	0.0955603	0.356276
ACOT12	134526	-0.00428079	0.152132	0.739144	1	-0.0146219	0.166183	0.276814	1
ACOT13	55856	-0.00740361	0.0380329	0.679314	0.963321	0.0246935	0.0647389	0.607206	0.818522
ACOT6	641372	-0.00168917	0.157053	0.884011	1	0.00118039	0.159244	0.909054	1
ACOT7	11332	-0.0246173	0.0778486	0.357385	0.847687	-0.0809005	0.0884885	0.113297	0.388195
ACOT8	10005	-0.0195646	0.0624319	0.428687	0.88596	-0.0638527	0.0757649	0.201453	0.506243
ACOT9	23597	-0.0250829	0.0535083	0.27969	0.786524	-0.0212759	0.0680684	0.661278	0.851115
ACOX1	51	-0.0176412	0.0492992	0.414487	0.878361	0.00734887	0.0624126	0.876885	0.950104
ACOX2	8309	0.00746116	0.0549981	0.741678	0.975652	-0.0941112	0.089464	0.0717246	0.309134
ACOX3	8310	-0.0403645	0.0836978	0.181841	0.674875	-0.0135005	0.0727869	0.781782	0.907241
ACOXL	55289	0.00695848	0.171062	0.527479	1	0.00501976	0.160966	0.6311	1
ACP1	52	0.015369	0.0292003	0.281009	0.786685	0.0240414	0.0362779	0.47175	0.734847
ACP2	53	0.0135608	0.0468852	0.514425	0.918948	-0.0158349	0.057255	0.729426	0.885057
ACP5	54	-0.0185688	0.0868166	0.462271	0.901521	-0.17401	0.179758	0.0105247	0.102011
ACP6	51205	-0.0177238	0.0609573	0.465953	0.902857	-0.151096	0.102423	0.00957468	0.0956363
ACPL2		-0.0329566	0.0607594	0.201094	0.703851	0.0496954	0.0679641	0.30923	0.60768
ACPP		-0.0137907	0.159671	0.357324	1	-0.0288266	0.190148	0.0869427	1
ACR	49	0.0160763	0.128155	0.440626	0.891119	0.0379963	0.164267	0.151195	1
ACRBP	84519	-0.0282905	0.112662	0.279023	0.78649	-0.0441317	0.130742	0.239771	0.54584
ACRC		-0.0455799	0.115655	0.144301	0.619946	-0.0320058	0.110052	0.420057	0.696904
ACRV1	56	-0.0104583	0.181567	0.361401	1	-0.0128729	0.169239	0.270428	1
ACSBG1	23205	0.0117446	0.107641	0.594716	0.941601	-0.0251022	0.133555	0.403592	1
ACSBG2	81616	-0.0269924	0.19586	0.125055	1	-0.0254993	0.180091	0.123135	1
ACSF2	80221	0.00850789	0.0570073	0.711953	0.970944	-0.0701013	0.0826507	0.163926	0.457807
ACSF3	197322	-0.00565951	0.068201	0.813941	0.986234	-0.0226839	0.0886733	0.620458	0.826185
ACSL1	2180	-0.00516598	0.0566028	0.8212	0.986542	-0.0168978	0.0770717	0.727359	0.883949
ACSL3	2181	-0.00997681	0.0422989	0.605958	0.946424	0.119976	0.0556956	0.00814315	0.086029
ACSL4	2182	-0.0306237	0.057434	0.215329	0.716132	-0.00981724	0.0585818	0.831949	0.932559
ACSL5	51703	-0.00178004	0.0715241	0.940733	0.99737	-0.246155	0.208005	0.00303844	0.045005
ACSL6	23305	0.0043801	0.140629	0.774058	1	0.0158248	0.152773	0.394704	1
ACSM3	6296	-0.0246266	0.123743	0.308708	0.807441	-0.0203533	0.127106	0.509856	0.759507
ACSS1	84532	-0.0139741	0.0859091	0.567229	0.935476	0.0127542	0.105147	0.738762	0.890147
ACSS2	55902	0.0110079	0.0475776	0.599348	0.942779	0.0716359	0.061081	0.13049	0.411569
ACSS3	79611	-0.027679	0.0652714	0.288765	0.792172	-0.0202166	0.0708214	0.678512	0.859628
ACTA1	58	-0.00122337	0.133447	0.940818	1	-0.00640532	0.14218	0.751856	1
ACTA2	59	-0.248147	0.0844744	9.58787e-05	0.00412253	-0.471225	0.0751426	1.05195e-11	3.09757e-09
ACTB	60	3.65934e-05	0.0474514	0.998598	0.999881	-0.0401509	0.0625055	0.398846	0.68148
ACTC1	70	-0.0182509	0.128769	0.396101	0.870492	-0.0156589	0.123547	0.614257	0.822828
ACTG1	71	-0.0156266	0.0530916	0.488312	0.91158	-0.0465125	0.0622229	0.328005	0.624738
ACTG2	72	-0.0036974	0.0835629	0.87429	0.988795	0.0454195	0.12124	0.257497	0.562232
ACTL10	170487	0.000559724	0.140133	0.97018	1	0.0106241	0.156432	0.46899	1
ACTL6A	86	0.0309631	0.0481953	0.16161	0.6485	0.0896041	0.0618372	0.0606674	0.283918
ACTL6B	51412	0.0289334	0.175654	0.151734	1	0.0539643	0.224904	0.0325757	1
ACTL8	81569	-0.00570652	0.155309	0.651727	1	0.00419991	0.15567	0.739411	1
ACTN1	87	-0.0372738	0.0786438	0.202921	0.704912	-0.164405	0.0970825	0.00484116	0.0619256
ACTN1-AS1		0.0109805	0.175844	0.363805	1	0.0118369	0.165665	0.326651	1
ACTN2	88	-0.0582326	0.20292	0.0624558	0.420338	0.015239	0.135831	0.55436	1
ACTN3	89	-0.0189622	0.136602	0.360513	0.849059	-0.0414896	0.165548	0.137557	1
ACTN4	81	-0.034794	0.0869384	0.230716	0.735403	-0.135895	0.114856	0.0194781	0.148446
ACTR10	55860	-0.00621181	0.0335846	0.702938	0.968727	0.00709096	0.0593669	0.878878	0.951101
ACTR1A	10121	-0.00963954	0.035617	0.570616	0.936936	-0.0728237	0.0484771	0.0798326	0.327585
ACTR1B	10120	0.00583088	0.0604613	0.803615	0.983285	-0.0674954	0.0785677	0.179003	0.475973
ACTR2	10097	0.00318579	0.0403569	0.864912	0.98863	0.0123419	0.0517748	0.775821	0.905709
ACTR3	10096	-0.00527596	0.0369887	0.763865	0.978402	0.067493	0.0514257	0.118155	0.39402
ACTR3B	57180	0.00160398	0.0437831	0.935422	0.995705	0.10771	0.0739706	0.0357625	0.213603
ACTR5	79913	0.0425444	0.069577	0.141434	0.614721	-0.00402474	0.0669907	0.933656	0.974701
ACTR6	64431	-0.00581577	0.0515423	0.790263	0.981408	0.0592449	0.0611089	0.210343	0.517428
ACTR8	93973	-0.0284555	0.0503756	0.207151	0.707465	-0.00802394	0.0556316	0.858852	0.942786
ACTRT3	84517	0.00693756	0.104569	0.74779	0.976682	0.0101554	0.123238	0.735931	0.888718
ACVR1	90	0.0221274	0.0578228	0.357807	0.847687	0.122	0.0777034	0.0201732	0.152157
ACVR1B	91	0.0421632	0.0543528	0.094963	0.509889	-0.0520756	0.0487202	0.211902	0.519035
ACVR1C	130399	-0.00410894	0.14431	0.775518	1	-0.0193726	0.159413	0.281776	1
ACVR2A	92	0.0936708	0.108652	0.0321002	0.293512	0.274553	0.128945	0.000217722	0.00699897
ACVR2B	93	0.0461066	0.0664622	0.109731	0.547408	0.132866	0.0640871	0.00656757	0.0751739
ACVR2B-AS1	100128640	0.115186	0.130766	0.0202025	0.222461	0.143191	0.126235	0.0169346	0.136079
ACVRL1	94	0.0412545	0.0984068	0.17644	0.667267	-0.256038	0.195942	0.00220423	0.0364229
ACY1	95	-0.00262663	0.0863358	0.909354	0.990136	-0.0546239	0.123769	0.195381	0.497079
ACYP1	97	-0.00291089	0.0471265	0.888396	0.988795	0.0427943	0.0729494	0.384669	0.669643
ACYP2	98	-0.0431915	0.0968993	0.164504	0.653075	-0.0178921	0.0904824	0.689981	0.864472
AD 1		0.0150185	0.0778729	0.548388	0.927693	0.0159953	0.0969992	0.703839	0.872347
ADA	100	-0.135566	0.0868294	0.00552971	0.0945051	-0.116289	0.0748001	0.0245667	0.171014
ADAD2	161931	-0.00316554	0.170172	0.753242	1	0.00349724	0.162313	0.709254	1
ADAL	161823	-0.0166492	0.0509546	0.450069	0.896159	0.0219714	0.0671408	0.650143	0.844568
ADAM10	102	-0.0127648	0.0417663	0.505452	0.915956	0.048768	0.0551115	0.277964	0.581645
ADAM11	4185	0.0308011	0.0921761	0.269972	0.778402	0.0808174	0.124749	0.0972479	0.358891
ADAM12	8038	0.0119698	0.0962272	0.60601	0.946424	0.0610548	0.151617	0.121679	0.398478
ADAM15	8751	-0.00785	0.0645562	0.74328	0.975727	-0.107326	0.089204	0.0441104	0.239292
ADAM17	6868	0.00267477	0.0362644	0.877322	0.988795	0.0728941	0.0490722	0.0820107	0.331217
ADAM18	8749	0.00200227	0.154901	0.867248	1	-0.0109827	0.162619	0.381837	1
ADAM19	8728	-0.00307067	0.0562048	0.892616	0.988795	-0.143008	0.0881618	0.00989603	0.0978504
ADAM1A	8759	-0.0163856	0.0664562	0.510329	0.91718	0.00186288	0.0836055	0.968272	0.987317
ADAM20	8748	-0.0226365	0.134078	0.313801	0.813946	-0.0237747	0.13944	0.38589	1
ADAM20P1	317760	0.00512025	0.0942292	0.819623	0.986542	-0.00394762	0.115946	0.903893	0.961779
ADAM21	8747	-0.00142934	0.0995695	0.947433	0.997968	-0.0174779	0.123856	0.577485	0.801163
ADAM21P1	145241	-0.00538652	0.144858	0.711333	1	-0.0109425	0.151262	0.521339	1
ADAM22	53616	-0.0627433	0.094831	0.0803054	0.474393	0.0037933	0.0722424	0.937907	0.976487
ADAM23	8745	-0.0110194	0.0436643	0.577493	0.939011	-0.00814035	0.0592655	0.861026	0.94308
ADAM28	10863	0.0461851	0.188042	0.0889515	0.496473	0.0593319	0.20945	0.0422119	1
ADAM29	11086	-0.00253564	0.175198	0.788955	1	-0.00250669	0.158252	0.819676	1
ADAM32	203102	-0.0374341	0.156477	0.153564	0.634728	0.0154534	0.134977	0.555539	1
ADAM33	80332	-0.0246659	0.108604	0.330093	0.826653	-0.058153	0.146216	0.139127	0.426046
ADAM8	101	0.0220261	0.093332	0.390274	0.867145	-0.0303124	0.100513	0.475633	0.737445
ADAM9	8754	-0.0926209	0.0861223	0.0235251	0.24261	0.0582187	0.0569868	0.203438	0.509218
ADAMTS1	9510	0.156868	0.157418	0.00887457	0.130485	0.195179	0.152473	0.00506758	0.0636604
ADAMTS10	81794	0.0116339	0.0698409	0.635963	0.956489	-0.0154714	0.0885183	0.733594	0.88734
ADAMTS12	81792	-0.0602734	0.0830634	0.0782124	0.469162	0.0631648	0.0754041	0.205967	0.512629
ADAMTS13	11093	-0.0230919	0.077575	0.382676	0.862867	-0.101831	0.114537	0.0562566	0.273182
ADAMTS14	140766	0.0209734	0.206455	0.148157	1	0.00166974	0.168052	0.795538	1
ADAMTS15	170689	-0.46937	0.261621	0.00024773	0.00890788	-0.776954	0.138502	2.63151e-10	5.61502e-08
ADAMTS16	170690	0.0256514	0.164316	0.197559	1	-0.00839508	0.144855	0.664224	1
ADAMTS19	171019	-0.0433973	0.173457	0.111382	0.5504	-0.0501713	0.174832	0.0971483	1
ADAMTS2	9509	-0.0108096	0.146536	0.496454	1	0.00233971	0.146306	0.892676	1
ADAMTS20	80070	-0.0738064	0.133621	0.0589529	0.406888	-0.00781036	0.0971574	0.850558	0.940999
ADAMTS3	9508	0.285558	0.153207	0.000548622	0.0169843	0.587868	0.124789	4.01604e-08	5.27931e-06
ADAMTS4	9507	0.13324	0.162488	0.0149382	0.183912	-0.0508787	0.093593	0.282067	0.584912
ADAMTS5	11096	0.00238074	0.163364	0.824415	1	0.00159922	0.160115	0.872505	1
ADAMTS6	11174	-0.0626784	0.122623	0.0821305	0.476908	0.0743101	0.111512	0.126057	0.405494
ADAMTS7	11173	-0.0128064	0.0892893	0.592974	0.941502	-0.0551715	0.119327	0.200962	0.505598
ADAMTS8	11095	-0.020571	0.175331	0.206244	1	-0.0258808	0.18282	0.112626	1
ADAMTS9	56999	-0.000215239	0.039973	0.99077	0.999631	-0.234685	0.0990302	0.000182271	0.00612687
ADAMTS9-AS2	100507098	0.0116523	0.140454	0.501387	1	0.0194997	0.152648	0.339845	1
ADAMTSL1	92949	-0.0614203	0.17064	0.0752554	0.461383	-0.10566	0.210967	0.0292985	0.191086
ADAMTSL2	9719	0.0185735	0.143906	0.340933	0.833638	0.00742102	0.142689	0.713548	1
ADAMTSL4	54507	0.228342	0.209612	0.00335955	0.0665075	-0.00349377	0.0887125	0.938152	0.976487
ADAMTSL5	339366	0.0305794	0.17357	0.149361	0.627926	0.0417214	0.168416	0.127701	0.407397
ADAP1	11033	-9.05801e-05	0.0948865	0.996738	0.999876	-0.0113265	0.11497	0.737918	0.889593
ADAP2	55803	0.0094782	0.0947465	0.679316	0.963321	0.0272479	0.118915	0.445211	0.714581
ADAR	103	0.686699	0.0542446	1.21209e-37	1.40715e-34	0.0230937	0.0447797	0.557347	0.788263
ADARB1	104	-0.216709	0.0801526	0.000245066	0.00887096	-0.157611	0.0743239	0.00271727	0.0416479
ADARB2	105	0.000776529	0.139271	0.959186	1	-0.0112564	0.151156	0.51382	1
ADAT1	23536	0.0137953	0.0452264	0.496764	0.913721	0.036082	0.0605296	0.44249	0.713714
ADAT2	134637	0.0121755	0.0645074	0.616134	0.950369	0.0368714	0.0830912	0.443947	0.714342
ADAT3	113179	-0.00720886	0.105415	0.73763	0.975153	-0.0159221	0.123027	0.61142	0.821564
ADC		0.000854861	0.0555479	0.969841	0.999112	0.016297	0.0750904	0.737693	0.889522
ADCK1	57143	0.0320563	0.06964	0.241593	0.749495	-0.0360111	0.0776736	0.461428	0.725766
ADCK2	90956	0.0673897	0.107579	0.0717222	0.448395	0.0809941	0.0889543	0.112881	0.387335
ADCK3		0.00943914	0.0488379	0.657205	0.959362	-0.167043	0.0730704	0.00141063	0.0273272
ADCK4		0.00340791	0.0646611	0.886021	0.988795	-0.0513058	0.0850496	0.293255	0.594137
ADCK5	203054	-0.00430361	0.0899654	0.850378	0.988405	-0.0240573	0.107307	0.537677	0.776658
ADCY1	107	-0.0257642	0.065693	0.320294	0.820195	-0.00028014	0.076242	0.995385	0.998035
ADCY10	55811	-0.0031481	0.145738	0.821377	1	0.0115344	0.155713	0.453337	1
ADCY10P1	221442	-0.00906401	0.0789229	0.707558	0.970578	0.0282696	0.101072	0.50075	0.753305
ADCY2	108	-0.307587	0.131046	0.00016795	0.00646845	0.0867027	0.0721691	0.0851075	0.338935
ADCY3	109	0.0124137	0.0583716	0.596999	0.942339	-0.0274183	0.071626	0.574938	0.800052
ADCY4	196883	0.00700243	0.118251	0.724787	0.972809	-0.00167285	0.130286	0.948495	1
ADCY5	111	0.0152193	0.0869891	0.535738	0.923172	-0.0225164	0.111404	0.545299	0.780521
ADCY6	112	-0.0606314	0.0692273	0.0564641	0.400527	-0.178193	0.0498732	2.20051e-05	0.00114887
ADCY7	113	0.0233917	0.0607211	0.345284	0.837134	0.0142242	0.0729428	0.77042	0.903888
ADCY9	115	-0.165744	0.124043	0.00533911	0.0919242	-0.0692581	0.074511	0.166888	0.461426
ADCYAP1R1	117	0.0171148	0.114994	0.450092	0.896159	-0.00424663	0.123119	0.885371	1
ADD1	118	0.0894448	0.0685728	0.0149524	0.183912	-0.0115742	0.0437462	0.764858	0.902035
ADD2	119	0.151343	0.121298	0.00743478	0.115967	0.0576279	0.0736679	0.245905	0.55214
ADD3	120	-0.00611873	0.0464122	0.76609	0.978402	0.111474	0.0612886	0.0194744	0.148446
ADGB	79747	0.000163116	0.182527	0.984934	1	-0.000923862	0.160638	0.923713	1
ADH4	127	0.00770963	0.1479	0.596816	1	0.00175256	0.149691	0.909317	1
ADH5	128	-0.00716228	0.0309373	0.637845	0.956829	0.0157994	0.0528003	0.718593	0.880559
ADHFE1	137872	-0.0377414	0.136577	0.174859	0.665674	-0.0074851	0.115042	0.822493	0.928221
ADI1	55256	-0.194199	0.0468806	3.90051e-06	0.000296238	-0.0479176	0.0428882	0.208709	0.515823
ADIPOR1	51094	-0.202157	0.058372	3.94239e-05	0.00198377	-0.0418083	0.0542341	0.34794	0.641348
ADIPOR2	79602	-0.030451	0.0481039	0.167168	0.657992	-0.000534763	0.0548315	0.990471	0.996841
ADIRF	10974	0.0151166	0.138573	0.424939	1	-0.0182213	0.143692	0.437331	1
ADK	132	-0.230443	0.110774	0.000707647	0.0207232	0.0128509	0.070873	0.791939	0.913054
ADM	133	-0.0515628	0.107249	0.120152	0.566831	-0.0737252	0.0987523	0.137912	0.424585
ADM2	79924	0.0158132	0.0789425	0.529026	0.922582	-0.207827	0.205778	0.00606841	0.0716762
ADM5	199800	0.0162614	0.080747	0.517581	0.919058	0.032633	0.0958282	0.462017	0.726178
ADNP	23394	0.02642	0.0524471	0.250765	0.760103	0.0952966	0.0595895	0.0424838	0.234092
ADNP2	22850	0.0356684	0.0452576	0.101097	0.52379	0.0765111	0.0540575	0.0856831	0.339978
ADO	84890	0.00579641	0.0407182	0.758272	0.977821	0.0806072	0.0582342	0.0821332	0.331573
ADORA1	134	0.00200463	0.0745427	0.933104	0.994711	-0.140367	0.164746	0.0209648	0.155577
ADORA2A	135	0.0107102	0.134567	0.553941	1	0.00750592	0.142038	0.715295	1
ADORA2A-AS1	646023	0.000111047	0.159213	0.992054	1	-0.00317577	0.164721	0.700829	1
ADORA2B	136	0.0098704	0.0951077	0.667187	0.961926	0.0281839	0.122442	0.417897	0.695288
ADORA3	140	0.0187997	0.161195	0.269834	1	-0.0070952	0.146618	0.694397	1
ADPGK	83440	-0.0293329	0.0459614	0.167867	0.658203	0.0224611	0.0538477	0.612489	0.821828
ADPGK-AS1	100287559	0.00580101	0.153953	0.652905	1	-0.00855357	0.157128	0.525464	1
ADPRH	141	0.0131957	0.132999	0.491193	0.912905	-0.00242242	0.136227	0.915755	1
ADPRHL1	113622	0.00713013	0.0764953	0.767229	0.978464	-0.00987892	0.0946348	0.816982	0.925702
ADPRHL2		0.00313152	0.0499762	0.884015	0.988795	-0.0315446	0.0651449	0.512502	0.761475
ADPRM	56985	0.0403352	0.0798529	0.178407	0.670655	0.096778	0.0951887	0.0660403	0.296164
ADRA1B	147	-0.00566215	0.18119	0.561362	1	-0.00488272	0.167014	0.542815	1
ADRA1D	146	-0.00523347	0.171655	0.615499	1	-0.00741727	0.166887	0.426316	1
ADRA2B	151	-0.00174354	0.118401	0.927987	0.993517	-0.0169486	0.136697	0.513827	1
ADRA2C	152	-0.00340255	0.105733	0.871789	0.988795	-0.0118093	0.12241	0.701003	0.871254
ADRB2	154	-0.000999981	0.149778	0.93809	1	-0.00892017	0.155568	0.532658	1
ADRBK1		-0.00450387	0.069207	0.851248	0.988405	-0.065683	0.0892735	0.185415	0.485296
ADRBK2		-0.0676517	0.0744381	0.0473092	0.365382	0.0379023	0.0505317	0.374816	0.663431
ADRM1	11047	-0.0070384	0.0831901	0.76608	0.978402	-0.0563091	0.111042	0.209849	0.517003
ADSL	158	0.00979233	0.0287056	0.489677	0.912905	0.0358829	0.0517511	0.407693	0.687332
ADSS		-0.000933283	0.0396446	0.959759	0.998287	0.0743927	0.065093	0.125891	0.405149
ADSSL1		0.0102627	0.055021	0.651807	0.958245	-0.00259533	0.080963	0.956489	0.983084
AEBP1	165	-0.0266286	0.074054	0.323391	0.82257	-0.0951488	0.0838966	0.0675875	0.299165
AEBP2	121536	-0.00368199	0.0513986	0.865888	0.98863	0.149109	0.0654917	0.00259204	0.0406418
AEN	64782	0.00118898	0.0430184	0.951546	0.998287	-0.18085	0.0657247	0.000274848	0.00841285
AES		0.0109351	0.0659976	0.652798	0.958245	-0.0544156	0.0850744	0.267288	0.570354
AF007147		0.00310041	0.159975	0.784096	1	0.00349824	0.166111	0.65398	1
AF020763		0.007093	0.165911	0.540713	1	0.00593219	0.158906	0.611087	1
AF035281		-0.00546657	0.0630926	0.817731	0.986542	-0.0196894	0.0882033	0.667177	0.853813
AF055024		0.0029957	0.158521	0.794788	1	-0.00119521	0.159539	0.906656	1
AF063596		-0.017892	0.149126	0.330617	1	-0.0167792	0.150049	0.405085	1
AF070581		-0.050042	0.122722	0.121785	0.569931	-0.107696	0.165114	0.0416186	0.231857
AF072097		-0.00502669	0.172395	0.625258	1	-0.00497978	0.161665	0.623596	1
AF075036		0.0159844	0.188503	0.229312	1	0.017306	0.175197	0.179783	1
AF075112		-0.0172985	0.130543	0.408907	0.875045	-0.0109405	0.135432	0.658192	1
AF079515		-0.012988	0.0582328	0.580322	0.939011	-0.00238292	0.0738546	0.960928	0.984752
AF085995		0.0183159	0.0940407	0.458547	0.900121	0.0872648	0.145587	0.0725577	0.311371
AF086102		-0.0192101	0.121997	0.395064	0.870492	-0.0180235	0.129493	0.538144	1
AF086125		0.000779441	0.165308	0.939837	1	-0.000897497	0.162396	0.919055	1
AF086126		-0.00754995	0.0814584	0.751473	0.977821	0.0294881	0.10799	0.459117	0.723956
AF086132		-0.0158156	0.074494	0.530087	0.922582	-0.0402967	0.0925107	0.383722	0.669305
AF086154		0.0145899	0.150976	0.380718	1	-0.00199322	0.14686	0.906649	1
AF086184		-0.00404991	0.137959	0.797506	1	-0.0270121	0.186409	0.0993671	1
AF086285		0.117634	0.167243	0.0210324	0.227615	-0.00164227	0.094192	0.969283	0.987732
AF086351		0.00415859	0.105268	0.844448	0.987894	0.0238484	0.130399	0.437976	0.709542
AF088041		-0.0550526	0.0734706	0.0825157	0.4771	-0.0247578	0.0617033	0.600597	0.81457
AF090939		-0.00595289	0.155874	0.637097	1	0.00345821	0.155043	0.786516	1
AF116693		-0.00427991	0.0650011	0.857443	0.98863	0.0673286	0.107834	0.157626	0.449907
AF119915		0.000222887	0.132387	0.989337	1	0.0057029	0.142448	0.775246	1
AF131837		-0.00702513	0.0613413	0.766004	0.978402	-0.0139008	0.0837408	0.767341	0.902506
AF143871		-0.00868381	0.131888	0.629609	1	-0.00927089	0.143619	0.646712	1
AF157115		0.0117547	0.0910314	0.618873	0.95093	0.00201878	0.102269	0.958599	0.983927
AF161365		0.0152791	0.148235	0.379695	1	0.00848205	0.144337	0.665703	1
AF161442		-0.00152099	0.167494	0.880545	1	-0.0144674	0.17188	0.226714	1
AF188711		-0.0139142	0.152332	0.388467	1	-0.0174217	0.159135	0.307217	1
AF258550		-0.00591527	0.0899404	0.796595	0.982009	0.00657816	0.110997	0.851268	0.941334
AF258560		-0.0208681	0.11887	0.372632	0.85823	-0.00519026	0.122321	0.862182	1
AF268386		-0.193203	0.303961	0.0078001	0.119599	-0.0402235	0.118014	0.307952	0.607202
AF279775		-0.00225406	0.157437	0.845659	1	-0.0014415	0.158217	0.894389	1
AF279782		-0.0212306	0.127995	0.34822	0.839831	-0.0134488	0.127864	0.639989	1
AF289551		0.00100846	0.129777	0.953335	0.998287	0.0118824	0.14115	0.593385	1
AF339817		-0.0170747	0.0765758	0.501095	0.914467	0.00302319	0.0913691	0.945117	0.97876
AF420437		0.0109872	0.136065	0.539614	0.923915	0.0189867	0.150511	0.366014	1
AF520792		0.0147278	0.0971906	0.533758	0.923172	0.00996799	0.117345	0.760103	0.899634
AF520793		0.00416964	0.107881	0.841793	0.987894	0.00469719	0.125802	0.867937	1
AFAP1	60312	0.00390237	0.0439994	0.844244	0.987894	0.0574552	0.0642962	0.233309	0.540521
AFAP1-AS1	84740	-0.019259	0.192895	0.182087	1	-0.00281829	0.158392	0.797598	1
AFAP1L1	134265	0.0505506	0.166464	0.100286	0.522585	-0.0190451	0.12647	0.535794	0.77551
AFAP1L2	84632	-0.0282122	0.0677077	0.287879	0.790754	-0.785716	0.134207	6.16648e-11	1.48835e-08
AFF1	4299	-0.0720119	0.0757865	0.0405568	0.335409	0.017245	0.0580257	0.708179	0.874465
AFF2	2334	-0.0234564	0.161189	0.223013	1	-0.0153183	0.147292	0.458957	1
AFF3	3899	-0.230597	0.0571802	4.32852e-06	0.0003242	-0.093467	0.0535402	0.034819	0.210703
AFF4	27125	-0.0293231	0.0579626	0.235588	0.739997	0.0342472	0.0588025	0.460389	0.72503
AFG3L1P	172	0.013477	0.048261	0.524918	0.920698	0.0421371	0.0722047	0.391573	0.675117
AFG3L2	10939	-0.0165855	0.0346869	0.317048	0.81679	0.000367377	0.0505213	0.993134	0.997854
AFMID	125061	-0.0315172	0.0534997	0.184327	0.678671	-0.152634	0.0691242	0.00267131	0.0413126
AFP	174	-0.0154703	0.108116	0.498901	0.914436	-0.0468833	0.135383	0.210373	0.517428
AFTPH	54812	0.0235478	0.0582232	0.331904	0.828029	0.0715948	0.0699896	0.148986	0.44004
AGA	175	0.0101729	0.0515113	0.643229	0.95788	0.0855991	0.0780595	0.0937234	0.354344
AGAP1	116987	-0.0570597	0.0771128	0.0811393	0.475328	-0.060552	0.0684138	0.217718	0.525608
AGAP11	119385	0.00940499	0.11893	0.642394	0.95788	0.00213767	0.131047	0.933293	1
AGAP2	116986	-0.0210534	0.0687365	0.412371	0.87749	-0.0486775	0.0742087	0.324615	0.621578
AGAP2-AS1	100130776	0.00210181	0.144273	0.8818	1	0.00578809	0.155279	0.662715	1
AGAP3	116988	-0.000571249	0.0642694	0.98077	0.99948	-0.124447	0.101329	0.0257625	0.175918
AGAP4	119016	0.000591069	0.118564	0.975481	0.999434	0.00327507	0.13864	0.879946	1
AGAP5	729092	-0.0300553	0.0903702	0.279585	0.786524	-0.0181402	0.0934739	0.67811	0.859267
AGAP6	414189	-0.0294927	0.0662577	0.26552	0.774218	-0.102022	0.0879774	0.0534283	0.265214
AGAP7		-0.030826	0.0823539	0.272575	0.781018	0.00864283	0.0915581	0.844162	0.937692
AGAP8		0.00256125	0.0692535	0.914833	0.990735	-0.0327617	0.0913574	0.474175	0.736731
AGAP9	642517	-0.033926	0.131839	0.205177	0.706468	-0.0455865	0.150032	0.174903	0.471967
AGBL1	123624	-0.0331868	0.170809	0.14524	0.62186	-0.0187924	0.142374	0.438306	1
AGBL3	340351	0.011025	0.0903996	0.639884	0.957052	0.0643755	0.148274	0.118029	0.393694
AGBL4	84871	-0.0354364	0.125591	0.199979	0.701998	0.0171321	0.115013	0.622426	0.827021
AGBL5	60509	0.0571802	0.0570069	0.0432973	0.347684	-0.0200108	0.0482447	0.629212	0.83129
AGER	177	0.0169765	0.0550701	0.46216	0.901484	0.0475595	0.0706773	0.333558	0.629485
AGFG1	3267	-0.0234172	0.0521367	0.302494	0.801636	0.0991345	0.0521218	0.0228812	0.164412
AGFG2	3268	-0.00112014	0.0678013	0.9626	0.998316	-0.0436485	0.0915674	0.351749	0.644931
AGGF1	55109	0.0316085	0.0590198	0.209976	0.708624	0.085691	0.0543404	0.0550607	0.269591
AGK	55750	-0.0493081	0.062135	0.0815043	0.475396	0.0638949	0.0602071	0.174204	0.470952
AGL	178	-0.0145074	0.0549454	0.52686	0.921454	0.117443	0.0782141	0.0251435	0.173437
AGMAT	79814	-0.0275342	0.0983039	0.303543	0.801842	-0.00345014	0.102198	0.929423	0.973319
AGMO	392636	0.0156421	0.165397	0.299402	1	-0.00820891	0.154093	0.57597	1
AGO1	26523	-0.00268875	0.0351257	0.873705	0.988795	0.0428477	0.0549005	0.339358	0.633427
AGO2	27161	0.00516048	0.0536012	0.816976	0.986542	0.00196665	0.0806205	0.967077	0.986825
AGO3	192669	0.0425497	0.0718124	0.146957	0.625385	0.0971705	0.0762365	0.0584097	0.278953
AGO4	192670	-0.0268159	0.0635148	0.296336	0.797681	0.0643735	0.0667851	0.187783	0.488553
AGPAT1	10554	-0.021596	0.0462156	0.299854	0.798957	-0.0980451	0.0482276	0.0179058	0.140977
AGPAT2	10555	-0.0333846	0.103474	0.23522	0.73975	-0.08132	0.133845	0.0905469	0.350003
AGPAT3	56894	-0.103877	0.102354	0.0219368	0.233185	-0.0601349	0.0689171	0.221621	0.529593
AGPAT4	56895	-0.0095412	0.0340433	0.560602	0.932164	-0.0144737	0.0512116	0.73674	0.889038
AGPAT4-IT1	79992	0.00540576	0.0952306	0.809124	0.984849	-0.00240243	0.115227	0.94188	0.977382
AGPAT5	55326	0.0397655	0.0615424	0.137807	0.60567	0.128773	0.0554504	0.00440136	0.0589102
AGPAT6		0.0511565	0.0556757	0.0577716	0.404547	0.00951648	0.0419535	0.799699	0.916262
AGPAT9		0.0147518	0.159671	0.338156	1	0.0127083	0.156532	0.41553	1
AGPHD1		-0.0105858	0.0935064	0.64841	0.958245	0.0262002	0.118741	0.460202	0.724987
AGPS	8540	-0.0387705	0.0619867	0.147584	0.626057	0.0274088	0.0541324	0.537747	0.776658
AGRN	375790	-0.0238195	0.10837	0.342631	0.834695	-0.0692615	0.142919	0.111999	0.385882
AGT	183	0.573809	0.679957	0.000501851	0.0159933	-0.0157821	0.132731	0.562951	1
AGTPBP1	23287	-0.0864146	0.08697	0.0301236	0.283497	0.0237492	0.0617561	0.615602	0.823855
AGTR1	185	0.00618216	0.113267	0.762353	0.977821	0.0255387	0.138984	0.366702	0.656152
AGTRAP	57085	-0.00349248	0.0735494	0.884107	0.988795	-0.0542806	0.0929094	0.256609	0.561678
AGXT2L2		-0.121694	0.0958967	0.0111452	0.152606	-0.0217169	0.0660675	0.652784	0.845661
AHCTF1	25909	-0.0239421	0.0519275	0.291236	0.794726	0.00525669	0.0553426	0.907	0.963687
AHCTF1P1	285116	-0.011261	0.0884883	0.635623	0.956489	0.00971612	0.106252	0.795339	0.914397
AHCY	191	-0.0122202	0.0499553	0.57208	0.937438	-0.114385	0.0711889	0.0244561	0.170891
AHCYL1	10768	-0.0191666	0.0434874	0.33411	0.829305	0.052255	0.0504049	0.22045	0.528367
AHCYL2	23382	0.189237	0.119321	0.00270149	0.0568748	0.0933073	0.0750761	0.0674634	0.299086
AHDC1	27245	-0.0237704	0.0950779	0.359903	0.848583	-0.134667	0.177614	0.023313	0.165815
AHI1	54806	-0.0181609	0.059476	0.45084	0.896342	0.509727	0.118445	1.68555e-07	1.82473e-05
AHNAK	79026	-0.149292	0.136181	0.00911577	0.132907	-0.330905	0.16361	0.000205893	0.00670655
AHNAK2	113146	-0.250322	0.280559	0.00376944	0.0717452	-0.439597	0.284441	0.000389113	0.0111675
AHR	196	-0.162711	0.147687	0.00733227	0.114588	0.0313309	0.0776003	0.52043	0.766536
AHRR	57491	-0.0233465	0.0837364	0.377094	0.860367	-0.023837	0.100414	0.566463	0.794832
AHSA1	10598	0.00539164	0.0379267	0.763155	0.977891	0.0261246	0.0576187	0.569546	0.797081
AHSA2		-0.0310142	0.0709068	0.257469	0.767894	-0.00317369	0.0792406	0.947234	0.979343
AHSG	197	0.0155373	0.151583	0.359529	1	0.0124587	0.150591	0.488807	1
AIDA	64853	0.0659754	0.0772008	0.0546808	0.393416	0.0717089	0.0590844	0.124314	0.402544
AIF1	199	0.00331244	0.0844503	0.886819	0.988795	-0.0703012	0.135198	0.117454	0.393358
AIF1L	83543	0.129961	0.0696595	0.00314123	0.0632644	0.0092845	0.056694	0.838503	0.935744
AIFM1	9131	-0.0135184	0.0353647	0.422267	0.882601	-0.0217437	0.0536363	0.623116	0.827021
AIFM2	84883	0.0292724	0.0876396	0.290405	0.793849	0.0336131	0.0888071	0.470635	0.734035
AIFM3	150209	-0.00800061	0.115419	0.695629	0.967074	-0.0209698	0.13204	0.472518	0.735555
AIG1	51390	-0.292636	0.109775	9.83583e-05	0.00419585	0.0219226	0.0707988	0.653201	0.845978
AIM1		-0.00020099	0.144463	0.988538	1	-0.0139536	0.154854	0.408056	1
AIM1L		-0.0524668	0.134333	0.109193	0.545898	-0.125373	0.198459	0.025158	0.173437
AIM2	9447	0.169858	0.235234	0.00964965	0.138181	0.126768	0.173666	0.0274911	0.183145
AIMP1	9255	0.00107019	0.0401669	0.954286	0.998287	0.0710362	0.0585716	0.126255	0.405727
AIMP2	7965	-0.00262823	0.0381935	0.883935	0.988795	-0.0507509	0.065067	0.293593	0.594331
AIP	9049	-0.00179942	0.070702	0.940096	0.99737	-0.0596003	0.0907624	0.221911	0.529593
AIPL1	23746	0.0116253	0.174461	0.35101	1	0.00384352	0.162427	0.683802	1
AIRE	326	-0.00265181	0.160427	0.812444	1	0.00157124	0.154747	0.900993	1
AJ011378		0.0065065	0.154842	0.615354	1	-0.0051679	0.156508	0.679133	1
AJ011981		-0.0353386	0.19506	0.0989679	1	-0.0302548	0.160094	0.198998	1
AJ297365		-0.0137503	0.118197	0.520516	0.92026	0.0204843	0.135984	0.456178	1
AJ420595		0.0125163	0.119436	0.54975	0.928138	0.0189772	0.136653	0.476962	1
AJ606331		-0.0173021	0.127563	0.41735	0.87943	0.0227772	0.136564	0.417731	1
AJUBA	84962	0.0305474	0.0468001	0.158234	0.642744	-0.0761457	0.0546258	0.0890947	0.347022
AK000154		0.0138475	0.0568517	0.552053	0.92864	0.0740871	0.078746	0.142826	0.430485
AK000451		0.00306173	0.175844	0.747492	1	-0.001255	0.159656	0.901526	1
AK000798		-0.00276835	0.103412	0.896636	0.989077	0.0330621	0.136754	0.301317	0.600821
AK000807		0.00201546	0.123104	0.913402	0.99073	-0.0287183	0.150366	0.265269	1
AK000953		0.0455542	0.0887163	0.14958	0.628313	0.0762662	0.0990751	0.127367	0.407076
AK001057		3.84604e-06	0.0918238	0.999863	0.999951	-0.00480046	0.113827	0.886711	0.953758
AK001351		-0.013758	0.145337	0.425254	1	-0.0108725	0.147732	0.56109	1
AK001394		-0.00872567	0.0523188	0.6931	0.966336	0.0786294	0.0662913	0.108357	0.37957
AK001533		-0.145115	0.231872	0.0141239	0.177812	-0.0459609	0.11015	0.282757	0.585225
AK001558		-0.021099	0.111174	0.381687	0.861981	-0.0573171	0.156352	0.122911	0.399617
AK001582		0.0142096	0.146789	0.408389	1	0.000733803	0.147507	0.964648	1
AK001928		-0.0132734	0.139651	0.462528	1	-0.027347	0.1634	0.194854	1
AK001975		0.00730029	0.100233	0.740927	0.975652	0.0107397	0.11454	0.751781	0.895507
AK021537		-0.00117158	0.174724	0.900274	1	-0.0136495	0.169719	0.255415	1
AK021551		0.0195056	0.0934965	0.435702	0.890454	0.01818	0.110538	0.620868	0.826346
AK021563		0.00443381	0.073229	0.853491	0.988405	-0.0274645	0.099376	0.517819	0.764756
AK021570		-0.0217121	0.0964921	0.391751	0.867606	0.0351516	0.112291	0.376303	0.664314
AK021664		-0.0106236	0.0694861	0.664108	0.960691	0.0133717	0.087516	0.769991	0.903842
AK021739		0.0224357	0.131774	0.322029	0.822041	0.007506	0.129376	0.780273	1
AK021804		-0.0353875	0.116638	0.207695	0.708248	0.0428974	0.119862	0.280228	0.583564
AK021876		-0.0308965	0.11462	0.249164	0.759643	0.0157284	0.111317	0.662504	0.852029
AK021888		0.000606168	0.0496796	0.977384	0.99948	0.067153	0.0731175	0.17847	0.475415
AK021933		-0.0255599	0.0822516	0.342835	0.834807	0.0180504	0.0954828	0.673842	0.857103
AK021977		-0.0266231	0.170335	0.175569	1	-0.023499	0.161997	0.226274	1
AK022030		0.00174484	0.0597658	0.940202	0.99737	0.0440235	0.0895325	0.352738	0.646101
AK022382		0.00713136	0.0799062	0.76545	0.978402	-0.0284444	0.103503	0.489578	0.746222
AK022787		0.00839824	0.173125	0.458464	1	0.00287564	0.158408	0.79364	1
AK022793		0.00801895	0.0866341	0.732668	0.974977	-0.0276038	0.110359	0.475063	0.737179
AK022898		-0.0370437	0.145715	0.169435	0.65897	-0.0112037	0.126188	0.699297	1
AK022914		0.0145927	0.154299	0.365196	1	-0.00590366	0.149141	0.719084	1
AK022915		-0.00481731	0.0663191	0.840435	0.987894	0.0794551	0.0977844	0.115974	0.390998
AK022993		0.0381919	0.10459	0.19475	0.696583	-0.0163023	0.102804	0.680953	0.860623
AK022997		0.0378071	0.0785541	0.198007	0.699915	0.322641	0.148192	0.00013437	0.00482519
AK023033		0.0055802	0.152185	0.67141	1	-0.0133425	0.157733	0.388201	1
AK023040		0.00888422	0.0460149	0.664414	0.960691	0.0109031	0.0731158	0.822888	0.928299
AK023159		0.0716442	0.0945225	0.0581963	0.405081	0.0941227	0.0810797	0.0690622	0.30271
AK023178		0.00869433	0.0670522	0.719326	0.971977	-0.00791233	0.0904771	0.858551	0.942786
AK023304		0.0062034	0.100423	0.777245	0.979246	0.0255298	0.123543	0.448194	0.716366
AK023457		0.0162895	0.061349	0.501726	0.914467	0.0189879	0.0786099	0.694138	0.867187
AK023507		0.00703554	0.145842	0.634039	1	-0.00525893	0.147107	0.761868	1
AK023515		-0.0173678	0.192315	0.203739	1	0.000288304	0.15313	0.982856	1
AK023566		-0.00252905	0.0859808	0.912817	0.99073	-0.0147101	0.1082	0.692348	0.866127
AK023614		-0.00467273	0.151809	0.719306	1	-0.000111722	0.150088	0.994093	1
AK023627		0.00614592	0.0771466	0.79771	0.982009	0.0202596	0.0994032	0.625587	0.828701
AK023809		0.0086991	0.131325	0.631029	1	0.000865205	0.142552	0.964367	1
AK024092		-0.00683592	0.0771829	0.776064	0.97906	-0.00980787	0.0978322	0.812083	0.923195
AK024119		-0.00167374	0.139182	0.912548	1	-0.0175108	0.158526	0.311773	1
AK024134		0.00839981	0.169129	0.473017	1	0.000468406	0.162959	0.956294	1
AK024141		-0.00296161	0.136772	0.852192	1	-0.0110113	0.14623	0.572031	1
AK024242		-0.0213656	0.117545	0.366828	0.85502	-0.0161607	0.124207	0.601176	0.814776
AK024248		-0.0249673	0.0661402	0.334883	0.829957	-0.0290707	0.0803408	0.547207	0.781884
AK024535		0.00964835	0.153566	0.497475	1	0.00755683	0.156434	0.571827	1
AK024736		0.000711277	0.142252	0.960871	1	0.0195532	0.166144	0.226209	1
AK024998		-0.0170407	0.101639	0.474318	0.905036	-0.0449624	0.13168	0.231799	0.540082
AK025061		0.0145562	0.13054	0.466851	0.902857	0.0130839	0.138592	0.583239	1
AK025117		-0.017028	0.0603373	0.480689	0.908234	-0.0207307	0.0720028	0.67106	0.855772
AK025127		-0.037503	0.238564	0.0611116	1	-0.0428389	0.227761	0.0329673	1
AK025140		0.0133598	0.0728734	0.590689	0.940697	0.0759932	0.105823	0.124121	0.402431
AK025288		-0.00764535	0.164945	0.520334	1	-0.0065952	0.157195	0.602474	1
AK025511		-0.0312975	0.137617	0.218116	0.718896	-0.0084512	0.126881	0.7645	1
AK025664		-0.104116	0.19137	0.0284901	0.274073	-0.0448037	0.107875	0.298263	0.598797
AK025726		-0.0480918	0.0818389	0.129207	0.585448	-0.0438368	0.072967	0.373444	0.661957
AK025793		0.0131134	0.169446	0.332843	1	-0.00336742	0.153841	0.801093	1
AK025975		0.00205208	0.0780464	0.93104	0.99403	0.0637182	0.119572	0.159151	0.452051
AK026244		-0.00328503	0.0905986	0.884879	0.988795	4.64172e-06	0.113765	0.99989	0.999911
AK026379		-0.00514596	0.156373	0.676159	1	-0.00330908	0.155747	0.789301	1
AK026392		0.0117843	0.158601	0.409416	1	-0.00410087	0.152759	0.770858	1
AK026502		0.0246782	0.0799966	0.356708	0.847475	-0.00898286	0.0917556	0.837854	0.935304
AK026512		0.0123083	0.108696	0.577364	0.939011	0.0143154	0.125218	0.634078	0.834119
AK026714		-0.016274	0.0724364	0.518848	0.91951	-0.0296105	0.0884322	0.523154	0.767553
AK026758		-0.0116808	0.173453	0.352907	1	-0.00388714	0.159777	0.714017	1
AK026777		-0.00347172	0.0944144	0.876357	0.988795	0.0189578	0.112271	0.600616	0.81457
AK026905		0.00482014	0.178549	0.619336	1	0.0107865	0.16782	0.321519	1
AK027091		-0.016502	0.125584	0.438866	0.890608	-0.0108807	0.129911	0.68997	1
AK027332		-0.00473621	0.140629	0.757262	1	-0.0137749	0.150827	0.455638	1
AK054623		-0.144341	0.205934	0.0136348	0.174106	0.000140297	0.0995657	0.997211	0.998704
AK054635		-0.0247198	0.103867	0.335263	0.830011	-0.0276065	0.115809	0.453324	0.720298
AK054753		-0.00068983	0.0979441	0.974802	0.999434	0.0585403	0.151431	0.128717	0.409067
AK054837		-0.0118842	0.0971048	0.607112	0.946572	-0.126398	0.221037	0.020993	0.15563
AK054921		0.0168221	0.0824502	0.503655	0.915451	0.0161873	0.0983573	0.696628	0.869257
AK054970		-0.0166823	0.0753897	0.510033	0.91718	0.0506102	0.0921974	0.287048	0.589136
AK054972		-0.00561593	0.120714	0.771097	0.978971	0.0169368	0.13702	0.511812	1
AK054988		0.0156063	0.13472	0.429216	0.88596	0.0484843	0.194615	0.0623705	1
AK055017		-0.106264	0.132915	0.0254431	0.254634	-0.00620257	0.0844982	0.894091	0.957211
AK055145		-0.0447417	0.0929037	0.155449	0.638653	0.0599667	0.0907892	0.219426	0.527532
AK055197		-0.0360697	0.0920191	0.218126	0.718896	-0.0020774	0.0908146	0.962466	0.985218
AK055250		0.00229929	0.198199	0.764977	1	-0.0014295	0.160673	0.882625	1
AK055254		-0.0512384	0.165841	0.0989951	0.519189	-0.0550094	0.153967	0.13365	0.41751
AK055257		-0.00241471	0.0846798	0.917153	0.991189	0.0207207	0.106653	0.592434	0.809576
AK055260		-0.0210618	0.151971	0.27764	1	-0.0321829	0.166546	0.159305	1
AK055323		0.0177353	0.0693866	0.483089	0.9088	0.0445469	0.0802683	0.363202	0.653776
AK055332		0.0156319	0.13888	0.412981	0.877491	0.00484503	0.140333	0.817259	1
AK055351		0.0229239	0.129256	0.320976	0.821016	0.0543511	0.171028	0.0996207	1
AK055370		-0.00173901	0.0677043	0.941979	0.997718	0.134833	0.122008	0.0212195	0.156835
AK055384		0.00264936	0.0941772	0.905404	0.990136	-0.0196593	0.118502	0.562699	0.792863
AK055386		-0.00384737	0.0960237	0.862238	0.98863	-0.0208336	0.122016	0.526902	0.769707
AK055408		0.0373536	0.137917	0.175936	0.666483	0.0744474	0.177625	0.0665632	0.297333
AK055458		0.00256262	0.102222	0.904823	0.990136	0.000721618	0.121267	0.980913	0.992644
AK055459		0.0298769	0.0861284	0.283645	0.788237	0.277822	0.172006	0.000899298	0.019904
AK055550		0.00594132	0.157261	0.631678	1	0.000994033	0.159137	0.923625	1
AK055570		-0.00258206	0.139692	0.865169	1	0.000667607	0.145559	0.969845	1
AK055601		-0.182023	0.0888233	0.00135044	0.0342413	-0.0244793	0.0634782	0.608209	0.818979
AK055656		-0.00644174	0.136995	0.695453	1	0.0155243	0.149744	0.430918	1
AK055694		0.0259975	0.0984322	0.323664	0.822727	0.0569509	0.126864	0.178141	0.4749
AK055712		0.0269265	0.0935352	0.316102	0.816012	0.011458	0.101576	0.772833	0.904845
AK055785		0.0019611	0.0704747	0.934733	0.995423	-0.0133089	0.0943783	0.756888	0.897887
AK055849		-0.00621128	0.0647517	0.794885	0.982009	0.0361906	0.0911754	0.433164	0.706156
AK055910		-0.0161079	0.0808817	0.520995	0.920397	0.0765069	0.127729	0.106671	0.376894
AK055957		-0.00864583	0.124832	0.652696	0.958245	-0.0122048	0.140969	0.586591	1
AK055981		0.00794697	0.0541159	0.72364	0.972602	0.02261	0.0802995	0.638169	0.836393
AK056073		-0.0201598	0.077311	0.436499	0.890454	-0.00143371	0.0928768	0.973549	0.990331
AK056077		0.0102085	0.17135	0.40176	1	0.00924615	0.164151	0.407436	1
AK056081		0.0122283	0.109914	0.577367	0.939011	-0.0014501	0.124329	0.959778	1
AK056098		-0.0184167	0.10149	0.445966	0.893678	-0.00445448	0.109673	0.900283	0.960679
AK056105		-0.0567325	0.100202	0.101129	0.52379	-0.537804	0.208642	2.93291e-05	0.00145882
AK056182		0.00904371	0.0869633	0.701261	0.968727	-0.0624224	0.128998	0.151421	0.442797
AK056196		-0.106072	0.115954	0.0236727	0.243514	-0.0384905	0.0774961	0.432114	0.705166
AK056211		0.00349239	0.12087	0.854328	0.988405	0.0135268	0.141055	0.553741	1
AK056228		0.0349713	0.195322	0.0994777	1	0.0119059	0.148548	0.524583	1
AK056246		-0.0144449	0.0856107	0.555941	0.930573	-0.0285631	0.110067	0.463332	0.727324
AK056253		-0.00587225	0.0907977	0.797293	0.982009	0.0370828	0.127941	0.301831	0.601172
AK056267		0.0103831	0.158222	0.451123	1	-0.00178476	0.153737	0.892314	1
AK056351		0.0378988	0.0967804	0.201183	0.703851	-0.0168349	0.0934102	0.699634	0.870369
AK056368		-0.0170788	0.0619154	0.484042	0.90886	0.0276068	0.0834784	0.56183	0.792214
AK056432		-0.00154118	0.144089	0.91314	1	0.00266092	0.151478	0.854443	1
AK056486		-0.0043102	0.0793705	0.855841	0.988405	0.00691228	0.0968856	0.867842	0.945927
AK056490		-0.0105614	0.137319	0.547169	1	-0.0117931	0.146457	0.548612	1
AK056505		0.00498742	0.163455	0.657752	1	-0.0035274	0.155849	0.775681	1
AK056524		0.00516673	0.121896	0.78623	0.981148	0.0139254	0.135497	0.585317	1
AK056618		0.0278997	0.182591	0.142218	1	0.0187454	0.155104	0.327495	1
AK056623		-0.0197527	0.0734686	0.443578	0.892977	0.055737	0.0956591	0.241204	0.547329
AK056657		0.00495753	0.0796796	0.834617	0.987894	-0.0601794	0.123647	0.168754	0.464491
AK056817		0.153036	0.261473	0.0127686	0.167576	-0.000798846	0.108261	0.982341	0.993204
AK056897		0.0668995	0.22951	0.0421895	0.342681	0.0393428	0.162132	0.155403	1
AK056973		0.0260369	0.0843999	0.335088	0.830011	0.0299092	0.0998978	0.483042	0.741931
AK057177		0.467603	0.27755	0.000315421	0.0106803	-0.0166025	0.0942438	0.70125	0.871318
AK057187		0.00719328	0.137928	0.661817	1	0.00346991	0.14231	0.860191	1
AK057259		0.00381948	0.161462	0.734075	1	0.00317781	0.163448	0.71806	1
AK057321		-0.00764351	0.0753136	0.751893	0.977821	0.016369	0.0971631	0.697008	0.869352
AK057332		-0.00408135	0.144676	0.775717	1	-0.00178199	0.144135	0.923348	1
AK057379		0.00840354	0.117002	0.679104	0.963321	0.137365	0.293312	0.00907499	0.0919683
AK057451		0.00195448	0.125543	0.913982	1	0.0016559	0.13625	0.942216	1
AK057473		0.000984299	0.0785127	0.96682	0.999077	-0.00457456	0.10184	0.906995	0.963687
AK057519		0.0405561	0.175848	0.115055	0.555512	0.0319655	0.155946	0.212622	1
AK057596		-0.0114966	0.079914	0.637711	0.956829	0.00973308	0.100135	0.808732	0.921184
AK057604		0.00296492	0.0776325	0.900726	0.989819	0.118015	0.146675	0.0352736	0.212319
AK057657		-0.0301903	0.0658124	0.254608	0.764645	0.00482472	0.0684629	0.920796	0.969237
AK057681		0.0565107	0.134583	0.0964601	0.511793	0.00148025	0.105009	0.968598	0.987414
AK057689		0.0286448	0.14795	0.219742	0.721654	0.0311637	0.149616	0.251792	1
AK057719		-0.0157296	0.103705	0.50022	0.914436	-0.0159232	0.118567	0.630862	0.831986
AK057766		-0.0183029	0.125469	0.403677	0.872701	-0.0205733	0.134792	0.462326	1
AK057873		-0.0066181	0.175634	0.528148	1	-0.00134838	0.160704	0.888969	1
AK057887		-0.0146546	0.0498504	0.498925	0.914436	0.0310078	0.0650583	0.519518	0.765729
AK057897		0.0720618	0.20112	0.0513641	0.380395	0.0288386	0.128131	0.384427	0.669643
AK057978		-0.0240726	0.127256	0.309669	0.808913	-0.00809261	0.126415	0.77544	1
AK058136		0.00161743	0.127291	0.927385	1	0.0286169	0.161841	0.197365	1
AK058177		-0.00906582	0.117801	0.65575	0.959307	0.00522806	0.131372	0.838409	1
AK074396		0.0463527	0.313537	0.0327243	1	0.000137991	0.170997	0.977386	1
AK074469		0.00212558	0.134337	0.896519	1	0.00129347	0.144582	0.943463	1
AK074476		-0.00587479	0.0503826	0.785602	0.981148	-0.0177921	0.0751859	0.714713	0.878691
AK074615		-0.00336741	0.146702	0.806824	1	-0.00328354	0.143112	0.864449	1
AK090553		0.0105186	0.100963	0.640194	0.957052	-0.0013961	0.118464	0.9646	0.986156
AK090593		0.0414513	0.0880617	0.17596	0.666483	0.031985	0.0890914	0.490368	0.74643
AK090674		0.0150424	0.0732266	0.548465	0.927693	0.0505094	0.0893569	0.293243	0.594137
AK090700		0.011012	0.136821	0.535734	1	0.0256373	0.159622	0.22779	1
AK090736		0.0229449	0.0986281	0.368652	0.855591	0.0152523	0.104645	0.693838	0.867032
AK090788		0.000848528	0.153611	0.944187	1	-0.00116372	0.159259	0.910256	1
AK090844		-0.00663951	0.0782697	0.781687	0.980484	0.128521	0.129819	0.0264907	0.178337
AK090904		-0.00706676	0.0679911	0.769567	0.978971	-0.0293723	0.0907789	0.519805	0.765998
AK090973		0.012441	0.099445	0.588626	0.940239	0.0133889	0.111614	0.706537	0.87356
AK091028		0.000503499	0.116813	0.979398	0.99948	0.0185629	0.147313	0.400859	1
AK091070		-0.0170773	0.106468	0.465948	0.902857	-0.00951494	0.117152	0.770858	0.904056
AK091102		-0.0757008	0.156663	0.0547893	0.393687	-0.086796	0.146233	0.0730055	0.312641
AK091275		0.00362175	0.168825	0.72522	1	0.000320031	0.160542	0.973574	1
AK091365		0.00873945	0.14058	0.592794	1	-0.00968421	0.148338	0.590214	1
AK091593		0.0101321	0.149343	0.503111	1	-0.0113429	0.156471	0.449115	1
AK091624		-0.00927379	0.0896288	0.69151	0.965666	-0.0458084	0.130346	0.230261	0.538886
AK091729		-0.00989544	0.096312	0.66489	0.960745	-0.016246	0.116113	0.634626	0.834623
AK091866		0.00743854	0.11105	0.721984	0.972602	-0.0257398	0.132369	0.401714	0.683556
AK091889		0.000406339	0.151861	0.973937	1	0.00308399	0.158652	0.777673	1
AK091906		0.00124021	0.148699	0.92464	1	0.0110263	0.159051	0.425476	1
AK092048		-0.029037	0.108743	0.274791	0.783714	0.00555172	0.097674	0.892618	0.956361
AK092080		0.010446	0.0967875	0.648118	0.958245	-0.0028493	0.113761	0.93248	0.974441
AK092098		-0.00729261	0.0793519	0.760791	0.977821	-0.0199782	0.101974	0.621393	0.826508
AK092251		-0.00940986	0.150936	0.518798	1	-0.0022691	0.151595	0.874706	1
AK092313		-0.0174222	0.165405	0.272415	1	-0.00835095	0.151922	0.59612	1
AK092331		-0.0480461	0.108159	0.135233	0.599936	-0.0412278	0.102253	0.346568	0.640135
AK092380		0.00279502	0.106629	0.89381	0.988795	0.00689892	0.126671	0.805952	1
AK092451		-0.0317054	0.171591	0.149154	0.627479	-0.0435318	0.175857	0.103245	1
AK092541		0.0189924	0.118927	0.405387	0.873101	-0.0113066	0.125768	0.698689	1
AK092619		-0.0142691	0.161643	0.339148	1	-0.00322121	0.151131	0.827448	1
AK092965		0.0139541	0.122458	0.505055	0.915956	0.0167715	0.134211	0.533832	1
AK093002		-0.0595927	0.240685	0.0398792	0.33278	-0.00462381	0.135483	0.843995	1
AK093026		0.0561316	0.180341	0.0799733	0.473941	0.0176842	0.125928	0.563401	0.79314
AK093114		-0.00511338	0.172358	0.620247	1	-0.0101178	0.164749	0.375745	1
AK093124		0.0075132	0.159441	0.549701	1	0.00100789	0.15466	0.936394	1
AK093203		0.0277415	0.158575	0.199901	0.701998	0.030069	0.161126	0.194314	1
AK093256		-0.0145591	0.112066	0.513321	0.91865	0.00892821	0.125048	0.759105	1
AK093299		-0.00124332	0.109231	0.951765	0.998287	0.0361756	0.145397	0.239262	1
AK093356		0.0203938	0.0796288	0.431563	0.88793	0.0482498	0.103263	0.281783	0.584599
AK093363		-0.0537465	0.324397	0.0261315	1	-0.00407105	0.159306	0.708083	1
AK093416		-0.0365979	0.120552	0.195557	0.69796	-0.00535609	0.110244	0.879535	0.951433
AK093443		-0.00196383	0.155547	0.8685	1	-0.00507207	0.154903	0.701603	1
AK093534		-0.00537778	0.0775724	0.821975	0.986542	0.0479977	0.103742	0.282644	0.585225
AK093551		-0.00551204	0.0609888	0.814556	0.986435	-0.0154139	0.0898701	0.731653	0.886521
AK093552		-0.0235711	0.184954	0.161291	1	-0.0295131	0.19427	0.077082	1
AK093555		-0.00581372	0.0786669	0.807573	0.984477	0.0154106	0.104761	0.690601	0.864602
AK093892		-0.00939882	0.168091	0.440434	1	-0.0204802	0.176065	0.158105	1
AK093898		-0.00567657	0.0754032	0.813179	0.985798	0.097888	0.122115	0.062129	0.287469
AK093940		0.00193922	0.167573	0.848597	1	0.000330597	0.165719	0.963888	1
AK094117		-0.00198387	0.181061	0.823489	1	-0.00376235	0.157755	0.743725	1
AK094156		-0.00748178	0.134481	0.663746	1	-0.00985224	0.142272	0.640231	1
AK094188		0.011011	0.0619758	0.645242	0.95788	-0.014776	0.0865072	0.748777	0.89381
AK094196		0.0358683	0.199421	0.0925626	1	0.00552262	0.145725	0.761057	1
AK094342		0.0256258	0.0729011	0.337465	0.831324	0.0127935	0.0830566	0.786142	0.909577
AK094343		0.0233755	0.0933116	0.368101	0.855166	0.0196719	0.105992	0.612167	0.821728
AK094352		-0.188523	0.208099	0.0064211	0.10531	-0.02762	0.0935889	0.535098	0.774916
AK094413		0.0726463	0.0955623	0.0567394	0.401124	0.0431937	0.0769832	0.379965	0.667113
AK094480		-0.0108947	0.162661	0.41568	1	0.0054635	0.151816	0.713861	1
AK094525		0.00454087	0.0824585	0.846856	0.987894	-0.0159102	0.102451	0.68899	0.86421
AK094561		-0.0223238	0.215068	0.129569	1	-0.011692	0.162711	0.364602	1
AK094577		-0.0366018	0.127542	0.190018	0.687221	-0.0175667	0.112877	0.622866	0.827021
AK094599		0.00497489	0.155719	0.687881	1	0.0024164	0.153065	0.859159	1
AK094621		-0.0669968	0.112086	0.0728109	0.452541	0.0405266	0.0894911	0.388956	0.672451
AK094639		0.00606458	0.0827861	0.797201	0.982009	0.209081	0.266373	0.0062583	0.073244
AK094644		-0.0444561	0.304154	0.0356799	1	-0.0151653	0.163499	0.295551	1
AK094692		0.000756102	0.103391	0.971604	0.9992	0.00571956	0.123156	0.846608	1
AK094733		-0.0122005	0.148074	0.449965	1	0.00834832	0.147183	0.645082	1
AK094786		-0.0219707	0.14895	0.278007	0.785843	-0.0182341	0.143956	0.434929	1
AK094818		0.0182686	0.095409	0.457647	0.89952	-0.0119402	0.109505	0.741983	0.891437
AK094859		-0.00456597	0.136847	0.776841	1	0.00471615	0.143032	0.808709	1
AK094934		0.0480353	0.188633	0.0856342	0.487882	0.00483176	0.132744	0.846206	1
AK094945		-0.0230602	0.125911	0.325891	0.82332	0.0222781	0.130573	0.460271	1
AK094963		-0.00924973	0.105009	0.672437	0.962463	-0.0879564	0.193188	0.0447283	0.24104
AK094985		-0.0225817	0.0927309	0.381645	0.861981	0.00918318	0.104707	0.809556	0.921675
AK094990		0.0185241	0.0796939	0.468894	0.902857	-0.0329552	0.100479	0.442581	0.713723
AK095057		0.00559079	0.0630306	0.81366	0.986087	0.00265157	0.0892388	0.95281	0.9812
AK095081		-0.000891284	0.164875	0.931619	1	0.000863207	0.157616	0.938048	1
AK095112		0.0134362	0.0825847	0.584229	0.939773	-0.0327218	0.105557	0.427714	0.701877
AK095132		0.000684705	0.146165	0.959923	1	-0.037031	0.22095	0.0388052	1
AK095151		-0.0519755	0.121488	0.114752	0.555011	-0.0362108	0.100497	0.404504	0.6853
AK095179		0.00938155	0.0784177	0.698548	0.968678	-0.0573961	0.117338	0.192641	0.494922
AK095210		-0.00730732	0.159656	0.557584	1	0.00493971	0.15463	0.711059	1
AK095221		0.00943633	0.184072	0.386302	1	1.36707e-06	0.160247	0.999889	1
AK095242		-0.0172237	0.0513926	0.437522	0.890454	-0.134319	0.0840791	0.0132943	0.116716
AK095267		-0.0118208	0.0741538	0.631502	0.954623	-0.0395555	0.0972338	0.378286	0.6658
AK095285		-0.00548068	0.147437	0.696385	1	-0.00033647	0.150409	0.981999	1
AK095310		-0.00613494	0.157744	0.620089	1	0.00649002	0.159067	0.582581	1
AK095335		-0.0289048	0.160149	0.188825	0.685077	-0.00390098	0.136762	0.863841	1
AK095365		-0.00408262	0.164407	0.708386	1	-0.00121522	0.154326	0.92448	1
AK095366		0.0299405	0.113134	0.260423	0.769458	0.00691424	0.108191	0.84921	0.940478
AK095439		0.0181536	0.0807505	0.476085	0.905219	0.102495	0.13715	0.0526827	0.262842
AK095498		0.0263815	0.070871	0.322486	0.82257	-0.0233035	0.0858999	0.617944	0.82499
AK095546		0.00496691	0.0784693	0.834841	0.987894	0.0135118	0.0988167	0.742235	0.891437
AK095621		-0.0111601	0.0896474	0.637028	0.956489	-0.021839	0.113142	0.549038	0.783284
AK095633		0.0096215	0.161234	0.461673	1	0.00906043	0.156846	0.511675	1
AK095699		0.0288651	0.182969	0.137382	1	0.0650159	0.255698	0.0189734	1
AK095700		0.00738998	0.0615004	0.754599	0.977821	0.00627763	0.0841813	0.89305	0.956468
AK095721		-0.0205528	0.0470366	0.328794	0.825317	-0.193323	0.0805285	0.000468345	0.012629
AK095988		-0.0286082	0.123805	0.262101	0.770609	-0.00266896	0.118462	0.932468	0.974441
AK096023		0.00724375	0.175211	0.499929	1	0.00864729	0.164457	0.421343	1
AK096066		0.0162341	0.15483	0.332754	1	0.00473616	0.153908	0.728448	1
AK096219		-0.00508466	0.0992728	0.816668	0.986542	0.00716422	0.116524	0.826472	0.930145
AK096230		-0.0128548	0.0975347	0.580449	0.939011	-0.0790511	0.168269	0.0698187	0.304395
AK096233		-0.0011059	0.091063	0.960907	0.998287	-0.000735624	0.112583	0.982797	0.993348
AK096249		-0.0259553	0.15725	0.215736	0.7169	-0.0419938	0.173027	0.113248	1
AK096314		-0.0162794	0.157023	0.322536	1	-0.00646508	0.149867	0.689523	1
AK096329		-0.00653627	0.140762	0.677039	1	-0.000793634	0.15077	0.957018	1
AK096335		0.136082	0.110625	0.00963171	0.138046	0.0716111	0.0695188	0.148238	0.438783
AK096395		0.00350186	0.11447	0.860896	0.98863	0.00453122	0.131628	0.858596	1
AK096475		-0.0334423	0.0826221	0.243536	0.75208	0.0749395	0.0928946	0.13627	0.422245
AK096549		-0.0018047	0.12296	0.922483	0.992462	-0.00730252	0.134771	0.763424	1
AK096592		-0.0114662	0.0790879	0.639119	0.956995	0.0112769	0.0990475	0.782276	0.907457
AK096622		-0.0028774	0.135977	0.857801	1	0.0284166	0.172686	0.144326	1
AK096718		-0.00203509	0.160137	0.854976	1	-0.00523503	0.156382	0.677144	1
AK096792		-0.00470809	0.107705	0.82228	0.986542	-0.0562476	0.167287	0.104098	1
AK096803		-0.018356	0.204368	0.174102	1	-0.00576584	0.165734	0.516979	1
AK096834		0.00181369	0.173636	0.848825	1	0.00238087	0.165527	0.757178	1
AK096932		0.613689	0.202247	1.11811e-05	0.000701646	-0.0933482	0.103914	0.0737764	0.314612
AK096982		-0.0269505	0.131081	0.268748	0.777076	-0.00500075	0.123751	0.864144	1
AK097119		0.0112696	0.0661965	0.6435	0.95788	0.0754552	0.098766	0.130774	0.411846
AK097143		-0.00216076	0.1558	0.855201	1	0.00117027	0.153579	0.929429	1
AK097161		0.000357347	0.162496	0.973303	1	-0.00107787	0.161023	0.909487	1
AK097184		-0.00886968	0.163438	0.478332	1	-0.00550368	0.156467	0.662706	1
AK097190		-0.00610807	0.129009	0.733837	1	-0.00506179	0.138685	0.817053	1
AK097193		0.00228375	0.184979	0.791437	1	0.00397981	0.157498	0.733438	1
AK097288		-0.0705253	0.177396	0.0593541	0.408417	-0.0555143	0.137972	0.163859	0.457778
AK097289		0.00525236	0.118006	0.789385	0.981408	-0.0228899	0.136647	0.415617	1
AK097351		-0.0253327	0.0650934	0.325716	0.82332	-0.016859	0.0777343	0.72747	0.883949
AK097370		0.0107377	0.096919	0.639524	0.956995	0.0301279	0.124643	0.384817	0.669643
AK097428		-0.0131165	0.15358	0.400343	1	-0.00152587	0.147652	0.926383	1
AK097453		-0.0216602	0.106941	0.37854	0.860692	-0.00596532	0.115287	0.857079	0.942786
AK097472		0.076464	0.159226	0.0535899	0.389012	-0.0243284	0.112487	0.513213	0.762148
AK097527		0.0292562	0.184168	0.133641	1	0.0213815	0.159001	0.26525	1
AK097571		-0.0195067	0.123343	0.386879	0.865416	0.00794853	0.128358	0.772162	1
AK097585		0.00596017	0.172939	0.570864	1	0.00407419	0.159661	0.703734	1
AK097590		0.0343526	0.0892586	0.234625	0.73975	0.0122027	0.0915345	0.782128	0.907457
AK097618		-0.0102856	0.163381	0.430794	1	-0.00523018	0.155849	0.683414	1
AK097625		0.0148948	0.124733	0.476487	0.905219	0.0649108	0.200179	0.0491031	1
AK097658		-0.0291583	0.175869	0.150301	1	-0.0382605	0.192509	0.0723927	1
AK097701		-0.0384447	0.201768	0.0850284	1	-0.017563	0.150922	0.383741	1
AK097702		0.0232564	0.120982	0.332064	0.828029	0.0164562	0.122844	0.601788	0.814982
AK097791		-0.0128679	0.128979	0.513573	0.918678	-0.032129	0.159887	0.1914	1
AK097803		-0.00870248	0.152468	0.536129	1	-0.0245182	0.176701	0.139556	1
AK097814		0.0200165	0.171882	0.221021	1	0.00524255	0.150821	0.732894	1
AK097829		0.000649176	0.162601	0.951498	1	0.0013209	0.15702	0.908079	1
AK097836		-0.0154031	0.157608	0.335063	1	-0.01394	0.15959	0.355929	1
AK097878		0.0179713	0.0962827	0.462534	0.901627	-0.0318786	0.11871	0.388852	0.672351
AK097934		-0.062403	0.189977	0.0658114	0.430956	-0.0283558	0.13044	0.379238	0.666437
AK097952		0.0235826	0.146939	0.26716	0.77578	-0.00911657	0.137791	0.693527	1
AK097957		-0.0400986	0.100148	0.183549	0.677332	0.0275791	0.101764	0.50771	0.758115
AK098012		-0.00240209	0.106751	0.908512	0.990136	-0.000346279	0.124357	0.990381	1
AK098067		-0.0117847	0.102815	0.601414	0.943967	-0.0290999	0.127344	0.384939	0.669643
AK098095		-0.0194792	0.0646958	0.436598	0.890454	0.0133394	0.073802	0.784181	0.908593
AK098263		0.0810039	0.166751	0.0476092	0.366726	0.0660181	0.145092	0.117934	0.39364
AK098303		-0.00764046	0.147684	0.600619	1	0.032618	0.18264	0.100636	1
AK098333		0.000279255	0.0972693	0.98983	0.999631	0.00749634	0.118457	0.813974	0.923776
AK098438		0.00228845	0.0693268	0.923857	0.992677	0.0881199	0.12042	0.0817765	0.331041
AK098481		-0.00528952	0.17216	0.610621	1	-0.00548037	0.161218	0.602383	1
AK098491		-5.97451e-05	0.0698062	0.998007	0.999881	-0.0290306	0.0919861	0.520811	0.76656
AK098665		0.0100966	0.158189	0.460244	1	0.0156644	0.167867	0.248829	1
AK098727		-0.0249737	0.190476	0.143166	1	-0.0286418	0.188142	0.0921351	1
AK098763		-0.0120414	0.0813109	0.621849	0.951866	0.0582837	0.121708	0.180705	0.478424
AK098783		-0.0176215	0.136838	0.3826	0.862828	-0.012308	0.139368	0.596401	1
AK1	203	-0.0121946	0.0670079	0.618565	0.95087	-0.412566	0.155081	2.60877e-05	0.00133143
AK122764		-0.00984204	0.145875	0.529941	1	-0.00718803	0.150742	0.652221	1
AK123141		0.0445888	0.305164	0.0354141	1	0.0099236	0.165522	0.370441	1
AK123177		0.0110237	0.147461	0.485495	1	-0.000635738	0.147109	0.969777	1
AK123181		-0.0565833	0.159542	0.0891383	0.496857	-0.000524402	0.113648	0.987559	0.995538
AK123263		-0.0112026	0.0861123	0.639978	0.957052	0.0433255	0.118245	0.281526	0.584599
AK123292		-0.0214	0.173593	0.203353	1	-0.00801541	0.149125	0.637868	1
AK123298		0.0195555	0.176564	0.213017	1	0.018708	0.164961	0.242524	1
AK123300		-0.00224233	0.0986859	0.918085	0.991668	-0.0606834	0.156001	0.115478	0.390607
AK123314		-0.0451546	0.161194	0.119497	0.565546	0.00135203	0.124982	0.962089	1
AK123332		0.0021138	0.0982616	0.922907	0.99258	0.00381664	0.113272	0.910338	0.965132
AK123450		0.0263144	0.160574	0.203755	0.705227	-0.00581938	0.136226	0.802596	1
AK123459		0.0135625	0.133271	0.481046	0.908242	-0.0131211	0.138251	0.584851	1
AK123543		1.13984	0.461672	1.6841e-05	0.000977559	0.176823	0.259284	0.00923814	0.0930959
AK123584		0.00729421	0.0900394	0.752004	0.977821	-0.020954	0.114183	0.559159	0.790142
AK123617		-0.0205545	0.145927	0.305497	0.803567	-0.0236599	0.148216	0.326262	1
AK123654		-0.0241059	0.163209	0.211667	1	0.00202249	0.141437	0.919645	1
AK123675		0.0214765	0.0560887	0.363091	0.851334	0.0804216	0.0741829	0.110963	0.38377
AK123758		0.244637	0.138073	0.00100061	0.0272412	0.111121	0.0837156	0.0360493	0.214273
AK123771		-0.00586065	0.0879631	0.799985	0.982968	-0.128662	0.202306	0.0233719	0.165829
AK123826		0.00619289	0.11349	0.761642	0.977821	0.0148119	0.134882	0.569786	1
AK123834		0.0170695	0.130273	0.414153	0.878361	0.0239791	0.143819	0.354087	1
AK123872		-0.0128681	0.0889563	0.591781	0.941252	-0.00699536	0.106059	0.851375	0.941334
AK123878		-0.00394724	0.18972	0.648301	1	-0.0251504	0.195618	0.0784622	1
AK123889		0.0171561	0.14122	0.374758	1	-0.00890574	0.140868	0.679138	1
AK123934		-0.0109732	0.160576	0.422662	1	-0.00731422	0.153681	0.615044	1
AK123947		-0.0161875	0.155509	0.330581	1	0.00106808	0.149662	0.944547	1
AK123976		-0.00247476	0.167617	0.808782	1	-0.0044682	0.160536	0.668918	1
AK123998		-0.0559834	0.143658	0.0956895	0.510496	-0.0208896	0.115701	0.553913	0.786049
AK124056		0.0359646	0.177218	0.124578	1	-0.0188599	0.152547	0.349354	1
AK124121		0.0120653	0.1247	0.548267	0.927693	0.0195493	0.13811	0.457243	1
AK124130		0.00903335	0.161097	0.482703	1	-0.0156101	0.167094	0.256237	1
AK124179		-0.0380969	0.212969	0.0752933	1	-0.0158421	0.148462	0.437439	1
AK124197		-0.00925776	0.103373	0.674559	0.962463	0.0638147	0.165869	0.0940319	0.354528
AK124233		-0.00565294	0.0649071	0.812844	0.985798	0.0456961	0.0888055	0.33796	0.632877
AK124262		0.0129249	0.126125	0.520991	0.920397	0.011826	0.139223	0.609673	1
AK124308		-0.00750573	0.144678	0.620282	1	-0.00332132	0.149484	0.832379	1
AK124326		0.0262943	0.121492	0.291329	0.794726	0.00982913	0.121458	0.749946	0.894697
AK124327		-0.0591396	0.151077	0.0856471	0.487882	-0.0268512	0.118653	0.451656	0.719123
AK124399		0.0136805	0.149532	0.407022	1	-0.00525851	0.149922	0.739907	1
AK124433		-0.0293064	0.104554	0.276023	0.784438	-0.0352404	0.116936	0.358953	0.650175
AK124439		-0.00105837	0.125195	0.953414	0.998287	-0.00703502	0.13923	0.748496	1
AK124465		0.00636023	0.167419	0.56978	1	-0.00386094	0.157934	0.735948	1
AK124484		0.00584658	0.0689765	0.808165	0.984591	0.0268191	0.0870151	0.564927	0.794102
AK124523		0.0245418	0.0860952	0.356539	0.84732	0.029024	0.103025	0.483563	0.742052
AK124578		0.00226684	0.185215	0.792465	1	0.00854172	0.161584	0.465587	1
AK124680		-0.00615155	0.127693	0.735546	1	0.0123684	0.141122	0.581241	1
AK124806		0.00641305	0.111542	0.756653	0.977821	0.00647539	0.125833	0.819759	1
AK124820		0.0187602	0.085394	0.459834	0.900879	-0.0371221	0.105255	0.379034	0.666401
AK124857		0.0138927	0.165782	0.330065	1	0.0107498	0.157808	0.448358	1
AK124930		-7.18343e-05	0.100813	0.997337	0.999881	-0.0285009	0.131296	0.373397	0.661954
AK124939		0.00404196	0.169836	0.694508	1	0.000689564	0.157997	0.949589	1
AK124950		-8.75341e-05	0.1591	0.993747	1	-0.00545127	0.158307	0.642937	1
AK124970		-0.0208793	0.102616	0.398038	0.870492	0.0106142	0.112816	0.759562	0.899634
AK124973		0.0417773	0.146207	0.14537	0.621926	0.0440708	0.139252	0.21484	0.522553
AK125001		0.0283598	0.137566	0.243239	0.751304	9.57419e-05	0.128936	0.997121	1
AK125040		-0.000971842	0.180772	0.912184	1	-0.00783358	0.161644	0.490186	1
AK125051		0.00657565	0.132992	0.70378	1	0.00979223	0.143684	0.630379	1
AK125157		-0.00316526	0.116734	0.871918	0.988795	0.0227731	0.142829	0.376064	1
AK125212		-0.0144926	0.0941123	0.543883	0.926046	0.0328002	0.110209	0.410093	0.68931
AK125237		-0.0342163	0.227614	0.0732297	1	0.00163209	0.14883	0.91803	1
AK125257		-0.00708454	0.149229	0.616078	1	-0.0219665	0.167423	0.200367	1
AK125301		0.0307784	0.0871249	0.272753	0.781018	-0.0239456	0.0927803	0.590175	0.808589
AK125333		0.77115	0.43045	0.000129002	0.00525486	0.354929	0.343308	0.00130679	0.0259646
AK125397		0.0197819	0.178684	0.205467	1	0.0134517	0.15946	0.366506	1
AK125412		0.0532824	0.296929	0.0294254	1	0.0169191	0.160372	0.302085	1
AK125437		-0.128421	0.0782801	0.00507694	0.0887578	-0.467717	0.0776923	4.27727e-11	1.06736e-08
AK125463		0.00894754	0.103007	0.684693	0.964299	-0.00542085	0.120682	0.85967	0.942786
AK125489		0.0375692	0.153439	0.157121	0.641145	0.046524	0.154439	0.158388	1
AK125500		-0.000321837	0.137378	0.983529	1	0.000136692	0.146552	0.993617	1
AK125516		0.00272317	0.122157	0.884482	0.988795	0.0596698	0.193902	0.0580099	1
AK125532		0.00235027	0.164175	0.824873	1	-0.00448869	0.157818	0.700673	1
AK125558		0.000306452	0.0865747	0.989367	0.999631	-0.00386986	0.10721	0.915901	0.967139
AK125594		0.040814	0.249127	0.0518097	1	0.0366078	0.20244	0.0582	1
AK125598		0.0206122	0.102008	0.403626	0.872701	0.0161295	0.113023	0.648733	0.843829
AK125676		0.000775548	0.120326	0.967359	0.999077	-0.00825403	0.135824	0.730055	1
AK125699		-0.00788011	0.0759871	0.744459	0.976411	-0.00623809	0.0975555	0.87967	0.951433
AK125701		-0.0194154	0.121972	0.391448	0.867606	-0.0371864	0.149496	0.215666	1
AK125726		0.0383894	0.106503	0.192159	0.691988	0.0931343	0.137996	0.0661136	0.296214
AK125727		0.00548385	0.0506728	0.800124	0.982968	-0.0210415	0.0738529	0.666315	0.853428
AK125737		-0.0139819	0.122093	0.505313	0.915956	-0.0302782	0.141802	0.301325	1
AK125749		0.0383176	0.184384	0.107458	1	0.0201576	0.15042	0.350711	1
AK125759		-0.0127797	0.164379	0.359671	1	0.00117981	0.153993	0.927654	1
AK125769		0.0136525	0.149445	0.408067	1	0.0242594	0.1705	0.170284	1
AK125821		0.0595567	0.13296	0.088403	0.495025	0.0411622	0.110056	0.323978	0.621328
AK125871		-0.0237729	0.149874	0.256274	0.766371	0.0102732	0.136476	0.66941	1
AK125994		0.00926662	0.160255	0.478269	1	0.00746115	0.159132	0.540003	1
AK126180		-0.021244	0.0945808	0.402293	0.872679	-0.0950799	0.154106	0.0576842	0.27664
AK126213		-0.00650307	0.167925	0.560822	1	-0.0109548	0.162791	0.380351	1
AK126225		-0.035176	0.0855191	0.226983	0.729802	0.0210409	0.0898657	0.6422	0.839294
AK126251		0.0275243	0.146328	0.232339	0.736763	0.00708121	0.130127	0.7892	1
AK126253		0.00327629	0.140151	0.82922	1	0.00565967	0.148888	0.731387	1
AK126266		-0.00728058	0.113025	0.724249	0.972787	0.00741111	0.126439	0.793132	1
AK126278		-0.00823712	0.085728	0.726841	0.973267	0.0242718	0.114847	0.504382	0.755872
AK126318		0.0242336	0.0804382	0.363776	0.851938	-0.0222638	0.0926226	0.615833	0.823924
AK126380		0.055096	0.159059	0.0929161	0.504694	0.0809167	0.173049	0.0639163	0.291795
AK126532		-0.00965071	0.151979	0.505387	1	0.00687259	0.151107	0.660898	1
AK126539		-0.00633845	0.111269	0.759662	0.977821	-0.0140273	0.132374	0.602574	1
AK126616		-0.0320971	0.126568	0.22562	0.72827	-0.0175885	0.121227	0.587665	0.807409
AK126635		-0.0443475	0.165583	0.117717	0.562224	-0.022047	0.133626	0.446345	1
AK126693		0.026771	0.0823908	0.325126	0.823243	-0.0534236	0.0952953	0.258767	0.563501
AK126717		-0.0824415	0.222728	0.0380053	0.324176	0.00458809	0.12557	0.871423	1
AK126744		0.0183097	0.177493	0.224303	1	0.0194765	0.170421	0.196913	1
AK127026		0.0915833	0.212946	0.0348157	0.308538	0.135022	0.232731	0.0172625	0.137605
AK127087		-0.0192043	0.103213	0.427967	0.885374	0.0149952	0.116186	0.658494	0.84935
AK127120		-0.0133776	0.109212	0.548129	0.927693	-0.0114319	0.121944	0.711315	0.876156
AK127179		-0.0286928	0.11953	0.266575	0.775495	-0.0337744	0.126984	0.336049	0.631238
AK127183		0.0637851	0.17919	0.0684272	0.439746	-0.0182573	0.120048	0.580678	0.803107
AK127190		0.0257669	0.108004	0.31572	0.815433	0.0044338	0.109643	0.900779	0.960679
AK127224		0.00492783	0.143348	0.738747	1	0.00133474	0.153299	0.920513	1
AK127339		-0.02751	0.112998	0.287751	0.790661	-0.0776663	0.160266	0.0783173	0.32435
AK127380		-0.0254899	0.120069	0.303369	0.801842	0.0106889	0.11889	0.738998	0.890147
AK127400		0.00207449	0.16631	0.840707	1	-0.00114776	0.167885	0.858062	1
AK127443		-0.0102146	0.0919135	0.661131	0.959616	-0.00256482	0.112557	0.940159	0.976975
AK127555		0.249321	0.183208	0.0018283	0.0428176	0.00974395	0.0871384	0.831348	0.932488
AK127609		0.00771386	0.148722	0.592645	1	-0.00608025	0.149368	0.709797	1
AK127697		-0.0154493	0.155978	0.341376	1	0.0158484	0.152169	0.400434	1
AK127787		-0.0140642	0.139312	0.445189	1	-0.00521388	0.139681	0.807286	1
AK127888		-0.00237186	0.158645	0.835232	1	0.000106506	0.155836	0.992909	1
AK127963		-0.0185435	0.0877687	0.461743	0.901484	0.00319162	0.101548	0.935191	0.97506
AK128013		0.00795907	0.105754	0.712404	0.971123	0.00727316	0.123832	0.804813	1
AK128153		0.0145198	0.105894	0.525241	0.920698	0.00946749	0.113959	0.780976	0.907093
AK128202		-0.0148941	0.140362	0.422344	1	0.0202737	0.148422	0.366143	1
AK128252		-0.0220569	0.0871518	0.396332	0.870492	-0.0446425	0.110103	0.293571	0.594331
AK128346		-0.00220282	0.0952087	0.920845	0.992128	0.00921508	0.112786	0.789583	0.911677
AK128400		-0.02077	0.0790207	0.424558	0.883105	-0.00870599	0.0951256	0.837366	0.935255
AK128439		-0.0215228	0.0680372	0.401942	0.872679	-0.0314661	0.0791433	0.517061	0.764503
AK128559		-0.0432794	0.228707	0.0574413	1	-0.0406782	0.200664	0.0582926	1
AK128563		-0.0742729	0.199017	0.0500392	0.375244	-0.0259827	0.124057	0.439592	0.710922
AK128569		-0.000296838	0.171825	0.975294	1	0.00164361	0.158781	0.876861	1
AK128593		-0.0224808	0.0835771	0.39177	0.867606	0.00597685	0.0940345	0.888942	0.954833
AK128619		-0.00493985	0.0790276	0.835481	0.987894	-0.0184996	0.102502	0.644105	0.840408
AK128656		-0.0432569	0.104748	0.161496	0.6485	-0.0602933	0.110672	0.18827	0.489305
AK128673		-0.0154886	0.123244	0.466904	0.902857	-0.0276666	0.143508	0.316197	1
AK128697		0.0635103	0.153911	0.0754793	0.462058	0.0271289	0.114343	0.465729	0.729926
AK128708		-0.00388959	0.0857449	0.866787	0.988795	0.0264369	0.118649	0.457325	0.722703
AK128734		-0.0785455	0.240713	0.033899	0.303392	-0.00639684	0.130884	0.805838	1
AK128777		0.875915	0.294475	1.4191e-05	0.000867093	-0.0352843	0.104243	0.402517	0.684009
AK128833		-0.00434726	0.15511	0.724583	1	-0.00342397	0.158793	0.754209	1
AK129672		-0.00774804	0.105405	0.719783	0.972074	0.0196231	0.130524	0.503719	0.75522
AK129926		0.000310117	0.0898406	0.989088	0.999631	-0.0209435	0.111924	0.568475	0.796352
AK129935		0.00253362	0.159666	0.822137	1	0.00217702	0.161044	0.821069	1
AK130076		-0.0171141	0.126202	0.424732	0.883105	-0.00999514	0.128191	0.719966	1
AK130110		-0.0371012	0.091012	0.209586	0.70852	-0.00273393	0.0928429	0.949616	0.979865
AK130294		-0.0358043	0.0849703	0.220975	0.7226	0.00279413	0.0891719	0.950307	0.9802
AK130329		-0.00738081	0.0626561	0.756151	0.977821	0.0395785	0.0881883	0.402371	0.68384
AK130481		-0.0295814	0.14761	0.213503	0.713123	-0.0204072	0.13493	0.464154	1
AK130486		0.0456982	0.0939592	0.149969	0.628855	0.040358	0.0878514	0.394623	0.67795
AK130759		-0.0636933	0.146067	0.0764383	0.465229	0.00398425	0.103338	0.917445	0.968144
AK130765		0.0153126	0.166645	0.300373	1	0.0214232	0.183285	0.121758	1
AK130824		0.00561667	0.10615	0.791416	0.981616	0.0213522	0.131815	0.467706	1
AK131020		0.0107602	0.110738	0.61746	0.950618	0.00312992	0.122634	0.915816	0.967118
AK131347		-0.00692105	0.127006	0.708046	1	0.00268374	0.136005	0.907253	1
AK131516		-0.00217112	0.15674	0.852578	1	-0.000885593	0.162715	0.918784	1
AK131520		-0.0109471	0.162583	0.414512	1	-0.0319644	0.212095	0.0484076	1
AK172755		-0.00256742	0.206059	0.720607	1	-0.000827974	0.163274	0.921732	1
AK2	204	0.00250506	0.0295999	0.865397	0.98863	0.0911831	0.0528193	0.0379049	0.220428
AK289390		-0.00232016	0.134738	0.886623	0.988795	-0.0204999	0.152393	0.329435	1
AK291611		0.00624423	0.110295	0.764308	0.978402	0.0165338	0.133496	0.543051	0.780034
AK291701		-0.000136928	0.161784	0.989859	1	0.0135136	0.172934	0.227084	1
AK294004		-0.0101173	0.126689	0.599588	0.942923	-0.00920938	0.134783	0.708517	1
AK294743		0.0129789	0.150026	0.420884	1	-0.00156767	0.147681	0.924309	1
AK294819		-0.00331398	0.151922	0.794299	1	-0.00233805	0.156623	0.842503	1
AK294973		0.000725974	0.156858	0.949856	1	0.00225847	0.157918	0.838987	1
AK295707		-0.0361346	0.172747	0.131871	0.592216	0.00763978	0.138927	0.731032	1
AK296065		-0.04029	0.131736	0.163849	0.652514	-0.0996804	0.194812	0.0377193	0.220087
AK296146		0.0111053	0.104354	0.618151	0.950618	-0.0167144	0.115456	0.628416	0.830685
AK296148		0.00325411	0.185455	0.71112	1	0.00208937	0.171264	0.683836	1
AK296947		0.0125747	0.0639235	0.604245	0.945489	0.00502002	0.0863699	0.912978	0.966408
AK297919		0.0208214	0.0632329	0.40444	0.872719	0.0601813	0.0773974	0.227558	0.535785
AK298596		0.0012308	0.129672	0.94316	1	-0.00549595	0.144287	0.771649	1
AK299432		0.0220487	0.116867	0.357076	0.847687	0.0109397	0.119475	0.731388	0.886274
AK299452		0.0349277	0.105546	0.21992	0.721654	0.0448331	0.116294	0.275221	0.578126
AK299501		0.114316	0.121823	0.0196924	0.218173	0.000942197	0.0814354	0.984156	0.993741
AK3	50808	0.0109865	0.0480226	0.602206	0.944482	0.0101336	0.053879	0.819267	0.92664
AK300387		0.0248549	0.153533	0.235314	1	0.0126165	0.14615	0.530522	1
AK300656		0.066996	0.125337	0.0720414	0.44965	0.0224705	0.10014	0.588224	0.807547
AK301093		-0.00390671	0.142005	0.792836	1	-0.00664319	0.151239	0.668821	1
AK301549		0.286372	0.495216	0.00242513	0.0531208	0.0291251	0.143819	0.30062	1
AK301968		0.085292	0.39048	0.0120278	1	-0.00307089	0.152373	0.827414	1
AK302092		-0.0141116	0.195673	0.244847	0.753784	-0.0131751	0.184901	0.132127	1
AK302511		-0.0690857	0.138515	0.0667162	0.433228	-0.0542013	0.108519	0.22755	0.535785
AK302694		0.00445872	0.166262	0.679227	1	-0.00817759	0.162373	0.467109	1
AK304483		-0.00504164	0.12227	0.790442	0.98149	-0.00517873	0.135746	0.825087	1
AK304759		-0.0373635	0.149236	0.16351	0.652514	-0.0534355	0.16804	0.107274	1
AK304826		-0.0188625	0.120204	0.40519	0.873101	-0.0206732	0.125731	0.511542	0.760828
AK307150		0.0217135	0.122554	0.352171	0.843219	-0.0112165	0.127587	0.692773	1
AK307172		-0.0112155	0.118042	0.589378	0.940379	-0.00536039	0.127218	0.846268	1
AK307233		0.0594738	0.181115	0.0741965	0.457479	0.0383492	0.142177	0.23871	0.544045
AK307246		0.022402	0.188821	0.162375	1	-0.000696804	0.152892	0.95901	1
AK307870		-0.0095104	0.169225	0.43226	1	0.00262844	0.155164	0.834139	1
AK308309		-0.00802537	0.15756	0.537269	1	-0.00760573	0.16169	0.498276	1
AK308439		-0.0160789	0.12083	0.459776	0.900873	0.0197622	0.131125	0.49789	1
AK308561		-0.0153045	0.069454	0.540114	0.924245	-0.0230029	0.0887618	0.615483	0.823855
AK308605		0.0155593	0.0812741	0.533429	0.923172	-0.0213422	0.0958914	0.619939	0.826055
AK308867		0.00340069	0.0783547	0.886111	0.988795	0.0327401	0.111243	0.407031	0.686923
AK308944		0.0501359	0.148805	0.111527	0.550595	0.0145968	0.11654	0.665014	0.852652
AK308965		0.00393186	0.146739	0.776648	1	-0.00416977	0.149925	0.789264	1
AK309215		-0.000967126	0.110163	0.962241	0.998316	-0.0232623	0.136366	0.412122	1
AK309255		-0.00589142	0.103939	0.784219	0.980993	0.0510404	0.152767	0.148107	0.438573
AK309441		0.000495479	0.136845	0.974842	1	-0.0105813	0.15135	0.530692	1
AK309476		-0.0348522	0.118642	0.210319	0.709195	-0.00780206	0.112524	0.821121	0.92761
AK309533		-0.00792137	0.125092	0.676932	0.962668	0.0206522	0.150158	0.346517	1
AK309717		0.0102043	0.138809	0.551783	1	-0.0127537	0.152159	0.464425	1
AK309744		0.000557179	0.0824211	0.980978	0.99948	-0.0197004	0.103801	0.619558	0.825797
AK309988		0.00634833	0.154015	0.626453	1	0.00422422	0.157878	0.715108	1
AK310030		-0.0377157	0.173237	0.12643	0.57967	-0.0145023	0.141513	0.527865	1
AK310041		-0.00343867	0.174979	0.721955	1	-0.00639882	0.162241	0.541659	1
AK310094		-0.00402149	0.142925	0.784325	1	-0.0149826	0.160054	0.333183	1
AK310226		0.0012861	0.0867437	0.95539	0.998287	0.0408015	0.122185	0.289994	0.590945
AK310228		-0.00173528	0.0986644	0.936515	0.996018	-0.0165384	0.110535	0.650334	0.844568
AK310239		0.00987735	0.0798945	0.683198	0.964051	0.0313833	0.107521	0.436899	0.708952
AK310350		-0.00284636	0.112874	0.887686	0.988795	0.00571122	0.132184	0.821385	0.92761
AK310493		0.0165188	0.130492	0.424454	0.883105	0.016982	0.141477	0.477595	1
AK310665		-0.0442842	0.109189	0.153813	0.635304	-0.0172288	0.101419	0.669306	0.854856
AK310751		0.039327	0.100331	0.188874	0.685077	0.0962525	0.137873	0.0613002	0.285067
AK310794		-0.0125594	0.0790449	0.609775	0.947845	0.13741	0.176699	0.0221303	0.16122
AK311005		0.00685611	0.129642	0.703179	1	-0.0529528	0.239424	0.0256078	1
AK311131		-0.00286751	0.0759387	0.904306	0.990136	-0.0183372	0.100001	0.655124	0.847599
AK311167		0.0326556	0.0930234	0.249759	0.760103	0.0262707	0.103483	0.519746	0.765989
AK311213		-0.0206209	0.140634	0.322518	0.82257	0.0063872	0.133947	0.794485	1
AK311257		0.0241263	0.0992166	0.349617	0.841327	0.214103	0.234137	0.00594979	0.0709876
AK311282		0.0247299	0.13996	0.274213	0.783405	-0.0159776	0.132103	0.562753	1
AK311291		-0.000945487	0.135968	0.952637	1	-0.0223285	0.165416	0.211127	1
AK311342		-0.0594298	0.107598	0.0925569	0.503477	-0.000330893	0.0900662	0.994061	0.997957
AK311356		-0.010052	0.0819591	0.676551	0.962668	0.0510115	0.117136	0.229946	0.538405
AK311380		-0.0303969	0.188387	0.122352	1	-0.0461849	0.210288	0.0452726	1
AK311445		-0.023532	0.197551	0.14137	1	-0.0156701	0.174643	0.194509	1
AK311578		0.0263642	0.0909842	0.326036	0.823476	0.00615527	0.0996923	0.878353	0.950951
AK311660		-0.0281182	0.170234	0.167929	1	-0.00596477	0.143018	0.762269	1
AK313893		-0.0135316	0.0867495	0.57739	0.939011	-0.00262486	0.102879	0.945805	0.979017
AK316092		-0.0234216	0.17158	0.192691	1	-0.0163891	0.154913	0.363417	1
AK4	205	0.0386314	0.0885012	0.197243	0.699392	-0.025616	0.0933356	0.564137	0.793674
AK5	26289	0.824311	0.163592	2.37967e-08	3.07263e-06	0.0127966	0.0893792	0.776193	0.905709
AK7	122481	-0.000568117	0.0743032	0.98101	0.99948	0.0358117	0.102788	0.401462	0.683556
AK8	158067	0.0301534	0.127223	0.242324	0.750017	0.0260784	0.131167	0.403651	0.684888
AK9	221264	-0.0179386	0.0650473	0.471498	0.903482	0.0191268	0.0808473	0.689458	0.864354
AKAP1	8165	-0.0406317	0.0601077	0.126014	0.578661	-0.003452	0.0591807	0.94078	0.976975
AKAP10	11216	-0.0250925	0.054516	0.285129	0.789729	0.0171592	0.0670047	0.722902	0.882309
AKAP11	11215	-0.000340774	0.0431805	0.986139	0.99948	0.0797824	0.0594838	0.0885877	0.346237
AKAP12	9590	-0.239197	0.126713	0.000882062	0.0246455	-0.50212	0.099172	7.29123e-09	1.17966e-06
AKAP13	11214	-0.0305344	0.055989	0.209469	0.70852	-0.0669198	0.0678933	0.173256	0.469931
AKAP14	158798	-0.0170291	0.15057	0.338137	1	-0.0345825	0.175835	0.117572	1
AKAP2		0.00512927	0.0740119	0.830971	0.987894	-0.189221	0.201769	0.00840079	0.0874845
AKAP3	10566	-0.0582599	0.122387	0.0939549	0.506484	-0.027784	0.102323	0.502865	0.754557
AKAP4	8852	0.00453884	0.164994	0.678566	1	0.000990273	0.160149	0.920196	1
AKAP5	9495	-0.190539	0.145672	0.00388138	0.0732684	-0.0174522	0.0764364	0.719257	0.880927
AKAP6	9472	-0.150784	0.200573	0.0119767	0.161186	-0.0633023	0.109762	0.174241	0.470967
AKAP7	9465	0.0058372	0.0551787	0.79638	0.982009	0.061059	0.0722015	0.218739	0.526661
AKAP8	10270	0.0685458	0.0778112	0.0496382	0.374374	0.0141183	0.0601599	0.762892	0.900655
AKAP8L	26993	-0.0197386	0.0400609	0.290395	0.793849	-0.0841003	0.053745	0.0580851	0.277929
AKAP9	10142	-0.0501431	0.0779353	0.11258	0.552465	-0.0218759	0.0627145	0.645483	0.84146
AKIP1	56672	-0.0188451	0.0451596	0.35529	0.846836	-0.115808	0.0662251	0.0192178	0.14776
AKIRIN1	79647	-0.0148524	0.0366698	0.391724	0.867606	-0.0754356	0.0448485	0.055362	0.270257
AKIRIN2	55122	0.000621063	0.0310497	0.967783	0.999077	0.0860097	0.0561368	0.0586977	0.279498
AKNA	80709	-0.00780256	0.0652685	0.745307	0.97643	-0.0803983	0.0887357	0.115197	0.390607
AKNAD1	254268	-0.0376579	0.179656	0.116205	1	-0.0331929	0.166905	0.154524	1
AKR1A1	10327	0.0163613	0.0455339	0.423503	0.882882	0.00489549	0.0564153	0.914208	0.966945
AKR1B1	231	-0.0279337	0.0427139	0.164343	0.652888	-0.0563268	0.0509434	0.189541	0.490723
AKR1C1	1645	-0.000490009	0.133567	0.976206	1	-0.00933217	0.143858	0.64283	1
AKR1C2	1646	-0.0116923	0.165255	0.382846	1	-0.0191348	0.171357	0.193034	1
AKR1C3	8644	-0.00251227	0.136074	0.875233	1	-0.00855991	0.146302	0.646105	1
AKR1D1	6718	-0.0945201	0.306378	0.016537	0.195687	-0.0175897	0.141486	0.466279	1
AKR1E2	83592	0.0216334	0.134201	0.327146	0.82423	0.0150586	0.137264	0.548276	1
AKR7A2	8574	-0.0336464	0.0678599	0.218121	0.718896	-0.0665845	0.0678199	0.175243	0.472286
AKR7A3	22977	-0.011579	0.0946647	0.618898	0.95093	-0.0582508	0.141648	0.146849	0.436514
AKR7L	246181	-0.000492438	0.080016	0.983321	0.99948	-0.0355494	0.108615	0.384721	0.669643
AKT1	207	0.0109851	0.0630425	0.647697	0.958245	-0.0163246	0.0767792	0.736398	0.888975
AKT1S1	84335	-0.00880579	0.0583311	0.705182	0.969191	-0.0280632	0.0740121	0.566119	0.794832
AKT2	208	-0.251551	0.185621	0.00180621	0.0427934	-0.0623545	0.0813599	0.211508	0.518482
AKT3	10000	-0.00147868	0.0436166	0.940308	0.99737	0.230437	0.0834651	5.79729e-05	0.00247401
AKTIP	64400	-0.00709719	0.0505341	0.743099	0.975652	0.0786624	0.0766419	0.120348	0.396396
AL049935		-0.00315996	0.0695361	0.895124	0.988907	0.0251133	0.0905761	0.579639	0.802193
AL049948		0.0496389	0.160703	0.106501	0.540081	0.0160464	0.120773	0.61908	0.825614
AL050000		-0.0194642	0.0622387	0.430303	0.886904	0.00253673	0.07809	0.957998	0.983531
AL050085		-0.0159963	0.119218	0.465281	0.90252	-0.0182989	0.134114	0.505629	1
AL050132		-0.0151138	0.140857	0.415619	1	-0.00981993	0.146351	0.605599	1
AL109706		0.0144971	0.189214	0.251159	1	0.00110103	0.157265	0.92237	1
AL109792		-0.00274637	0.106356	0.895795	0.989077	0.0151009	0.126874	0.609541	0.820092
AL110181		0.0590426	0.111436	0.093408	0.505211	0.0900023	0.120027	0.0777793	0.323487
AL122050		3.65615e-05	0.15356	0.997591	1	-0.0054434	0.155945	0.671726	1
AL133568		0.00905961	0.119308	0.652649	0.958245	0.0235288	0.14136	0.376436	1
AL137445		-0.00665893	0.117929	0.737649	0.975153	-0.0254465	0.144205	0.334759	1
AL137522		-0.0734935	0.193048	0.0523467	0.384973	-0.0492877	0.149371	0.162572	0.456829
AL137535		0.00354647	0.0842601	0.879031	0.988795	0.00464678	0.102995	0.904233	0.961994
AL137655		0.0181016	0.0907656	0.467228	0.902857	-0.0274533	0.115183	0.457925	0.722929
AL137752		0.000673712	0.1511	0.957339	1	-0.000294444	0.152767	0.982744	1
AL157440		1.03435	0.540514	4.83587e-05	0.00235321	0.02192	0.12105	0.513658	0.762204
AL357213		-0.0572191	0.102783	0.0996415	0.520928	-0.0536628	0.0953984	0.256777	0.561826
AL360260		0.0232328	0.0825694	0.379568	0.860692	0.0116192	0.0889104	0.796901	0.915199
AL389983		0.00530289	0.0924728	0.814857	0.986435	-0.00422052	0.11499	0.898657	0.959458
AL390170		-0.041092	0.12148	0.165654	0.655717	0.0374628	0.117328	0.335449	0.630919
AL831889		-0.0128771	0.070687	0.60273	0.944573	-0.0221673	0.100877	0.590336	0.808589
AL831948		-0.0265124	0.119099	0.292045	0.795744	0.00265348	0.117762	0.933527	0.974636
AL832007		-0.0288708	0.103526	0.282037	0.787217	0.0156795	0.107988	0.675044	0.857966
AL832163		-0.0116026	0.146015	0.476244	1	-0.0174122	0.157416	0.323621	1
AL832184		-0.0238601	0.136752	0.29193	0.795697	-0.0251938	0.143639	0.341278	1
AL832212		-0.0291952	0.122521	0.257641	0.76792	-0.0747453	0.174139	0.0696358	0.304047
AL832252		-0.00930241	0.0723205	0.702809	0.968727	0.0267248	0.0909708	0.55556	0.787232
AL832378		-0.00268555	0.131984	0.873656	1	-0.0437806	0.214002	0.0427361	1
AL832384		-0.0400642	0.184427	0.103857	1	-0.00380788	0.139058	0.859525	1
AL832439		-0.0365219	0.0949537	0.213116	0.712398	0.017726	0.0953776	0.67948	0.86013
AL832593		0.00264603	0.150526	0.837221	1	0.00738071	0.154255	0.605666	1
AL832615		0.00900512	0.124863	0.640608	0.957319	-0.0109684	0.138249	0.639057	1
AL832737		0.0257283	0.15145	0.23406	0.739259	-0.00104741	0.135597	0.963939	1
AL832891		-0.0210914	0.100946	0.396622	0.870492	-0.0204108	0.115289	0.563611	0.793236
AL832909		-0.220507	0.087851	0.000353975	0.0117651	-0.0299218	0.0596551	0.521466	0.766569
AL833139		0.0170955	0.182531	0.227051	1	0.00421708	0.154611	0.748586	1
AL833150		0.0271333	0.0888004	0.317234	0.816857	0.0188055	0.0981475	0.653315	0.846052
AL833346		-0.106203	0.118816	0.0240367	0.245394	0.00239743	0.0809393	0.959808	0.984647
AL833455		-0.0052193	0.0587576	0.821986	0.986542	0.0399683	0.0717307	0.415749	0.694393
AL833634		-0.00577467	0.138444	0.718225	1	0.00880116	0.146423	0.637057	1
AL953854.2-002		0.011598	0.180555	0.333187	1	0.0074502	0.160468	0.52188	1
ALAD	210	-0.0223337	0.041886	0.250087	0.760103	-0.0493657	0.0527207	0.260086	0.565109
ALAS1	211	0.0105944	0.0357726	0.534107	0.923172	-0.0191104	0.0551395	0.670508	0.855376
ALAS2	212	-0.00152569	0.205777	0.827449	1	0.00267641	0.16077	0.785868	1
ALB	213	-0.00253618	0.146785	0.85246	1	0.0248849	0.175135	0.145188	1
ALCAM	214	-0.294535	0.149724	0.000414251	0.0134656	0.012226	0.0768093	0.800711	0.917136
ALDH16A1	126133	-0.0158178	0.0840364	0.524959	0.920698	-0.0163327	0.0989189	0.692467	0.866201
ALDH18A1	5832	0.0254721	0.0438732	0.209092	0.708438	0.0896679	0.0520112	0.0393151	0.22514
ALDH1A1	216	-0.00389539	0.118414	0.841236	0.987894	-0.0456687	0.165368	0.12867	1
ALDH1A2	8854	0.0268986	0.184012	0.144223	1	-0.000865152	0.148012	0.957607	1
ALDH1A3	220	-0.00295729	0.144437	0.835014	1	0.00319657	0.154779	0.803553	1
ALDH1B1	219	-0.00248723	0.0299072	0.867461	0.988795	-0.0735209	0.054418	0.0999002	0.363887
ALDH1L1	10840	0.0148979	0.152847	0.365883	1	0.0123697	0.155604	0.434121	1
ALDH1L1-AS1	100874204	-0.0256547	0.222906	0.104684	1	-0.0195629	0.182	0.132617	1
ALDH1L2	160428	-0.00514125	0.0704695	0.830832	0.987894	0.0259279	0.0947918	0.555029	0.786647
ALDH2	217	-0.193464	0.0803707	0.000592746	0.018041	-0.0617997	0.0547824	0.16804	0.463565
ALDH3A1	218	0.0217331	0.152861	0.267079	1	-0.00839131	0.139413	0.704742	1
ALDH3A2	224	-0.00449913	0.0403826	0.810167	0.984879	0.0679404	0.0569853	0.138032	0.424704
ALDH3B1	221	0.0296225	0.0871124	0.286371	0.790241	0.00955829	0.0901544	0.830235	0.931957
ALDH4A1	8659	-0.0191387	0.079018	0.456535	0.89873	-0.0401398	0.0908755	0.389667	0.673038
ALDH5A1	7915	-0.0101852	0.0349149	0.542407	0.92523	0.0417589	0.0478778	0.311171	0.609023
ALDH6A1	4329	-0.123856	0.114766	0.0142977	0.17903	0.0369958	0.0660389	0.444496	0.714517
ALDH7A1	501	-0.163715	0.0772916	0.00141547	0.0354477	-0.0387033	0.0524594	0.375749	0.663886
ALDH8A1	64577	-0.0164477	0.133918	0.414799	0.878361	-0.013783	0.139038	0.563556	1
ALDH9A1	223	0.00487463	0.0381502	0.786238	0.981148	0.0541635	0.0591433	0.245042	0.551476
ALDOA	226	-0.0237354	0.0784195	0.371925	0.857623	-0.0908789	0.0951837	0.0805982	0.328984
ALDOC	230	-0.00289166	0.0613233	0.901911	0.989977	0.133992	0.112128	0.0202786	0.152639
ALG1	56052	-0.0252202	0.0572874	0.297131	0.797681	-0.0211709	0.065354	0.66009	0.85039
ALG10	84920	0.0056069	0.0652317	0.814495	0.986435	0.0345028	0.0861601	0.466192	0.730418
ALG10B	144245	-0.0232221	0.0655575	0.364189	0.852168	0.0635412	0.081115	0.203675	0.509379
ALG11	440138	-0.0101167	0.0692261	0.678519	0.963057	-0.0885079	0.118268	0.0816517	0.330822
ALG12	79087	-0.00258673	0.0663007	0.913639	0.99073	-0.0252874	0.08423	0.592819	0.809576
ALG13	79868	0.0111957	0.0462562	0.586357	0.939916	0.0663495	0.0618671	0.163271	0.457155
ALG14	199857	-0.0214009	0.0651828	0.398042	0.870492	-0.021989	0.0811309	0.646136	0.84194
ALG1L	200810	0.0084206	0.0929661	0.713634	0.971474	-0.0144238	0.115537	0.672235	0.856317
ALG1L2	644974	-0.0026877	0.149349	0.837701	1	-0.0231399	0.183481	0.116661	1
ALG1L9P	285407	0.0149088	0.100003	0.52521	0.920698	-0.00622525	0.115413	0.850765	0.941012
ALG2	85365	-0.0297377	0.0632012	0.251822	0.76144	-0.0557531	0.0675075	0.254085	0.559338
ALG3	10195	0.0361259	0.0675848	0.190853	0.68886	0.0362281	0.0654611	0.45289	0.720127
ALG5	29880	0.080493	0.0922301	0.0411882	0.338782	0.0507424	0.07423	0.305121	0.605024
ALG6	29929	0.0492234	0.0903382	0.130225	0.587765	0.150189	0.0949344	0.00849266	0.0883657
ALG8	79053	0.00721766	0.0343692	0.663118	0.960448	0.0477215	0.0551847	0.288731	0.59066
ALG9	79796	-0.0202826	0.0560943	0.388741	0.865864	0.0523691	0.0657478	0.28015	0.583484
ALK	238	0.0502441	0.110413	0.124818	0.576	-0.000161724	0.0957787	0.996921	0.998685
ALKBH1	8846	0.00942136	0.0441973	0.636573	0.956489	-0.0283099	0.0676315	0.559914	0.790587
ALKBH2	121642	0.0180537	0.050269	0.409954	0.875452	-0.0174278	0.0682067	0.719609	0.881049
ALKBH3	221120	0.00851473	0.0555863	0.708618	0.970578	0.00771071	0.0773016	0.873216	0.94823
ALKBH4	54784	0.0081455	0.0559064	0.721254	0.972602	-0.0448278	0.0770565	0.362752	0.653628
ALKBH5	54890	0.0202584	0.0492331	0.350621	0.842371	0.00481484	0.0564245	0.915623	0.967118
ALKBH6	84964	-0.0297826	0.0624235	0.248268	0.758649	-0.0835197	0.0781814	0.101392	0.365957
ALKBH7	84266	-0.0143383	0.0943918	0.547265	0.927192	-0.0357097	0.116371	0.356127	0.64798
ALKBH8	91801	0.039791	0.0727285	0.170624	0.66026	0.0900784	0.0753118	0.0770352	0.322095
ALLC	55821	-0.00611526	0.155187	0.632232	1	-0.0195104	0.170868	0.193773	1
ALMS1	7840	-0.0048362	0.0483414	0.8185	0.986542	0.0808866	0.0770174	0.111105	0.383989
ALMS1P		0.0165399	0.162334	0.296699	1	0.0094468	0.150692	0.572746	1
ALOX12B	242	0.00864611	0.140497	0.596488	1	0.0434489	0.219318	0.0385574	1
ALOX12P2	245	-0.00597235	0.143869	0.688588	1	-0.00179941	0.15128	0.901319	1
ALOX15	246	-0.818497	1.43676	0.000262088	0.00924015	-0.0299364	0.174488	0.132702	0.415887
ALOX15B	247	-0.00569492	0.148732	0.680722	1	-0.0171924	0.162092	0.282757	1
ALOX15P1	100652883	0.00556127	0.138879	0.725951	1	-0.0345144	0.17753	0.112341	1
ALOX5	240	0.0093202	0.162502	0.466318	1	0.0125671	0.16049	0.372371	1
ALOX5AP	241	-0.0371752	0.115499	0.195038	0.697117	-0.0996824	0.170902	0.0468396	0.246999
ALOXE3	59344	-0.00502313	0.140081	0.745852	0.97643	-0.00319561	0.147171	0.850515	1
ALPK1	80216	-0.0446113	0.0912233	0.156012	0.63934	-0.106953	0.110333	0.0481534	0.250605
ALPK2	115701	-0.233269	0.175725	0.00225928	0.0503496	0.00199519	0.0854375	0.965581	0.986645
ALPK3	57538	-0.0770948	0.172837	0.0516933	0.382017	-0.0233644	0.110078	0.537409	0.776626
ALPL	249	-0.0103212	0.0600831	0.662144	0.959921	-0.0450894	0.0804388	0.357477	0.649128
ALS2	57679	-0.221151	0.0768114	0.000155915	0.00607554	0.000982265	0.0597191	0.983199	0.993429
ALS2CL	259173	0.0324948	0.184305	0.12221	0.570629	0.0158825	0.149997	0.421635	1
ALS2CR12		-0.0207967	0.11694	0.377289	0.860402	-0.123045	0.241827	0.0175755	0.139195
ALS2CR8		-0.0118165	0.0644936	0.626119	0.95326	0.0697555	0.085844	0.16482	0.458897
ALX1	8092	0.00768859	0.0800273	0.748193	0.976784	0.0279491	0.105124	0.490299	0.74643
ALX3	257	0.0063194	0.161251	0.596199	1	-0.00173202	0.160802	0.857749	1
ALX4	60529	-0.00519452	0.129103	0.770251	1	-0.00943572	0.141507	0.658483	1
ALYREF	10189	0.00124451	0.0608272	0.957554	0.998287	-0.0313438	0.0807721	0.516469	0.764213
AMACR	23600	-0.0344767	0.0586429	0.175192	0.665901	-0.00798204	0.0701197	0.869696	0.946399
AMBP	259	-0.0341463	0.180655	0.123651	1	-0.0258755	0.153657	0.266272	1
AMBRA1	55626	-0.0100642	0.047629	0.63099	0.954367	-0.045683	0.0604115	0.330953	0.627611
AMD1	262	0.00564512	0.0430967	0.773238	0.978971	0.116433	0.0589874	0.0128708	0.114569
AMDHD1	144193	0.00525759	0.160379	0.654319	1	-0.00423516	0.158302	0.709761	1
AMDHD2	51005	-0.00911252	0.0850899	0.701093	0.968727	-0.0867459	0.133072	0.0794978	0.326557
AMER1	139285	0.0970061	0.0878713	0.0209689	0.227615	-0.145262	0.0758807	0.00590306	0.0704872
AMER2	219287	-0.0298774	0.110218	0.26407	0.773042	-0.00258594	0.110708	0.941112	0.976987
AMFR	267	0.0882823	0.0712642	0.0175087	0.202934	0.00953429	0.0521936	0.826698	0.930256
AMH	268	0.00612031	0.0899716	0.789856	0.981408	0.000463235	0.106555	0.989977	0.996747
AMHR2	269	-0.0127072	0.11757	0.548971	0.927776	-0.0781167	0.208327	0.0386324	0.222355
AMIGO1	57463	0.21918	0.132841	0.00165502	0.0402079	0.19311	0.112848	0.00234377	0.0380876
AMIGO2	347902	-0.00126473	0.125534	0.944176	1	-0.0395011	0.174035	0.114398	1
AMIGO3	386724	-0.00750184	0.0795586	0.754218	0.977821	-0.0327391	0.0967558	0.457687	0.722786
AMMECR1	9949	-0.0275169	0.0588554	0.266563	0.775495	0.0855681	0.0644519	0.0780689	0.324051
AMMECR1L	83607	0.0326001	0.0499488	0.153078	0.633878	0.0312181	0.0562084	0.49156	0.746997
AMN	81693	0.00101795	0.113236	0.959451	0.998287	-0.00184583	0.130235	0.943248	1
AMN1	196394	0.0113353	0.0624012	0.636595	0.956489	0.0570362	0.0885424	0.242791	0.548987
AMOT	154796	-0.00341109	0.0313701	0.825558	0.987267	-0.051952	0.0591359	0.264713	0.568685
AMOTL1	154810	-0.000159318	0.0396424	0.993128	0.999853	-0.175817	0.0760175	0.000999953	0.0215238
AMOTL2	51421	-0.00858763	0.0676986	0.722895	0.972602	-0.067532	0.0940552	0.170957	0.467474
AMPD2	271	-0.00138893	0.0590289	0.952177	0.998287	-0.0815558	0.0798825	0.109799	0.382257
AMPD3	272	-0.0141046	0.0642941	0.563828	0.934055	-0.103106	0.103459	0.0540163	0.266426
AMPH	273	-0.0009138	0.0406944	0.961315	0.998287	0.159081	0.0754691	0.0026593	0.0412135
AMT	275	-0.0437263	0.0667099	0.125329	0.577245	-0.113408	0.0735873	0.0272982	0.18219
AMY2A	279	-0.00233245	0.175233	0.8048	1	-0.00571227	0.160373	0.60219	1
AMY2B	280	-0.00696097	0.073315	0.773345	0.978971	0.0580896	0.106325	0.207592	0.514541
AMZ1	155185	0.0118602	0.159141	0.404936	1	0.00329532	0.153452	0.807923	1
AMZ2	51321	-0.0367191	0.0511291	0.120235	0.566831	-0.0782737	0.0484463	0.0596136	0.281582
AMZ2P1	201283	0.00370903	0.0461488	0.856284	0.988405	-0.0255283	0.0705378	0.601021	0.814735
ANAPC1	64682	-0.0324289	0.056661	0.189149	0.685391	0.0840153	0.0610505	0.0766241	0.321075
ANAPC10	10393	0.00872926	0.0504971	0.687201	0.964777	0.0376435	0.0728351	0.443345	0.714322
ANAPC11	51529	0.00405785	0.0776976	0.864698	0.98863	-0.0316646	0.101272	0.455758	0.721894
ANAPC13	25847	0.00241938	0.0400711	0.896699	0.989077	0.0489459	0.0514454	0.257117	0.561902
ANAPC15	25906	0.010958	0.0444508	0.584278	0.939773	0.0555744	0.0665452	0.253782	0.558975
ANAPC16	119504	-0.0225937	0.0420458	0.246272	0.755502	-0.00422705	0.0494357	0.920042	0.969237
ANAPC1P1	100286979	-0.0171637	0.175389	0.244266	1	0.00476183	0.154183	0.724489	1
ANAPC2	29882	-0.0256026	0.0823031	0.342183	0.834328	-0.0742649	0.0999529	0.134835	0.420055
ANAPC4	29945	0.0163287	0.0508953	0.458255	0.899793	0.0813118	0.0668896	0.0981178	0.360426
ANAPC5	51433	-0.00612722	0.0311703	0.689563	0.964846	0.00125424	0.053444	0.977335	0.991679
ANAPC7	51434	-0.0115234	0.0327204	0.466502	0.902857	0.0236267	0.0473249	0.563588	0.793236
ANG	283	0.00518617	0.0967662	0.815303	0.986531	0.00941467	0.118415	0.76935	0.903726
ANGEL1	23357	0.000193797	0.0376316	0.991321	0.999675	-0.011982	0.0619665	0.800129	0.916606
ANGEL2	90806	0.0141237	0.0502503	0.516364	0.919058	0.0743216	0.0620119	0.119219	0.394972
ANGPT1	284	0.0983926	0.206506	0.0314094	0.290882	0.110509	0.18985	0.033677	0.206983
ANGPT2	285	0.00831335	0.135466	0.629462	1	0.00722848	0.139472	0.740846	1
ANGPTL1	9068	-0.017364	0.0868801	0.487441	0.911398	-0.172421	0.210119	0.0113594	0.105741
ANGPTL2	23452	0.0112389	0.05514	0.622194	0.951913	-0.0644485	0.0769158	0.197862	0.500967
ANGPTL4	51129	0.0400806	0.115794	0.175133	0.665834	-0.130912	0.181344	0.0247925	0.172017
ANGPTL6	83854	-0.0285662	0.110654	0.278088	0.785843	-0.0235045	0.114743	0.516383	0.764213
ANGPTL7	10218	0.00939555	0.200158	0.346441	1	0.000709566	0.162203	0.936495	1
ANK1	286	0.0118541	0.08624	0.621979	0.951885	-0.203809	0.256677	0.00681377	0.0769319
ANK2	287	-0.0154851	0.0519935	0.486823	0.910898	0.0130803	0.0680619	0.787427	0.910206
ANK3	288	-0.131859	0.0972355	0.00839294	0.12584	0.0491632	0.0591349	0.291088	0.592191
ANKAR	150709	-0.000737204	0.0916785	0.973855	0.999255	0.0559637	0.145023	0.148557	0.439287
ANKDD1A	348094	0.356391	0.188895	0.000303471	0.010362	0.0152325	0.0860269	0.742248	0.891437
ANKDD1B	728780	0.00771725	0.136637	0.646783	1	0.0704206	0.263402	0.016696	1
ANKEF1	63926	-0.0252876	0.0794358	0.347154	0.839002	-0.0660122	0.106394	0.165376	0.459758
ANKFY1	51479	0.00804224	0.0304985	0.592041	0.941254	0.0368069	0.0444476	0.347021	0.640249
ANKH	56172	0.0123777	0.0431232	0.528032	0.922096	0.0673325	0.0603673	0.152834	0.444348
ANKHD1	54882	-0.00164475	0.0504141	0.93919	0.99737	0.0531903	0.0764173	0.283426	0.586161
ANKHD1-EIF4EBP3	404734	-0.024883	0.0748185	0.351397	0.842838	-0.0511798	0.0940278	0.27875	0.582307
ANKIB1	54467	-0.0331557	0.0567569	0.181208	0.67467	0.0597373	0.0549539	0.183406	0.482279
ANKK1	255239	0.00162038	0.161979	0.881017	1	-0.00121159	0.159099	0.907309	1
ANKLE1	126549	-0.0228321	0.0716538	0.383102	0.863361	-0.0567104	0.0835286	0.250873	0.557188
ANKLE2	23141	-0.0102142	0.0282116	0.463642	0.902248	0.116675	0.0426824	0.00207069	0.0350951
ANKMY1	51281	-0.007056	0.0519746	0.748302	0.976784	-0.0457684	0.075338	0.353569	0.646498
ANKMY2	57037	-0.0336496	0.0618895	0.197656	0.699392	0.0539123	0.0610086	0.253668	0.558928
ANKRA2	57763	-0.00774846	0.0554832	0.733265	0.975055	-0.035469	0.074049	0.469755	0.733426
ANKRD1	27063	0.0032013	0.0772752	0.892989	0.988795	0.00525473	0.100463	0.895018	0.957587
ANKRD10	55608	-0.00237929	0.0375275	0.893516	0.988795	0.0231389	0.0653167	0.630777	0.831986
ANKRD11	29123	-0.0238752	0.0633376	0.345688	0.837452	-0.110523	0.0827945	0.0365258	0.215971
ANKRD12	23253	0.0315875	0.0660553	0.237213	0.741654	0.0824815	0.0694575	0.0973392	0.358891
ANKRD13A	88455	-0.0678883	0.0749424	0.0474616	0.36611	0.0491781	0.0575666	0.284807	0.587439
ANKRD13B	124930	0.00133385	0.0550971	0.952796	0.998287	-0.0445725	0.0737623	0.365873	0.655448
ANKRD13C	81573	-0.00788859	0.0326549	0.619535	0.95137	0.0512285	0.0543215	0.250701	0.557142
ANKRD13D	338692	0.122703	0.158292	0.0184962	0.208948	-0.0530098	0.0865893	0.276738	0.580152
ANKRD16	54522	0.0163198	0.0587158	0.492956	0.91331	0.0236383	0.0779325	0.625951	0.828841
ANKRD17	26057	-0.0200007	0.0458039	0.332382	0.828052	0.0397442	0.0609362	0.399038	0.68148
ANKRD18A	253650	-0.0213979	0.0618287	0.388235	0.865416	-0.0792135	0.0832471	0.120173	0.396171
ANKRD18B	441459	-0.0297245	0.0939366	0.280935	0.786685	-0.00124394	0.0987476	0.975516	0.990929
ANKRD18DP	348840	-0.0410587	0.168679	0.12366	0.572514	-0.0280448	0.137008	0.349304	1
ANKRD19P	138649	-0.00938723	0.139614	0.574775	1	-0.0218341	0.156808	0.278372	1
ANKRD2	26287	0.00595015	0.155886	0.63718	1	-0.00535377	0.155252	0.683901	1
ANKRD20A12P	100874392	-0.0902048	0.126111	0.0379434	0.324064	-0.0459365	0.0890448	0.335165	0.630749
ANKRD20A19P	400110	-0.00780262	0.109705	0.711832	0.970944	0.00162741	0.122791	0.955969	1
ANKRD20A3		0.00879811	0.120656	0.658119	0.959362	-0.0100018	0.133574	0.693611	1
ANKRD20A4		-0.0167036	0.110813	0.466586	0.902857	-0.0564567	0.158089	0.121655	0.398478
ANKRD20A5P	440482	-0.00562279	0.167629	0.607394	1	-0.0217456	0.190685	0.0952444	1
ANKRD20A8P	729171	-0.027567	0.163075	0.189074	1	-0.0102257	0.143062	0.622907	1
ANKRD20A9P	284232	-0.00928725	0.171747	0.430594	1	-0.00175933	0.156821	0.879319	1
ANKRD23	200539	0.0154575	0.0750725	0.538581	0.923915	-0.0546021	0.104151	0.233416	0.540637
ANKRD24	170961	-0.0221242	0.118554	0.353062	0.844306	-0.0092594	0.122081	0.761311	0.89992
ANKRD26	22852	-0.0238864	0.0584232	0.326466	0.823715	0.048256	0.0687068	0.324345	0.621544
ANKRD26P1	124149	-0.00906403	0.147559	0.547841	1	-0.00079886	0.15157	0.955398	1
ANKRD27	84079	-0.00641708	0.0373741	0.716744	0.971737	0.0297843	0.0578874	0.51773	0.764701
ANKRD28	23243	-0.0658965	0.0778787	0.0557472	0.397429	0.0432992	0.0548553	0.334085	0.629667
ANKRD31	256006	-0.0205788	0.0859683	0.423952	0.883105	0.0249996	0.1012	0.546424	0.781751
ANKRD32		0.00160131	0.0509976	0.941159	0.99737	0.122021	0.0682861	0.0150254	0.125661
ANKRD33	341405	-0.00143787	0.144466	0.918418	1	0.00675508	0.153999	0.634295	1
ANKRD33B	651746	-0.683102	0.143379	3.60388e-08	4.29275e-06	-0.612886	0.111287	9.32283e-10	1.84807e-07
ANKRD34A	284615	0.214582	0.262296	0.00553708	0.0945317	-0.00485113	0.104716	0.897974	0.959093
ANKRD34B	340120	-0.0160394	0.15058	0.354937	1	-0.0112653	0.150844	0.517046	1
ANKRD35	148741	0.0671124	0.125542	0.0717799	0.448395	0.107878	0.142793	0.0453809	0.242169
ANKRD36	375248	-0.0208035	0.0751605	0.423642	0.882882	0.0454361	0.103454	0.304655	0.604426
ANKRD36B	57730	0.0188009	0.0724387	0.462645	0.901682	0.0473508	0.0906747	0.318574	0.615491
ANKRD36BP2	645784	0.00751077	0.154727	0.571754	1	-0.0172731	0.170597	0.211778	1
ANKRD36C	400986	-0.0031342	0.116354	0.873504	0.988795	0.0170918	0.138932	0.495083	1
ANKRD37	353322	0.00405199	0.0825868	0.862938	0.98863	0.0274231	0.11095	0.475218	0.737265
ANKRD39	51239	-0.042908	0.10361	0.164026	0.652612	-0.121934	0.146368	0.0321031	0.200873
ANKRD40	91369	0.0220024	0.0474887	0.300536	0.799444	0.120947	0.0542643	0.00674756	0.07636
ANKRD42	338699	0.0569328	0.0862346	0.0933947	0.505211	-0.0910845	0.0841615	0.0787196	0.324932
ANKRD44	91526	-0.013423	0.0710245	0.588558	0.940239	0.0287303	0.0927928	0.522397	0.766749
ANKRD45	339416	0.00656481	0.0545511	0.770671	0.978971	0.181675	0.125909	0.00492547	0.0627656
ANKRD46	157567	-0.0244508	0.054432	0.296202	0.797681	0.0489851	0.0598437	0.295402	0.595839
ANKRD49	54851	-0.0143182	0.0558657	0.53559	0.923172	0.105342	0.0826197	0.0450092	0.241676
ANKRD50	57182	-0.0166382	0.057629	0.481106	0.908242	0.0314075	0.0677221	0.518155	0.764945
ANKRD52	283373	0.0182072	0.042966	0.353953	0.845593	-0.0318966	0.0562752	0.482471	0.741562
ANKRD53	79998	-0.0303022	0.144178	0.214905	0.715576	-0.0462637	0.163133	0.133778	1
ANKRD54	129138	0.00656199	0.0495471	0.759151	0.977821	-0.0268069	0.0669727	0.580088	0.802541
ANKRD55	79722	-0.0163775	0.123749	0.446246	0.893678	-0.0169706	0.136584	0.514183	1
ANKRD6	22881	-0.132312	0.0920247	0.00722149	0.113842	-0.0196735	0.0573453	0.667658	0.854096
ANKRD61	100310846	0.0123905	0.117709	0.557179	0.930711	0.00334805	0.130433	0.897215	1
ANKRD65	441869	-0.0764543	0.153796	0.0539347	0.389427	-0.0836816	0.143106	0.0801764	0.328173
ANKRD9	122416	-0.0115374	0.0690111	0.638207	0.956829	-0.00115326	0.0853762	0.980109	0.992394
ANKS1A	23294	-0.0545374	0.0750562	0.0874475	0.492134	-0.100996	0.0629144	0.036249	0.215017
ANKS1B	56899	-0.0172842	0.096175	0.477122	0.905391	0.0673069	0.142725	0.117403	0.393358
ANKS3	124401	-0.0153162	0.0663398	0.536213	0.923172	-0.153115	0.121922	0.0119082	0.109065
ANKS6	203286	-0.0222517	0.0480818	0.299538	0.798857	0.115689	0.0555695	0.0106221	0.102338
ANKUB1	389161	-0.00551904	0.142905	0.712893	1	-0.00811871	0.146295	0.661012	1
ANKZF1	55139	-0.034479	0.0611465	0.185559	0.680788	-0.075261	0.0664965	0.124331	0.402544
ANLN	54443	-0.0634411	0.0752719	0.0583947	0.40594	0.0823361	0.0563148	0.0707673	0.306985
ANO1	55107	-0.00521297	0.158356	0.664664	1	-0.0169299	0.172154	0.203116	1
ANO10	55129	-0.0313127	0.0539915	0.189386	0.685391	0.000904735	0.0649792	0.984966	0.994081
ANO2	57101	-0.0647921	0.122237	0.0771651	0.466753	-0.0647994	0.100762	0.178173	0.4749
ANO3	63982	0.0045904	0.0892553	0.841153	0.987894	0.00385639	0.111466	0.911532	0.965701
ANO4	121601	-0.00532008	0.0826407	0.821289	0.986542	-0.0382764	0.108361	0.356988	0.648481
ANO5	203859	0.0262973	0.124609	0.286642	0.790241	0.0294688	0.136422	0.337222	1
ANO6	196527	0.0518287	0.0697705	0.0885529	0.495111	0.0928514	0.0591461	0.0471921	0.247832
ANO7	50636	0.0125595	0.0877169	0.601398	0.943967	-0.0573672	0.124453	0.180418	0.478353
ANO8	57719	0.00749341	0.0647106	0.754466	0.977821	-0.00182137	0.0785989	0.969778	0.988071
ANO9	338440	-0.00313676	0.143159	0.828781	1	-0.0146288	0.155902	0.383501	1
ANP32A	8125	0.0875765	0.067455	0.0154423	0.187722	0.111228	0.0545523	0.0130209	0.11522
ANP32A-IT1	80035	0.000957552	0.115296	0.961291	0.998287	-0.00591853	0.131944	0.816058	1
ANP32AP1	723972	-0.000336561	0.134822	0.983379	1	-0.00172316	0.146238	0.920785	1
ANP32B	10541	0.0516679	0.0649762	0.0783263	0.469162	0.153876	0.073333	0.00320202	0.0465843
ANP32C	23520	-0.00836723	0.148705	0.567424	1	-0.00689212	0.151947	0.651331	1
ANP32E	81611	0.034695	0.0689154	0.20953	0.70852	0.314824	0.0997793	4.34504e-06	0.000290782
ANPEP	290	0.00701666	0.116778	0.727012	0.973267	-0.0572459	0.180449	0.0789473	1
ANTXR1	84168	-0.00268112	0.0394828	0.884394	0.988795	0.0439198	0.0568527	0.336301	0.631281
ANTXR2	118429	0.293299	0.0836045	9.59137e-06	0.00062107	0.107902	0.0676819	0.0302268	0.194166
ANXA1	301	-0.264983	0.207256	0.00181944	0.0427951	-0.402533	0.207235	0.00019342	0.00639938
ANXA11	311	0.0280549	0.0686099	0.292468	0.795873	-0.0856417	0.0777267	0.0933764	0.353774
ANXA13	312	-0.0145879	0.147117	0.398799	1	-0.0345508	0.180958	0.102272	1
ANXA2	302	-0.105144	0.122093	0.0251773	0.252597	-0.192427	0.136579	0.00426013	0.0578082
ANXA2P2	304	-0.00898068	0.159977	0.489695	1	0.0158699	0.166035	0.262721	1
ANXA2R	389289	0.01153	0.0836694	0.633529	0.955261	-0.00311847	0.103843	0.934898	0.97506
ANXA3	306	-0.0206385	0.0856095	0.423166	0.882797	-0.103838	0.140545	0.0504012	0.256589
ANXA4	307	-0.0151981	0.062336	0.531636	0.922802	-0.446083	0.190856	6.27413e-05	0.00261683
ANXA5	308	-0.0483006	0.0636933	0.0904035	0.498494	-0.0221829	0.0580852	0.630399	0.831738
ANXA6	309	-0.0486709	0.0614388	0.0825747	0.477271	-0.0950756	0.0590442	0.0420085	0.233217
ANXA7	310	-0.0644184	0.0647643	0.0403812	0.334913	0.0165751	0.0582411	0.719476	0.880982
ANXA9	8416	-0.0259073	0.147951	0.242108	0.749807	-0.0383504	0.1602	0.166028	0.460529
AOAH	313	-0.0672413	0.214541	0.0493457	0.373594	-0.0250969	0.135956	0.390079	1
AOC2	314	-0.0243206	0.0838745	0.361306	0.849458	-0.0100412	0.0966821	0.810093	0.921929
AOC3	8639	-0.0385354	0.119683	0.18273	0.675778	-0.0271313	0.115677	0.460263	0.724987
AOX1	316	-0.00768856	0.125399	0.684347	0.964256	-0.0564963	0.178528	0.0829141	1
AP1AR	55435	-0.0123361	0.0540927	0.585748	0.939916	0.0791036	0.0719604	0.114438	0.389834
AP1B1	162	-0.0321136	0.0818011	0.25762	0.76792	-0.131704	0.100834	0.0196538	0.14928
AP1G1	164	-0.00224472	0.0374203	0.899299	0.989538	0.0585674	0.060862	0.214779	0.522539
AP1G2	8906	-0.0115401	0.0568225	0.618168	0.950618	-0.171718	0.106927	0.00465487	0.0606885
AP1M1	8907	-0.00587616	0.063198	0.804562	0.983494	-0.0700573	0.0846583	0.16365	0.457541
AP1M2	10053	-0.0359954	0.156621	0.159814	0.645956	-0.0716525	0.194919	0.0516101	1
AP1S1	1174	0.100129	0.0896984	0.0196284	0.217761	-0.0373887	0.0571564	0.414125	0.69302
AP1S2	8905	0.0725314	0.0960543	0.0572324	0.402501	0.158183	0.0789778	0.00335486	0.0482359
AP1S3	130340	-0.0159953	0.0667118	0.520108	0.920147	-0.0921048	0.096964	0.0773242	0.322415
AP2A1	160	-0.02966	0.0820373	0.286671	0.790241	-0.106543	0.0992583	0.0477213	0.249326
AP2A2	161	-0.0387222	0.0741465	0.182751	0.675778	-0.099424	0.075473	0.0526408	0.262722
AP2B1	163	-0.0419262	0.062492	0.124799	0.576	0.000746556	0.0619232	0.987408	0.995538
AP2M1	1173	0.0231834	0.0512473	0.30163	0.800391	-0.121245	0.0566383	0.008089	0.085624
AP2S1	1175	-0.00651786	0.0450578	0.74674	0.97643	-0.164967	0.0687882	0.00116898	0.023904
AP3B1	8546	-0.0175128	0.0436662	0.377905	0.860634	-0.00521533	0.0549168	0.907352	0.963779
AP3B2	8120	0.021623	0.0623487	0.385415	0.864995	0.0409959	0.079459	0.401938	0.683736
AP3D1	8943	-0.00090108	0.0506512	0.966743	0.999077	-0.0324096	0.0668221	0.503789	0.755248
AP3M1	26985	0.00273866	0.0388823	0.880635	0.988795	0.0368582	0.0543461	0.408436	0.687917
AP3M2	10947	0.290541	0.0781701	4.9777e-06	0.000367739	0.0652094	0.0690716	0.186143	0.486092
AP3S1	1176	-0.000235608	0.0514241	0.991371	0.999675	0.0793587	0.0583126	0.0871638	0.342399
AP3S2	10239	-0.00153846	0.0584781	0.946862	0.997968	0.0555305	0.0898784	0.252091	0.558126
AP4B1	10717	-0.00323723	0.0524371	0.883145	0.988795	0.0247187	0.0808723	0.606851	0.818343
AP4E1	23431	-0.0372091	0.0658651	0.174944	0.665674	0.160834	0.0796708	0.00299722	0.0446189
AP4M1	9179	0.018647	0.0584681	0.43583	0.890454	0.0161753	0.0714614	0.74008	0.890794
AP4S1	11154	-0.00985018	0.0491841	0.644837	0.95788	0.0513842	0.0748139	0.299374	0.599522
AP5B1	91056	-0.00588269	0.0487304	0.781272	0.980466	-0.0838323	0.0646481	0.0845349	0.337709
AP5M1	55745	0.0640582	0.0751209	0.056581	0.400527	0.138375	0.0682024	0.00600273	0.0712153
AP5S1	55317	-0.0134939	0.0753183	0.587134	0.939916	-0.0951342	0.112654	0.0687587	0.30227
AP5Z1	9907	-0.0123841	0.0834091	0.610786	0.947995	-0.093444	0.124286	0.0696573	0.304051
APAF1	317	-0.166982	0.0995109	0.00312382	0.0629919	-0.162446	0.0709956	0.00163204	0.0301487
APBA1	320	-0.152273	0.177776	0.0107434	0.14886	-0.0404348	0.0923173	0.38277	0.668745
APBA2	321	-0.00867925	0.0628193	0.716025	0.971737	-0.018293	0.0775817	0.705611	0.873476
APBA3	9546	0.00455327	0.0814489	0.846956	0.987894	-0.0744807	0.123034	0.116253	0.391444
APBB1	322	0.0151492	0.0602875	0.527683	0.9218	-0.049061	0.0728277	0.320416	0.617148
APBB2	323	-0.0183348	0.0565786	0.43548	0.890454	0.0284182	0.0650536	0.554835	0.786524
APBB3	10307	-0.0198521	0.049003	0.358462	0.847799	-0.0865679	0.0708002	0.0840458	0.336526
APC	324	-0.0098284	0.0385877	0.586716	0.939916	0.0344879	0.0554162	0.444024	0.714389
APC2	10297	0.0082081	0.0924801	0.720765	0.972602	-0.0349752	0.114126	0.371731	0.66083
APCDD1	147495	-0.0654205	0.103152	0.0758132	0.46323	-0.416572	0.159401	3.00148e-05	0.00148791
APCDD1L-AS1		0.00617832	0.132757	0.720334	1	0.015388	0.149458	0.436403	1
APEH	327	-0.0105522	0.050276	0.626258	0.953318	-0.0631085	0.060681	0.181024	0.478925
APEX1	328	0.110844	0.0558586	0.00278729	0.0580793	0.026501	0.0493804	0.528859	0.771082
APEX2	27301	0.0111186	0.0515197	0.613173	0.948999	-0.0348874	0.0591	0.453091	0.720127
APH1A	51107	0.000930223	0.0344138	0.955481	0.998287	-0.0454725	0.0492971	0.279395	0.582984
APH1B	83464	0.0450602	0.150075	0.128734	0.584072	-0.0226107	0.124262	0.487658	0.745246
API5	8539	-0.014571	0.0408997	0.440227	0.891061	0.0537755	0.0510235	0.210816	0.517782
APIP	51074	0.00101191	0.0478113	0.961415	0.998287	0.0828907	0.0756983	0.102212	0.367163
APITD1		-0.0176301	0.0743629	0.488738	0.912035	0.0122967	0.086732	0.789106	0.911359
APITD1-CORT		-0.0256861	0.0713086	0.334185	0.829365	-0.0608668	0.0926961	0.211147	0.517937
APLF	200558	0.00456683	0.0665077	0.848624	0.988166	0.0191903	0.0841551	0.683315	0.861942
APLN	8862	0.314397	0.263956	0.00153163	0.0378321	0.175054	0.141528	0.00769651	0.0833817
APLNR	187	-0.010527	0.0591532	0.654106	0.958245	0.0850967	0.098609	0.0967918	0.358057
APLP1	333	-0.0465643	0.0871738	0.142849	0.616494	-0.206144	0.118651	0.00170234	0.0310192
APLP2	334	-0.241013	0.0473754	3.52914e-08	4.24882e-06	-0.110441	0.0488651	0.00818351	0.0863346
APMAP	57136	0.00806147	0.0309346	0.595563	0.942101	-0.0237213	0.0500087	0.576057	0.800726
APOA1	335	0.00302083	0.0869473	0.895642	0.988985	-0.123253	0.191868	0.0270597	0.181104
APOA1BP		-0.00250681	0.0394783	0.891856	0.988795	-0.0525354	0.0600198	0.262583	0.567613
APOA2	336	-0.00433288	0.162377	0.69973	1	-0.00944055	0.16653	0.36923	1
APOA4	337	-0.00366111	0.164791	0.734038	1	0.00212753	0.15897	0.840724	1
APOA5	116519	-0.00341173	0.158817	0.767622	1	-0.00264735	0.159339	0.801061	1
APOBEC2	10930	-0.00385737	0.148337	0.775325	1	-0.0156417	0.164134	0.283047	1
APOBEC3B	9582	0.0027213	0.0488812	0.897839	0.989409	-0.117505	0.0891086	0.0296924	0.192328
APOBEC3C	27350	0.0162393	0.0444103	0.418669	0.879932	-0.139551	0.072296	0.00688646	0.0773374
APOBEC3D	140564	0.154334	0.256263	0.0125423	0.165851	0.0578819	0.133021	0.16325	0.457155
APOBEC3F	200316	0.0631425	0.0989458	0.0808118	0.475193	-0.00417109	0.0822585	0.929642	0.973333
APOBEC3G	60489	0.0111877	0.100002	0.622353	0.951913	-0.0331549	0.129118	0.333492	0.629485
APOBEC3H	164668	-0.000419065	0.0974069	0.984729	0.99948	-0.0293965	0.128332	0.376995	0.664704
APOBR	55911	0.661481	0.493971	0.000319263	0.0107655	-0.467153	0.43655	0.000546397	0.0139906
APOC1	341	0.00922295	0.0601924	0.695606	0.967074	-0.035825	0.0837281	0.455248	0.721685
APOC1P1	342	0.00763317	0.150714	0.58616	1	0.00740456	0.154025	0.607442	1
APOC3	345	-0.0411127	0.230533	0.0592487	1	-0.0401624	0.207465	0.0503807	1
APOC4-APOC2	100533990	-0.0229427	0.207788	0.132826	1	-0.00438963	0.153326	0.751323	1
APOD	347	-0.00432491	0.131204	0.801959	1	-0.0311684	0.164146	0.174142	1
APOE	348	-0.0700275	0.174254	0.0606518	0.413496	-0.298852	0.320567	0.00222872	0.036663
APOL1	8542	0.055247	0.179093	0.08224	0.4771	-0.026312	0.137877	0.364074	1
APOL2	23780	-0.0888623	0.0782985	0.0218379	0.233048	-0.175111	0.0694342	0.000615807	0.0152635
APOL3	80833	0.0130978	0.137412	0.476389	1	-0.00722736	0.137571	0.751622	1
APOL4	80832	-0.00102498	0.129657	0.95264	1	0.00635856	0.143051	0.747887	1
APOL6	80830	0.13086	0.275051	0.0162424	0.193682	-0.0206578	0.122988	0.525243	0.76855
APOLD1	81575	-0.0506572	0.070462	0.0954655	0.510496	-0.0887492	0.0667382	0.0714717	0.308596
APOM	55937	-0.0458047	0.112737	0.144392	0.620026	0.00902044	0.0956639	0.830689	0.932183
APOO	79135	-0.0149839	0.0480061	0.478897	0.906755	0.0204103	0.0710242	0.675671	0.858266
APOOL	139322	-0.0376584	0.0665059	0.172772	0.66259	0.0290341	0.059524	0.533485	0.77369
APOPT1		-0.0062322	0.0465903	0.762448	0.977821	-0.0929967	0.0760063	0.0690441	0.30271
APP	351	-0.0164655	0.035731	0.332362	0.828052	0.0106359	0.0496104	0.801042	0.917315
APPBP2	10513	0.0281215	0.060174	0.263119	0.771926	0.0632603	0.059694	0.176813	0.474175
APPL1	26060	0.0180009	0.0505438	0.412916	0.877491	0.0769989	0.0611038	0.104416	0.371963
APPL2	55198	0.0524407	0.0686237	0.08339	0.47958	0.0904072	0.0647424	0.0634237	0.290296
APRT	353	-0.00406564	0.0719564	0.865544	0.98863	-0.0509497	0.0968408	0.274818	0.577991
APTX	54840	-0.0549529	0.0739113	0.0837161	0.480791	-0.0419758	0.0672683	0.388283	0.671964
AQP1	358	0.00220028	0.102011	0.918255	0.991731	-0.011264	0.12328	0.709934	0.875662
AQP11	282679	0.0249242	0.100243	0.336672	0.831177	-0.00865398	0.107013	0.815208	0.924724
AQP3	360	-0.00897388	0.0903162	0.699732	0.968727	-0.0506857	0.123804	0.217093	0.52468
AQP4	361	0.0100613	0.0965616	0.659666	0.959362	0.0542872	0.141826	0.161039	0.454663
AQP4-AS1	147429	0.00994248	0.145858	0.526769	1	0.0181278	0.155552	0.331537	1
AQP5	362	-4.03055e-05	0.13056	0.998115	1	-0.00768884	0.146013	0.678324	1
AQP6	363	0.00533189	0.12466	0.774518	0.978971	-0.00279985	0.134843	0.905762	1
AQP7	364	0.00511724	0.109021	0.80608	0.984365	-0.0399021	0.15548	0.178857	1
AQP7P1	375719	0.0102081	0.0808107	0.673027	0.962463	-0.0836426	0.142197	0.0807784	0.329537
AQP7P3	441432	-0.0173315	0.128585	0.41394	0.878361	-0.023331	0.137292	0.405447	1
AQP8	343	0.00766881	0.188807	0.439795	1	0.0102651	0.165681	0.359992	1
AQPEP		0.00039572	0.103963	0.985087	0.99948	0.0111218	0.125995	0.702064	1
AQR	9716	-0.0214936	0.0444979	0.288882	0.792172	0.0724433	0.0619628	0.128593	0.408826
AR	367	-0.0288759	0.0535852	0.219607	0.721654	-0.0566805	0.0610788	0.230498	0.539258
ARAF	369	-0.00555328	0.0496522	0.795383	0.982009	-0.0755348	0.0694952	0.127866	0.407436
ARAP1	116985	-0.0331317	0.0823004	0.246696	0.756233	-0.172018	0.125114	0.00670084	0.075948
ARAP2	116984	-0.00402969	0.0738471	0.866524	0.988795	0.34457	0.267764	0.00108563	0.0227688
ARAP3	64411	0.0112564	0.053076	0.614734	0.949785	-0.200873	0.0682072	7.74862e-05	0.00314278
ARC	23237	0.054615	0.165475	0.0911753	0.500412	-0.00974746	0.113788	0.775356	0.905709
ARCN1	372	0.000719799	0.0344943	0.965607	0.998855	0.0702019	0.0603828	0.136284	0.422245
AREL1	9870	-0.0150097	0.0393053	0.412526	0.877491	-0.0047076	0.0542517	0.915785	0.967118
ARF1	375	-0.0175856	0.0634385	0.475981	0.905219	-0.0815793	0.0768396	0.108176	0.37939
ARF3	377	0.0280341	0.0408413	0.149853	0.628694	-0.017146	0.0464322	0.671109	0.855772
ARF4	378	-0.0389887	0.0586137	0.133185	0.59616	0.0465745	0.0476926	0.257408	0.562232
ARF5	381	-0.0285104	0.0692095	0.287312	0.790661	-0.109081	0.0758453	0.0348937	0.21087
ARF6	382	0.00469121	0.0379037	0.793151	0.982009	0.100394	0.0528926	0.0224005	0.162017
ARFGAP1	55738	-0.0266194	0.0848377	0.326568	0.823715	-0.113292	0.117212	0.0400262	0.227356
ARFGAP2	84364	-0.00836736	0.0412477	0.659637	0.959362	-0.0255477	0.0487476	0.540392	0.778229
ARFGAP3	26286	-0.0849891	0.0719178	0.0205969	0.224672	0.0342786	0.054695	0.443583	0.714322
ARFGEF1	10565	-0.0143659	0.0504717	0.510498	0.917317	-0.0131464	0.0610181	0.779969	0.906914
ARFGEF2	10564	-0.0379234	0.0591172	0.144045	0.619193	-0.00630812	0.0564242	0.889603	0.955078
ARFIP1	27236	-0.0137005	0.0514417	0.534558	0.923172	0.0731059	0.0623803	0.126231	0.405727
ARFIP2	23647	-0.0282738	0.0525071	0.222295	0.724678	-0.111444	0.0530919	0.0114333	0.10627
ARFRP1	10139	-0.0147498	0.0792536	0.554159	0.929958	-0.0827719	0.110644	0.099367	0.362698
ARG2	384	0.0284973	0.0543647	0.229323	0.733844	0.15604	0.082741	0.00443341	0.059144
ARGLU1	55082	0.0113517	0.0570877	0.624499	0.952378	0.093822	0.0740384	0.0651957	0.29381
ARHGAP1	392	-0.000889209	0.0484373	0.966348	0.999077	0.0145066	0.0595739	0.755618	0.897251
ARHGAP10	79658	-0.0207321	0.112373	0.38606	0.865147	0.00693777	0.116745	0.831266	0.932474
ARHGAP11A	9824	-0.0547334	0.0726292	0.082198	0.4771	0.071299	0.0501228	0.0934092	0.353774
ARHGAP11B	89839	-0.00998528	0.0616659	0.674944	0.962627	0.0577722	0.0953405	0.227673	0.535895
ARHGAP12	94134	-0.0157353	0.0521085	0.480594	0.908161	0.0146145	0.0578891	0.750803	0.895066
ARHGAP15	55843	0.0100482	0.124848	0.607129	0.946572	0.00829333	0.134772	0.734447	1
ARHGAP17	55114	-0.0514729	0.0560555	0.0576128	0.404227	-0.0197368	0.0449134	0.616788	0.824574
ARHGAP18	93663	0.00469314	0.0573531	0.838103	0.987894	-0.0691259	0.0819749	0.169444	0.465348
ARHGAP19	84986	-0.035491	0.0584614	0.163986	0.652612	0.0672053	0.0556364	0.137284	0.42369
ARHGAP19-SLIT1	100533184	-0.014008	0.164683	0.332015	1	-0.0269676	0.190642	0.0881869	1
ARHGAP20	57569	-0.00160457	0.159343	0.886155	1	0.0014254	0.157007	0.900985	1
ARHGAP21	57584	0.0128572	0.0411693	0.497829	0.914365	0.0405456	0.0576689	0.377996	0.665539
ARHGAP22	58504	-0.00175806	0.135265	0.913129	1	-0.0410653	0.180505	0.0946824	1
ARHGAP23	57636	0.0246201	0.0733519	0.354267	0.845755	-0.23973	0.134426	0.000881741	0.0196993
ARHGAP24	83478	0.0191532	0.0767204	0.456655	0.89873	0.0342702	0.0941949	0.447122	0.71593
ARHGAP25	9938	-0.01357	0.12576	0.505531	0.915956	-0.0229109	0.14008	0.393164	1
ARHGAP26	23092	-0.242386	0.0949004	0.000244722	0.00887096	-0.0473567	0.0643545	0.325061	0.621738
ARHGAP27	201176	-0.000845711	0.0610596	0.971177	0.99918	-0.195616	0.135716	0.00379486	0.0530596
ARHGAP28	79822	0.0434756	0.0752417	0.147695	0.626057	0.160984	0.0797589	0.00298537	0.0444874
ARHGAP29	9411	0.0463408	0.0733193	0.125077	0.576704	0.0811207	0.0653028	0.0961008	0.356833
ARHGAP30	257106	-0.0771154	0.224331	0.0401046	0.333437	-0.0282958	0.137805	0.342288	1
ARHGAP31	57514	-0.000695864	0.051965	0.974658	0.999434	-0.0796633	0.0763081	0.115791	0.390829
ARHGAP32	9743	-0.000759658	0.0366302	0.965308	0.998844	0.010532	0.058918	0.820368	0.927289
ARHGAP33	115703	-0.00204091	0.0740237	0.931947	0.99403	-0.00714365	0.0904693	0.872116	0.947658
ARHGAP35	2909	-0.016955	0.0483848	0.42665	0.884595	0.0109955	0.0636544	0.817866	0.925909
ARHGAP39	80728	-0.0204297	0.0850768	0.427536	0.885302	-0.0951064	0.121902	0.0671237	0.298663
ARHGAP4	393	-0.0252242	0.105058	0.326689	0.823715	-0.0275828	0.107005	0.488231	0.745447
ARHGAP40	343578	0.0186364	0.169733	0.242499	1	0.0236995	0.16055	0.234848	1
ARHGAP42	143872	-0.0286423	0.0619284	0.262574	0.771543	0.0570942	0.0683503	0.244463	0.550846
ARHGAP44	9912	0.0543592	0.111806	0.108575	0.544652	0.0437693	0.102824	0.321071	0.618007
ARHGAP5	394	0.00164757	0.051718	0.939908	0.99737	0.0543909	0.0635451	0.256959	0.561902
ARHGAP5-AS1	84837	0.0104949	0.0892271	0.65632	0.959362	-0.0173053	0.112318	0.629737	0.831481
ARHGAP6	395	-9.64219e-05	0.0549756	0.996582	0.999876	-0.0179964	0.0820378	0.705139	0.87337
ARHGAP9	64333	-0.00464578	0.073773	0.846562	0.987894	-0.0953347	0.119615	0.0671628	0.298663
ARHGDIA	396	-0.00446592	0.0728549	0.852495	0.988405	-0.050023	0.0945565	0.287131	0.589189
ARHGDIB	397	0.00108469	0.0627463	0.963308	0.998605	-0.13447	0.114654	0.0203775	0.152943
ARHGEF1	9138	-0.0123676	0.0782464	0.615338	0.949973	-0.0601864	0.0985636	0.207277	0.514156
ARHGEF10	9639	-0.0296713	0.0490558	0.182628	0.675778	-0.00994584	0.0534006	0.821682	0.927815
ARHGEF10L	55160	-0.0268622	0.0886487	0.321021	0.821016	-0.10684	0.122721	0.0483579	0.250887
ARHGEF11	9826	-0.00431794	0.0373893	0.807413	0.984477	-0.0196786	0.0525657	0.652737	0.845661
ARHGEF12	23365	-0.103206	0.0893112	0.0174899	0.202901	0.000369301	0.0561552	0.9935	0.997957
ARHGEF15	22899	-0.0367551	0.166962	0.139844	0.610336	-0.0925849	0.248941	0.0187047	0.145556
ARHGEF16	27237	-0.03891	0.107826	0.187671	0.683991	-0.0434966	0.109292	0.30548	0.605083
ARHGEF17	9828	-0.0127242	0.0673843	0.604545	0.945503	-0.0766931	0.0927947	0.128875	0.409139
ARHGEF18	23370	-0.0102851	0.06711	0.672425	0.962463	-0.0800246	0.091708	0.116014	0.39103
ARHGEF19	128272	-0.0112679	0.0704006	0.646329	0.958116	-0.0656145	0.0936024	0.181778	0.480047
ARHGEF2	9181	0.354487	0.0958858	1.80794e-06	0.000151466	-0.0391459	0.0534146	0.375349	0.663735
ARHGEF25	115557	0.278237	0.0668591	1.17728e-06	0.000101778	0.0371922	0.0503325	0.382644	0.668605
ARHGEF26	26084	0.0216531	0.0527298	0.341592	0.833833	0.144616	0.0690516	0.00434851	0.0583663
ARHGEF26-AS1	100507524	-0.0145613	0.121508	0.492742	0.91331	-0.00343646	0.1327	0.889774	1
ARHGEF28	64283	-0.00785588	0.151132	0.575165	1	-0.00850537	0.151932	0.590547	1
ARHGEF3	50650	-0.179832	0.162019	0.00567708	0.0962144	-0.48189	0.176395	2.13253e-05	0.00111734
ARHGEF33	100271715	0.012093	0.12885	0.534773	0.923172	0.0598293	0.19364	0.05826	1
ARHGEF34P	728377	0.00783723	0.183735	0.447228	1	0.00214304	0.166454	0.767395	1
ARHGEF37	389337	0.806735	0.179077	2.00616e-07	2.08035e-05	-0.0543365	0.0982036	0.246589	0.552742
ARHGEF39	84904	-0.0154492	0.0450093	0.445686	0.893678	-0.0241657	0.0595386	0.604192	0.817152
ARHGEF4	50649	-0.0259371	0.0832608	0.336962	0.831177	-0.186418	0.193066	0.0086135	0.0889941
ARHGEF40	55701	0.0200912	0.063588	0.42069	0.881117	0.00344298	0.0712591	0.943623	0.977965
ARHGEF5	7984	0.00422844	0.149655	0.750923	1	0.00256514	0.15339	0.848929	1
ARHGEF6	9459	-0.0218238	0.0642887	0.387302	0.865416	0.112349	0.0986643	0.0389095	0.223601
ARHGEF7	8874	-0.00306181	0.025775	0.815721	0.986531	-0.0533675	0.0401469	0.14075	0.427468
ARHGEF9	23229	0.726075	0.0780707	1.82299e-21	9.25907e-19	0.0603782	0.0598728	0.19782	0.500946
ARID1A	8289	0.0164733	0.043685	0.40652	0.873733	0.0339677	0.0571639	0.458074	0.723054
ARID1B	57492	-0.0147607	0.0435228	0.455229	0.898026	0.00705921	0.060198	0.880106	0.95145
ARID2	196528	0.0217658	0.0571262	0.362002	0.850233	0.163587	0.0911235	0.00416047	0.0571405
ARID3A	1820	-0.0243726	0.0725164	0.357407	0.847687	-0.0612663	0.0885975	0.213362	0.521209
ARID3B	10620	-0.0751239	0.0926844	0.0502912	0.375879	-0.0159318	0.0612305	0.735317	0.888184
ARID3C	138715	0.00183726	0.119763	0.923293	0.992635	0.0093939	0.136522	0.693394	1
ARID4A	5926	0.000503802	0.0504242	0.981356	0.99948	0.068545	0.0666317	0.161007	0.454663
ARID4B	51742	-0.0133556	0.0476423	0.525134	0.920698	0.0357043	0.0565832	0.433118	0.706156
ARID5A	10865	0.226995	0.250928	0.0044405	0.0802798	-0.111264	0.128799	0.0426229	0.23439
ARID5B	84159	-0.0583848	0.0913646	0.092217	0.503123	0.0327915	0.0771116	0.501979	0.7543
ARIH1	25820	0.00526893	0.0431887	0.788272	0.981408	0.0742174	0.0604781	0.115715	0.39081
ARIH2	10425	-0.0103039	0.0329707	0.518376	0.919108	0.00998819	0.0512775	0.816683	0.925702
ARIH2OS	646450	0.00834739	0.09283	0.716053	0.971737	0.0147386	0.11407	0.671451	0.855859
ARL1	400	-0.0283804	0.0551722	0.235341	0.739846	0.0562329	0.0572121	0.220141	0.52813
ARL10	285598	0.0255817	0.0583481	0.295869	0.797681	-0.00812847	0.0750621	0.867123	0.945691
ARL11	115761	-0.00112774	0.123111	0.95137	0.998287	-0.00634442	0.13569	0.788372	1
ARL13B	200894	-0.00707218	0.050485	0.743832	0.975905	0.0612073	0.0729814	0.218317	0.526265
ARL14	80117	0.000514207	0.144352	0.970745	1	-0.00691586	0.151057	0.659683	1
ARL14EP	120534	0.00496647	0.0479272	0.812769	0.985798	-0.0348162	0.06784	0.474274	0.736731
ARL15	54622	-0.057001	0.0943579	0.0986914	0.518051	0.0585908	0.0806337	0.238613	0.544045
ARL16	339231	-0.0452553	0.062975	0.104805	0.534988	-0.197428	0.0650927	6.62228e-05	0.00273876
ARL17		0.0339722	0.139728	0.195554	0.69796	0.0485612	0.152515	0.156881	0.448935
ARL17A	51326	0.00609568	0.0716786	0.80052	0.982983	0.0996493	0.124183	0.0588833	0.279748
ARL2	402	-0.00252244	0.0677209	0.91598	0.990858	-0.0483029	0.0889295	0.313425	0.610957
ARL2-SNX15	100528018	-0.00301253	0.0506854	0.889243	0.988795	-0.101583	0.0771165	0.0491911	0.253113
ARL2BP	23568	0.0443763	0.0576733	0.0933776	0.505211	0.0847599	0.04983	0.045279	0.242007
ARL3	403	0.00361436	0.0387913	0.842606	0.987894	0.115553	0.0665735	0.0197465	0.149782
ARL4A	10124	-0.0170549	0.0660454	0.493819	0.913352	-0.0185983	0.0770514	0.701373	0.871345
ARL4C	10123	-0.0529642	0.0890107	0.111867	0.550762	-0.0455978	0.0832497	0.348824	0.642021
ARL4D	379	-0.027876	0.0752325	0.306499	0.804698	-0.142928	0.125108	0.0169237	0.136079
ARL5A	26225	-0.00467829	0.0534422	0.833508	0.987894	0.107866	0.0715074	0.03362	0.206762
ARL5B	221079	0.00679146	0.0512802	0.755663	0.977821	0.134738	0.0861274	0.0136763	0.118935
ARL5C	390790	-0.00467709	0.15804	0.695238	1	0.00229254	0.164972	0.772094	1
ARL6	84100	0.00592457	0.0630761	0.80291	0.983176	0.0721966	0.096953	0.145856	0.434617
ARL6IP1	23204	-0.288391	0.0785854	6.09446e-06	0.000440237	-0.109254	0.0511514	0.0111441	0.104566
ARL6IP4	51329	0.00642171	0.0666851	0.789246	0.981408	-0.049012	0.0847955	0.31401	0.61153
ARL6IP5	10550	-0.0112672	0.0429618	0.564552	0.9341	0.0755248	0.0558448	0.0957649	0.356544
ARL6IP6	151188	0.0011311	0.0347641	0.946295	0.997968	0.0627771	0.0545465	0.16042	0.453594
ARL8A	127829	-0.0184533	0.0635882	0.456467	0.89873	-0.128225	0.0863364	0.0182796	0.143078
ARL8B	55207	-0.0125554	0.055558	0.584432	0.939773	0.0134615	0.0617237	0.775776	0.905709
ARMC1	55156	0.0137423	0.0579461	0.558461	0.930774	0.144024	0.0695279	0.00462962	0.0605884
ARMC10	83787	0.156288	0.102715	0.00464032	0.0827871	0.116415	0.0686896	0.0204199	0.152943
ARMC12	221481	-0.00290047	0.0726887	0.903633	0.990136	0.0298991	0.102607	0.47356	0.736166
ARMC2	84071	-0.022476	0.0719075	0.38986	0.86693	0.0268228	0.0866573	0.565747	0.794496
ARMC3	219681	-0.00562143	0.14694	0.691805	1	-0.0172422	0.163025	0.273802	1
ARMC4		-0.0348705	0.0680767	0.205289	0.706468	0.0524908	0.0742341	0.28928	0.590674
ARMC5	79798	0.000573954	0.0796954	0.98058	0.99948	-0.0347414	0.100531	0.421166	0.697608
ARMC6	93436	0.00446672	0.0771099	0.85155	0.988405	-0.037434	0.0956536	0.405968	0.686086
ARMC7	79637	0.00320818	0.0531874	0.884998	0.988795	-0.0643185	0.0728598	0.196524	0.498867
ARMC8	25852	-0.00459999	0.0417177	0.810275	0.984879	0.0442669	0.0617208	0.350262	0.643636
ARMC9	80210	-0.0441337	0.0682742	0.12694	0.580938	-0.0830683	0.0657842	0.0893949	0.347547
ARMCX1	51309	-0.0337871	0.0614748	0.194472	0.695894	-0.145094	0.0739416	0.00546164	0.066456
ARMCX2	9823	-0.00256792	0.033426	0.874691	0.988795	-0.107641	0.0593968	0.0218697	0.159955
ARMCX3	51566	0.0048528	0.0399703	0.794083	0.982009	-0.0856252	0.0537494	0.0537006	0.265759
ARMCX4	100131755	-0.339725	0.0718751	2.49668e-08	3.1702e-06	-0.141909	0.0663506	0.00434883	0.0583663
ARMCX5	64860	0.00528697	0.0409105	0.779676	0.979876	0.0492368	0.0616635	0.29897	0.59924
ARMCX5-GPRASP2	100528062	-0.0100137	0.0719955	0.682143	0.963771	-0.0148326	0.095076	0.728916	0.884953
ARMCX6	54470	0.0366512	0.0640389	0.174156	0.665024	-0.0371243	0.0700273	0.448104	0.716334
ARNT	405	0.00679679	0.041859	0.723362	0.972602	0.0366881	0.0605933	0.435088	0.707216
ARNT2	9915	-0.0345168	0.055925	0.162666	0.650703	0.0290442	0.0569574	0.524941	0.768261
ARNTL	406	-0.0453137	0.073414	0.131675	0.59201	-0.0406501	0.0732237	0.408523	0.687917
ARNTL2	56938	-0.109188	0.0955701	0.0164841	0.195675	0.126694	0.0743405	0.014656	0.124155
ARPC1A	10552	-0.000574096	0.0302797	0.969613	0.999112	0.0125334	0.0476	0.760249	0.899634
ARPC1B	10095	-0.0498296	0.0934518	0.12833	0.583463	-0.0553591	0.0844438	0.260489	0.565495
ARPC2	10109	-0.043901	0.053003	0.0806494	0.475122	-0.0961223	0.0536647	0.0302113	0.194152
ARPC3	10094	-0.0253577	0.0443319	0.214389	0.714871	-0.0263104	0.0512872	0.541537	0.778846
ARPC4	10093	-0.00365331	0.0386674	0.840566	0.987894	-0.0162761	0.0495752	0.699641	0.870369
ARPC4-TTLL3	100526693	-0.0251179	0.10506	0.328168	0.825082	-0.00271437	0.111856	0.937268	0.976188
ARPC5	10092	-0.010328	0.0415339	0.588474	0.940239	0.07587	0.0525605	0.0831184	0.334176
ARPC5L	81873	-0.0609788	0.0692057	0.0554846	0.396392	-0.0843811	0.0550741	0.0608358	0.284053
ARPP19	10776	-0.0169298	0.0559867	0.467299	0.902857	0.0894754	0.0581977	0.0537569	0.265949
ARPP21	10777	0.0593797	0.291142	0.0268648	1	0.0302852	0.175782	0.126978	1
ARRB1	408	0.0175993	0.0452964	0.388207	0.865416	0.0265647	0.0612145	0.57319	0.799042
ARRB2	409	0.0227296	0.0410489	0.235175	0.73975	0.137692	0.056428	0.00257098	0.0405273
ARRDC1	92714	-0.0361802	0.0874207	0.217894	0.718896	-0.006741	0.0888699	0.880971	0.951821
ARRDC2	27106	-0.00473635	0.0917282	0.834526	0.987894	-0.0438416	0.125667	0.256398	0.561414
ARRDC3	57561	0.0108088	0.066664	0.65702	0.959362	0.084099	0.0969232	0.100357	0.364544
ARRDC3-AS1	100129716	0.0232474	0.0814773	0.379747	0.860692	0.00302037	0.0942737	0.943513	0.977965
ARRDC4	91947	0.00741718	0.068432	0.758872	0.977821	0.120237	0.108745	0.0313179	0.198235
ARSA	410	-0.0744251	0.113294	0.0581922	0.405081	-0.207281	0.138062	0.00276808	0.0420583
ARSB	411	-0.0146585	0.0469474	0.481837	0.908504	0.186188	0.0730242	0.000396683	0.0112851
ARSD	414	-0.0142957	0.0471026	0.493548	0.91331	-0.10174	0.0749944	0.0473625	0.248421
ARSE		-0.0881615	0.0950556	0.0328741	0.298327	-0.169332	0.0967556	0.00384776	0.0536464
ARSG	22901	0.00405287	0.0562006	0.85869	0.98863	0.0161155	0.0819406	0.734571	0.887703
ARSI	340075	-0.0167406	0.0992145	0.48447	0.908871	-0.0226663	0.11466	0.529681	0.771594
ARSJ	79642	-0.0285337	0.0961175	0.293232	0.796281	-0.118495	0.155051	0.0343573	0.2095
ARSK	153642	-0.0094971	0.0559931	0.678351	0.963057	0.0914921	0.0877767	0.0784269	0.32453
ART3	419	-0.00280155	0.130796	0.870186	1	-0.00565618	0.143664	0.769555	1
ART5	116969	-0.0307734	0.0902621	0.271431	0.779884	-0.0885803	0.119726	0.0809907	0.329673
ARTN	9048	-0.0171348	0.088722	0.490244	0.912905	-0.227184	0.26293	0.00504184	0.0635412
ARV1	64801	0.0286227	0.0582636	0.247106	0.7567	0.0543266	0.0676375	0.266453	0.569789
ARVCF	421	-0.0104428	0.09335	0.652725	0.958245	-0.0687281	0.131993	0.125604	0.405114
ARX	170302	-0.0241554	0.142763	0.27312	0.781355	-0.0459558	0.177396	0.0963823	1
AS3MT	57412	-0.00718563	0.0939718	0.751511	0.977821	-0.00606515	0.111319	0.862044	0.943283
ASAH1	427	-0.00703364	0.0445523	0.725549	0.973127	-0.0535598	0.0632149	0.263339	0.56811
ASAH2	56624	-0.0271694	0.139776	0.249998	0.760103	-0.000432845	0.127756	0.987259	1
ASAH2B	653308	-0.0177827	0.0907212	0.473929	0.904825	-0.0171205	0.106624	0.653752	0.846394
ASAP1	50807	-0.0209337	0.0439239	0.296489	0.797681	0.0902737	0.0530595	0.0404085	0.228381
ASAP2	8853	0.0181564	0.0438315	0.362325	0.850502	0.156932	0.065463	0.00153157	0.0288724
ASAP3	55616	0.0289863	0.054884	0.225014	0.726922	-0.0429914	0.0540953	0.333793	0.629572
ASB1	51665	-0.0101046	0.0411648	0.594195	0.941502	-0.102306	0.0519928	0.0186772	0.145556
ASB11	140456	-0.00858309	0.157257	0.517093	1	-0.00338698	0.156594	0.777394	1
ASB13	79754	0.0178953	0.054141	0.434934	0.890454	-0.0339664	0.0671418	0.484116	0.742487
ASB14	142686	-0.00276153	0.151765	0.827242	1	0.00309509	0.155482	0.804033	1
ASB16	92591	0.00474783	0.136622	0.769312	1	0.0259692	0.16202	0.210469	1
ASB16-AS1	339201	-0.0544304	0.0804182	0.0964756	0.511793	-0.00577541	0.0752804	0.905307	0.962649
ASB2	51676	-0.0213785	0.161201	0.241503	1	-0.00043946	0.141405	0.982469	1
ASB3	51130	-0.0403026	0.0677474	0.15359	0.634728	-0.0019713	0.0638682	0.967092	0.986825
ASB4	51666	0.031273	0.160977	0.174179	0.665024	0.0350209	0.166085	0.152499	1
ASB5	140458	0.00467079	0.154955	0.707285	1	0.00657713	0.155557	0.623607	1
ASB6	140459	0.000595537	0.0535917	0.97864	0.99948	-0.0601877	0.0709337	0.223885	0.531911
ASB7	140460	-0.0162488	0.0588938	0.495338	0.913721	0.0452721	0.0782262	0.357525	0.649135
ASB8	140461	-0.0199217	0.0490756	0.357325	0.847687	0.06655	0.0685449	0.176667	0.474021
ASB9	140462	-0.0256562	0.088874	0.337814	0.831389	-0.316723	0.267537	0.00156796	0.029333
ASCC1	51008	-0.0169945	0.0500196	0.435636	0.890454	0.0215102	0.0627319	0.651035	0.844808
ASCC2	84164	-0.0226863	0.0557775	0.336908	0.831177	-0.0429689	0.0570683	0.347754	0.64112
ASCC3	10973	-0.24757	0.0839323	9.38511e-05	0.00406763	-0.147806	0.0640268	0.00252412	0.0400668
ASCL2	430	0.0126687	0.160434	0.379012	1	0.013006	0.157471	0.398184	1
ASF1A	25842	-0.00986134	0.0422389	0.609774	0.947845	0.0683318	0.0565065	0.134065	0.418372
ASF1B	55723	-0.0397218	0.0673721	0.157265	0.641203	-0.0111283	0.0646599	0.816526	0.925702
ASGR1	432	0.00874202	0.0745126	0.719048	0.971977	-0.0829315	0.113834	0.0974368	0.35891
ASGR2	433	-0.000267521	0.129799	0.9876	1	3.10835	1.15309	8.1421e-07	1
ASH1L	55870	-0.00439161	0.0491544	0.836477	0.987894	0.0182638	0.0675806	0.706362	0.873537
ASH1L-AS1	645676	0.0113466	0.122543	0.574515	0.938984	0.00941365	0.13119	0.721287	0.88192
ASH2L	9070	0.0192147	0.044771	0.343198	0.834883	0.0314563	0.0569152	0.490997	0.746792
ASIC1	41	0.195242	0.0915632	0.000996502	0.0271748	0.106024	0.0619591	0.0269613	0.180761
ASIC3	9311	-0.0558401	0.124923	0.100705	0.523357	0.0156548	0.0982988	0.70597	0.873537
ASIC4	55515	1.00055	0.482453	4.42489e-05	0.00219932	-0.0239889	0.119115	0.49038	0.74643
ASIP	434	-0.00794457	0.104551	0.714515	0.971474	-0.0769116	0.197432	0.0471255	0.247619
ASL	435	-0.0223921	0.0768346	0.394761	0.870328	-0.154342	0.120333	0.0112222	0.104904
ASNA1		0.00729377	0.0609193	0.756953	0.977821	-0.0404813	0.0677098	0.405893	0.686086
ASNS	440	-0.00665443	0.0464646	0.746512	0.97643	0.105041	0.0768176	0.0423084	0.233796
ASNSD1	54529	0.00629217	0.0433606	0.749093	0.976828	0.0451663	0.0563896	0.320786	0.617619
ASPDH	554235	0.00971256	0.13889	0.567203	1	-0.000521989	0.141183	0.979307	1
ASPH	444	-0.0227611	0.0517167	0.312858	0.812541	0.191554	0.066238	0.000125958	0.00457897
ASPHD1	253982	0.0302327	0.155977	0.190995	0.689218	-0.0693259	0.188169	0.0596718	0.281693
ASPHD2	57168	0.00467264	0.0597984	0.841219	0.987894	0.109592	0.0931393	0.0416217	0.231857
ASPM	259266	-0.0647759	0.0968749	0.0756051	0.462627	0.0350971	0.067916	0.470842	0.734035
ASPRV1	151516	0.00720018	0.0819831	0.761924	0.977821	0.00202215	0.100182	0.959547	0.984542
ASPSCR1	79058	-0.010524	0.0799875	0.664688	0.960745	-0.119408	0.136787	0.0342788	0.2095
ASRGL1	80150	-0.0430563	0.0631149	0.11902	0.564681	-0.0110531	0.0632066	0.816534	0.925702
ASS1	445	0.296289	0.318093	0.00263272	0.055933	0.0394461	0.111431	0.335747	0.631073
ASTE1	28990	-0.00746508	0.134347	0.664855	1	-0.00802936	0.140577	0.708314	1
ASTN1	460	0.0117479	0.163677	0.387907	1	-0.00643964	0.15667	0.616058	1
ASTN2	23245	-0.109	0.107042	0.0199743	0.220575	-0.362927	0.10412	1.29411e-06	0.000107784
ASUN		-0.0119505	0.0502892	0.581978	0.939138	-0.001241	0.0727084	0.979663	0.992334
ASXL1	171023	0.00796169	0.0244927	0.51788	0.919108	0.0313023	0.0400567	0.386969	0.670986
ASXL2	55252	-0.0534145	0.0778306	0.0969217	0.51276	0.0156242	0.0660804	0.746033	0.893033
ASXL3	80816	0.00316134	0.0495784	0.882398	0.988795	-0.0678381	0.0838264	0.176286	0.473574
ATAD1	84896	-0.0190819	0.050351	0.38525	0.864995	0.0603475	0.0604153	0.199842	0.503834
ATAD2	29028	0.00246516	0.0436001	0.900628	0.989819	0.176923	0.0668776	0.000420384	0.0116341
ATAD2B	54454	0.00631215	0.0520008	0.77397	0.978971	0.139538	0.0664179	0.00505059	0.0635412
ATAD3A	55210	-0.0161068	0.0750933	0.523277	0.920698	-0.0835223	0.10321	0.100206	0.364424
ATAD3B	83858	-0.0125993	0.0768225	0.609916	0.947884	-0.0863776	0.10797	0.0903567	0.349901
ATAD3C	219293	-0.00709495	0.146801	0.627109	1	0.00592437	0.149645	0.713793	1
ATAD5	79915	-0.0107901	0.061047	0.650056	0.958245	0.0457006	0.0749861	0.354283	0.647169
ATAT1	79969	0.0149013	0.0483945	0.483598	0.9088	-0.00596588	0.0628007	0.900122	0.960604
ATCAY	85300	-0.015144	0.0477763	0.472891	0.904498	-0.292521	0.101782	1.4403e-05	0.000806293
ATE1	11101	-0.118677	0.101778	0.0137918	0.175124	0.00821753	0.0644306	0.863815	0.944449
ATF1	466	-0.0172553	0.0560455	0.459415	0.900779	0.0920059	0.0814067	0.0750373	0.317099
ATF2	1386	0.00858034	0.0482054	0.684075	0.964256	0.13276	0.0660941	0.00743318	0.0816707
ATF3	467	-0.0891164	0.116697	0.03827	0.325145	-0.261601	0.15264	0.00081499	0.0185745
ATF4	468	0.0168341	0.0368641	0.334007	0.829305	-0.00289926	0.0523657	0.94702	0.97928
ATF5	22809	-0.0231126	0.07064	0.376677	0.860304	-0.0566406	0.0819446	0.252704	0.558642
ATF6	22926	-0.101506	0.0797318	0.0141185	0.177812	0.0421415	0.0522991	0.333978	0.629667
ATF6B	1388	-0.0236201	0.0621648	0.346368	0.837851	-0.0710302	0.0698524	0.151926	0.442958
ATF7	11016	0.00925016	0.042355	0.632768	0.955192	0.0798813	0.0632906	0.0971413	0.358719
ATF7IP	55729	-0.00335448	0.038054	0.851771	0.988405	0.0496184	0.0593828	0.287577	0.589858
ATF7IP2	80063	-0.00496185	0.0630798	0.834157	0.987894	0.0146466	0.0879995	0.748112	0.893476
ATG10	83734	0.00622318	0.0499768	0.772275	0.978971	0.0699617	0.0746104	0.162895	0.457022
ATG12	9140	0.00823347	0.0472652	0.692582	0.966144	0.0431812	0.0581099	0.349627	0.642881
ATG13	9776	-0.0285857	0.0399055	0.136608	0.602603	-0.0530514	0.0448211	0.177818	0.47479
ATG14	22863	0.0237993	0.0751781	0.369587	0.855805	0.0233117	0.0828155	0.623998	0.827527
ATG16L1	55054	0.00813731	0.0410723	0.667489	0.962093	-0.015203	0.0603968	0.745684	0.893033
ATG16L2	89849	0.0167817	0.0594546	0.483904	0.9088	-0.0164564	0.0769379	0.734258	0.887703
ATG2A	23130	-0.0143497	0.0776282	0.564828	0.934169	-0.0115358	0.0901561	0.796152	0.914986
ATG2B	55102	-0.0520039	0.0797421	0.106288	0.539505	-0.00256504	0.0680044	0.957797	0.983458
ATG3	64422	0.00576812	0.0438054	0.770895	0.978971	0.0418781	0.0708706	0.393622	0.677259
ATG4A	115201	-0.0560578	0.0946674	0.102277	0.528221	-0.0630521	0.0905345	0.199964	0.503953
ATG4B	23192	-0.0224111	0.0627826	0.371302	0.857091	-0.0442145	0.0669484	0.363216	0.653776
ATG4C	84938	-0.0361594	0.0732751	0.204821	0.706159	0.112049	0.0794192	0.0326216	0.202653
ATG4D	84971	-0.0222354	0.0854306	0.394708	0.870328	-0.118915	0.126528	0.0344632	0.209843
ATG5	9474	0.00107451	0.0361447	0.950453	0.998108	0.0580672	0.0596385	0.214599	0.522411
ATG7	10533	-0.109274	0.0914143	0.014987	0.184057	-0.0354938	0.0698352	0.46791	0.731407
ATG9A	79065	0.00534413	0.0503664	0.804451	0.983433	-0.0377065	0.0647006	0.433253	0.706164
ATG9B	285973	-0.00248964	0.0649449	0.916588	0.990979	-0.0491089	0.0852914	0.312386	0.609796
ATHL1		-0.0290141	0.0855918	0.294412	0.79695	-0.0735547	0.100303	0.137524	0.423857
ATIC	471	0.0107195	0.039218	0.557934	0.930774	0.0353058	0.0609498	0.453598	0.720398
ATL1	51062	0.0416607	0.0692673	0.147172	0.625769	0.0715663	0.0717983	0.151371	0.442797
ATL2	64225	0.00593001	0.0473269	0.775752	0.978971	0.0943848	0.0623624	0.0491846	0.253113
ATL3	25923	0.0818772	0.111217	0.0463617	0.360362	0.086256	0.0953472	0.0938897	0.354392
ATM	472	-0.0236298	0.0610039	0.341927	0.834185	0.00305142	0.0649924	0.949328	0.979865
ATMIN	23300	-0.00205499	0.0364989	0.906065	0.990136	0.0257424	0.0562322	0.570595	0.797515
ATN1	1822	0.00557519	0.060518	0.812042	0.985792	-0.0398223	0.0744525	0.418013	0.695288
ATOH7	220202	0.00376121	0.12455	0.838259	1	0.0231595	0.149159	0.324713	1
ATOH8	84913	0.0427508	0.087857	0.166927	0.657712	-0.0953349	0.0878275	0.0683097	0.301115
ATOX1	475	-0.0165589	0.0500999	0.447625	0.894806	-0.0991047	0.0601363	0.035777	0.213603
ATP10A	57194	-0.0692753	0.113848	0.0679393	0.438008	0.0285919	0.0940168	0.520421	0.766536
ATP10D	57205	-0.0484928	0.0976977	0.135247	0.599936	-0.0309346	0.0911705	0.498048	0.750769
ATP11A	23250	0.0132324	0.0456724	0.51716	0.919058	0.0735691	0.0678966	0.135287	0.420485
ATP11B	23200	-0.179345	0.0920126	0.00167439	0.0403767	0.180839	0.0655168	0.000268459	0.00828622
ATP11C	286410	-0.0383854	0.0697323	0.175472	0.666344	0.176128	0.0769957	0.00105024	0.0221846
ATP12A	479	-5.03196e-06	0.149639	0.999688	1	-0.00126889	0.153592	0.923501	1
ATP13A1	57130	6.40353e-05	0.0702779	0.997865	0.999881	-0.0569025	0.0924454	0.238179	0.543748
ATP13A2	23400	-0.00715077	0.0775267	0.766143	0.978402	1.20654	0.212781	5.86197e-11	1.43843e-08
ATP13A3	79572	-0.00255019	0.0459397	0.900601	0.989819	0.164059	0.0761956	0.00206908	0.0350951
ATP13A4	84239	-0.0290462	0.162309	0.182673	0.675778	-0.00139443	0.137103	0.950318	1
ATP1A1	476	0.04457	0.0542304	0.0812302	0.475328	-0.00326477	0.0536688	0.941188	0.976987
ATP1A1OS		-0.0044995	0.0671485	0.850996	0.988405	-0.0165614	0.090417	0.711632	0.8764
ATP1A2	477	-0.20908	0.152686	0.00281301	0.0584653	-0.825372	0.0941046	2.08002e-20	1.70134e-17
ATP1A3	478	-0.0167143	0.0785889	0.508561	0.916549	0.396881	0.226729	0.000313847	0.00937275
ATP1A4	480	-0.00709588	0.134355	0.678911	1	-0.0108612	0.145681	0.581463	1
ATP1B1	481	-0.0222486	0.0560113	0.346838	0.838612	-0.0283426	0.0628455	0.551668	0.784679
ATP1B2	482	-0.157275	0.126479	0.00681906	0.109442	-0.0923136	0.0816865	0.0742899	0.315851
ATP1B3	483	-0.0146324	0.0417554	0.445387	0.893678	0.0726013	0.0607774	0.124611	0.403042
ATP2A1	487	-1.51632	0.172371	3.32113e-21	1.63571e-18	-0.120483	0.114646	0.0318972	0.199839
ATP2A2	488	0.0129248	0.027386	0.336871	0.831177	0.100424	0.0392263	0.00468667	0.0609202
ATP2A3	489	-0.0204337	0.114952	0.386938	0.865416	-0.102974	0.199024	0.034525	0.210046
ATP2B1	490	-0.0446909	0.0702162	0.128297	0.583463	0.0936138	0.0551557	0.0377739	0.220255
ATP2B2	491	0.0201739	0.193874	0.171929	1	0.00538086	0.155362	0.681361	1
ATP2B3	492	0.00134303	0.0878318	0.953207	0.998287	-0.0204638	0.113626	0.569565	0.797081
ATP2B4	493	0.207095	0.115013	0.00152974	0.0378321	-0.00543452	0.0611411	0.908113	0.964121
ATP2C1	27032	-0.000227381	0.0377958	0.98985	0.999631	0.0868925	0.0604654	0.0659618	0.295994
ATP2C2	9914	-0.00178639	0.124756	0.92193	0.992128	0.00969351	0.141644	0.649814	1
ATP4A	495	0.000988374	0.147458	0.941023	1	-0.0109529	0.153793	0.491815	1
ATP4B	496	0.0161827	0.138556	0.403237	0.872679	0.0162122	0.143488	0.475736	1
ATP5A1		-0.00238929	0.0269886	0.861393	0.98863	0.0308464	0.052154	0.478637	0.739297
ATP5B		-0.0437296	0.0482075	0.0658098	0.430956	-0.0223534	0.0526172	0.609483	0.820092
ATP5C1		-0.0284484	0.0477079	0.190729	0.688719	0.00646426	0.0572408	0.887678	0.954097
ATP5D		-0.00740281	0.0989938	0.739013	0.975567	-0.0238565	0.116092	0.50539	0.756442
ATP5E		-0.0231353	0.0581429	0.339402	0.832365	-0.0975493	0.0652083	0.0461903	0.244802
ATP5EP2		0.00272927	0.131102	0.872999	1	-0.0279985	0.162476	0.196853	1
ATP5F1		-0.00789793	0.0275719	0.565737	0.935169	-0.00793749	0.0501003	0.851743	0.941526
ATP5G1		-0.00173353	0.0354213	0.918918	0.991777	-0.00501081	0.0682602	0.917717	0.968223
ATP5G2		0.0464647	0.0570831	0.0806746	0.475122	0.00872096	0.0543037	0.844776	0.937819
ATP5G3		0.0025094	0.0250327	0.844811	0.987894	0.0352032	0.0466891	0.385094	0.669643
ATP5H		-0.0485394	0.0681939	0.100756	0.523357	-0.0389068	0.0583209	0.40004	0.682162
ATP5I		0.00287697	0.0573876	0.900185	0.989819	-0.0527727	0.0756236	0.287065	0.589136
ATP5J		-0.00798396	0.036553	0.645783	0.95788	0.00614786	0.0585483	0.894249	0.957211
ATP5J2		0.000525157	0.0311386	0.972818	0.9992	-0.0129487	0.059958	0.781713	0.907234
ATP5J2-PTCD1		0.0186142	0.200242	0.177174	1	0.00866124	0.164981	0.413371	1
ATP5L		-0.0105085	0.0295648	0.469402	0.90305	-0.0482435	0.0464421	0.232174	0.540185
ATP5L2		0.000849284	0.195917	0.911773	1	0.00405254	0.156717	0.737235	1
ATP5O		-0.0701076	0.0498522	0.0144974	0.180476	-0.0372084	0.0586665	0.422139	0.698289
ATP5S		0.00575103	0.0499672	0.789036	0.981408	0.0383008	0.0762446	0.435099	0.707216
ATP5SL		0.00293467	0.0524453	0.893991	0.988795	-0.0426012	0.0695255	0.384382	0.669643
ATP6AP1	537	-0.0741864	0.0851053	0.0461529	0.359441	-0.101616	0.0613159	0.0330167	0.20429
ATP6AP1L	92270	-0.0042001	0.0645964	0.859893	0.98863	0.0327798	0.0851176	0.489995	0.746348
ATP6AP2	10159	-0.0773447	0.0824518	0.0385204	0.326249	-0.0262153	0.0568087	0.565538	0.794415
ATP6V0A1	535	-0.0620122	0.0601116	0.0380363	0.324176	-0.0133158	0.0433664	0.72909	0.885019
ATP6V0A2	23545	-0.00801159	0.0406219	0.66988	0.962463	0.0542403	0.0570319	0.236111	0.542476
ATP6V0A4	50617	-0.00240831	0.142569	0.868492	1	0.00421465	0.150259	0.784742	1
ATP6V0B	533	0.00689449	0.054783	0.760066	0.977821	-0.0435375	0.0638094	0.363944	0.654065
ATP6V0C	527	-0.0183872	0.124209	0.405147	0.873101	-0.0549312	0.156601	0.12841	0.408442
ATP6V0D1	9114	-0.0208501	0.0638315	0.405562	0.873101	-0.193527	0.0896693	0.000853457	0.0192132
ATP6V0E1	8992	-0.0465763	0.0642349	0.100915	0.523384	-0.0380463	0.0613311	0.420593	0.697078
ATP6V0E2	155066	0.289295	0.224883	0.00149885	0.0372489	-0.0476251	0.0828695	0.329628	0.626127
ATP6V0E2-AS1	401431	0.452672	0.215386	0.000127062	0.005215	-0.00865849	0.0825974	0.854445	0.942668
ATP6V1A	523	0.784735	0.0881175	8.74226e-20	3.64328e-17	0.0797443	0.0548146	0.0756042	0.318731
ATP6V1B1	525	0.00656806	0.0706149	0.785668	0.981148	0.0464426	0.0963082	0.313957	0.61153
ATP6V1B2	526	0.0389216	0.0590853	0.135538	0.600409	0.067286	0.059128	0.149215	0.440349
ATP6V1C1	528	-0.0169816	0.0415501	0.374741	0.85967	0.0528137	0.0526823	0.228101	0.536198
ATP6V1C2	245973	-0.012831	0.111839	0.557562	0.930774	0.0383547	0.142404	0.237794	0.543748
ATP6V1D	51382	-0.0187217	0.0472395	0.373591	0.859082	-0.0157695	0.0657853	0.743499	0.892283
ATP6V1E1	529	-0.0257047	0.0523322	0.26206	0.770609	-0.0355548	0.0650416	0.460478	0.725093
ATP6V1E2	90423	0.0541155	0.116603	0.10836	0.544077	-0.0113647	0.0989965	0.780777	0.907093
ATP6V1F	9296	-0.00987941	0.0517252	0.653462	0.958245	-0.100559	0.0717329	0.0470692	0.247411
ATP6V1G1	9550	-0.021795	0.0343163	0.189303	0.685391	-0.00158947	0.0412027	0.965727	0.986645
ATP6V1G2	534	0.020667	0.0670891	0.41707	0.87943	0.0677825	0.0867698	0.175191	0.472234
ATP6V1G2-DDX39B	100532737	0.00358804	0.155189	0.76809	1	-0.00494813	0.155299	0.703671	1
ATP6V1H	51606	-0.0420297	0.0585707	0.110742	0.549151	-0.0621178	0.0540373	0.162604	0.456829
ATP7A	538	-0.0162075	0.0555123	0.483738	0.9088	0.19965	0.0969025	0.000923226	0.0202573
ATP7B	540	-0.304286	0.0847085	5.98609e-06	0.000434339	-0.135932	0.068724	0.00710958	0.0790592
ATP8A1	10396	-0.0182066	0.148897	0.326795	1	0.00367786	0.141759	0.854314	1
ATP8A2	51761	-0.0834402	0.21808	0.038637	0.326556	0.123538	0.222175	0.0214627	0.158077
ATP8B1	5205	0.0319565	0.1276	0.225672	0.72827	0.0200102	0.124226	0.530222	0.772123
ATP8B2	57198	-0.000198194	0.0304064	0.989543	0.999631	0.0159218	0.0481108	0.700321	0.870972
ATP8B3	148229	-0.0184213	0.0869629	0.46513	0.90252	0.0737751	0.131799	0.110891	0.383706
ATP8B4	79895	-0.033303	0.194839	0.104247	1	-0.046956	0.206665	0.0485161	1
ATP8B5P	158381	-0.00859603	0.149656	0.554154	1	-0.0189588	0.159863	0.282381	1
ATP9A	10079	-0.0320789	0.052655	0.173257	0.663824	-0.0382075	0.0564	0.400852	0.682834
ATP9B	374868	-0.0437796	0.0754861	0.146057	0.623224	0.0146617	0.0645432	0.75978	0.899634
ATPAF1	64756	-0.00772417	0.0391506	0.67289	0.962463	0.11794	0.0640498	0.0155787	0.128352
ATPAF2	91647	-0.121496	0.102023	0.01272	0.1674	-0.0690375	0.0668194	0.158437	0.450834
ATPIF1		-0.181265	0.0581595	0.000122245	0.00506851	-0.118829	0.0512009	0.00578294	0.0696745
ATR	545	-0.0156885	0.0531191	0.486778	0.910898	0.0841743	0.0615649	0.0771866	0.322297
ATRAID	51374	0.0359907	0.0497463	0.119873	0.566532	0.0628946	0.0592592	0.177846	0.47479
ATRIP	84126	0.00555978	0.0530541	0.802181	0.982983	0.0195062	0.0765678	0.687992	0.863985
ATRN	8455	-0.102588	0.081663	0.0144437	0.180441	-0.000700346	0.056588	0.987722	0.995566
ATRNL1	26033	-0.0825743	0.107037	0.0445369	0.352757	0.0982497	0.0856579	0.0607372	0.283919
ATRX	546	-0.0269601	0.0609279	0.284269	0.789049	0.0671688	0.0568123	0.14191	0.429376
ATXN1	6310	-0.0516935	0.0976681	0.120499	0.567344	-0.0219473	0.0845105	0.640925	0.838488
ATXN10	25814	-0.0459191	0.0584876	0.0876172	0.492661	0.0177911	0.0474786	0.664349	0.852405
ATXN1L	342371	0.00695831	0.0336304	0.669289	0.962463	0.0174477	0.0573149	0.703269	0.872008
ATXN2	6311	-0.0448552	0.0546163	0.0810215	0.475328	-0.0401341	0.0496145	0.341731	0.635907
ATXN2L	11273	0.0110389	0.0417069	0.564232	0.934055	0.0311924	0.0489866	0.456217	0.721894
ATXN3	4287	0.0354573	0.0682757	0.199692	0.701749	0.0223153	0.0646634	0.642051	0.839294
ATXN7	6314	0.0498246	0.0750953	0.109172	0.545898	0.0374771	0.0655208	0.437682	0.709364
ATXN7L1	222255	-0.0137769	0.0523962	0.536713	0.923172	-0.0785006	0.0757549	0.120488	0.396502
ATXN7L2	127002	0.0169264	0.0685836	0.500572	0.914442	-0.0422561	0.0818928	0.385244	0.669643
ATXN7L3	56970	0.0481659	0.0717319	0.111058	0.549975	-0.00600302	0.0579308	0.896229	0.958329
ATXN7L3B	552889	0.0167499	0.0305855	0.260183	0.769003	0.0565784	0.0449435	0.151474	0.442797
ATXN8OS	6315	-0.00173811	0.163423	0.870269	1	0.000724253	0.158369	0.94616	1
AUH	549	-0.0290069	0.0631618	0.261975	0.770609	0.0309165	0.0786055	0.524855	0.768261
AUNIP	79000	-0.011435	0.0542271	0.613279	0.949026	-0.0617228	0.0771749	0.216471	0.524107
AUP1	550	0.0135564	0.0397912	0.463383	0.902027	-0.0230893	0.0426621	0.54322	0.780124
AURKA	6790	-0.253147	0.0800336	5.0396e-05	0.00244503	-0.0524625	0.0655978	0.27898	0.582531
AURKAIP1	54998	-0.00334738	0.0832079	0.886163	0.988795	-0.0449753	0.108319	0.295632	0.596083
AURKAPS1		-0.00335572	0.0835388	0.885747	0.988795	0.022041	0.110094	0.557996	0.788968
AURKB	9212	-0.0110612	0.0491243	0.604898	0.945783	0.00156751	0.0620971	0.973591	0.990331
AURKC	6795	0.471216	0.442121	0.000915528	0.0253926	0.000171379	0.111915	0.996027	0.998344
AUTS2	26053	0.0395774	0.0658942	0.153965	0.635772	0.0168972	0.0631562	0.722852	0.882309
AVEN	57099	-0.102005	0.0961707	0.0210709	0.227855	-0.0545152	0.0694828	0.267652	0.57055
AVIL	10677	0.101767	0.172684	0.0297517	0.281339	0.0538636	0.109714	0.227353	0.535785
AVL9	23080	-0.0158445	0.0498003	0.465241	0.90252	0.108695	0.0818856	0.0389375	0.223667
AVPI1	60370	-0.325308	0.331795	0.00207876	0.0473857	-0.0503446	0.116433	0.235802	0.542468
AVPR1A	552	0.00531282	0.160613	0.650427	1	0.00535152	0.160132	0.6243	1
AVPR1B	553	-0.00104201	0.161442	0.92352	1	-0.00361574	0.161914	0.706051	1
AVPR2	554	0.00126616	0.141854	0.930949	1	-0.0469324	0.234785	0.0284892	1
AWAT2	158835	0.0081757	0.174176	0.463621	1	0.00241006	0.171949	0.625607	1
AX721123		-0.0416291	0.271613	0.0444932	1	-0.00849844	0.150884	0.60241	1
AX721193		0.00769109	0.138046	0.642153	1	-0.000884943	0.139597	0.966404	1
AX721199		0.00537811	0.144075	0.714814	1	0.019676	0.171918	0.186066	1
AX721264		-0.00706022	0.160519	0.564682	1	0.00730832	0.165828	0.447293	1
AX721280		-0.00124146	0.172933	0.896291	1	-0.00337278	0.158579	0.759633	1
AX746478		0.0110273	0.0806791	0.650063	0.958245	0.0432261	0.111185	0.302451	0.601978
AX746484		-0.0197096	0.1481	0.308668	1	-0.0356429	0.167254	0.146047	1
AX746485		-0.0217612	0.0939091	0.394114	0.869811	-0.0152725	0.110567	0.673729	0.857103
AX746492		0.0239471	0.145097	0.268799	0.777076	0.0280181	0.15094	0.267136	1
AX746522		-0.0342338	0.163998	0.154606	0.637447	-0.00155552	0.13146	0.95099	1
AX746523		0.0256266	0.0966753	0.330719	0.827021	0.00190769	0.105397	0.95935	0.984542
AX746535		-0.00284384	0.152069	0.821538	1	0.00455381	0.155179	0.725298	1
AX746562		0.0568432	0.250743	0.0373432	1	0.0421199	0.182288	0.0893309	1
AX746564		0.0101656	0.146299	0.51743	1	0.0114532	0.152265	0.495965	1
AX746575		-0.0216621	0.127096	0.343687	0.835596	0.0212425	0.132762	0.463934	1
AX746590		-0.0270001	0.167912	0.179647	1	-0.029347	0.161225	0.197218	1
AX746604		0.000343701	0.145537	0.980065	1	-0.013882	0.159355	0.359572	1
AX746605		0.00832172	0.0791256	0.729544	0.974532	0.00967339	0.0933212	0.823028	0.928299
AX746617		-0.00141824	0.161993	0.895572	1	0.0142542	0.171382	0.233221	1
AX746620		0.007901	0.187107	0.434842	1	0.000784621	0.15807	0.942488	1
AX746622		-0.015574	0.124338	0.462146	0.901484	0.00933907	0.130595	0.726027	1
AX746627		-0.00221983	0.125405	0.902584	0.989977	0.0175396	0.144324	0.443893	1
AX746638		-0.0203632	0.0885641	0.425365	0.883575	-0.00274845	0.101664	0.944083	0.978172
AX746640		0.00275683	0.156167	0.816183	1	-0.00852597	0.16124	0.470933	1
AX746653		-0.0107035	0.0840912	0.65605	0.959362	-0.0892069	0.135075	0.0739368	0.314889
AX746670		-0.0303461	0.0904603	0.276172	0.784726	-0.0528607	0.107482	0.238453	0.543971
AX746671		-0.0168172	0.122276	0.440653	0.891119	-0.0192196	0.132787	0.49745	1
AX746683		-0.0116219	0.147487	0.468396	1	-0.0372565	0.182727	0.0938971	1
AX746690		0.00983588	0.0916757	0.672478	0.962463	0.0358893	0.12123	0.337056	0.631909
AX746699		0.0142017	0.142352	0.428885	1	0.0425388	0.218714	0.0392507	1
AX746733		0.0387893	0.239871	0.058371	1	0.00727843	0.149404	0.662178	1
AX746734		-0.00167893	0.153606	0.890358	1	0.00818638	0.156561	0.54609	1
AX746750		0.00047374	0.0961969	0.982838	0.99948	0.00285959	0.116129	0.930016	0.973561
AX746755		-0.0366095	0.105507	0.206185	0.706603	0.014535	0.102477	0.713516	0.877954
AX746764		0.00344882	0.124469	0.851382	0.988405	-0.0125568	0.136716	0.609208	1
AX746765		-0.0182485	0.116318	0.424637	0.883105	-0.00676266	0.128201	0.804722	1
AX746771		0.00614036	0.145888	0.67251	1	0.00352001	0.148135	0.830741	1
AX746775		-0.00232242	0.093728	0.917151	0.991189	0.000384489	0.111231	0.991167	0.99707
AX746780		0.000876496	0.13401	0.957231	1	-0.0168498	0.149242	0.411602	1
AX746787		-0.00676471	0.166526	0.553537	1	-0.0112192	0.164784	0.349676	1
AX746834		-0.00963829	0.137152	0.577121	1	-0.00207682	0.142625	0.914704	1
AX746851		-0.0484194	0.178279	0.0953446	0.510496	-0.0477053	0.163301	0.129957	1
AX746857		0.00647683	0.126048	0.727171	1	-0.00593891	0.135769	0.800741	1
AX746867		0.0478082	0.222073	0.056744	1	0.0411637	0.179506	0.0970161	1
AX746869		-0.0150194	0.0832955	0.544453	0.926259	0.0411062	0.114352	0.311515	0.60917
AX746877		-0.0108641	0.148394	0.485482	1	-0.0106537	0.15091	0.533517	1
AX746880		0.00280325	0.107708	0.892844	0.988795	-0.0292828	0.126374	0.387144	0.671
AX746885		-0.0016525	0.146904	0.90273	1	-0.0207247	0.172102	0.178921	1
AX746903		-0.00892004	0.13698	0.602027	1	0.000747992	0.14207	0.969611	1
AX746944		-0.00780663	0.0939406	0.731738	0.974704	-0.00192091	0.110908	0.956103	0.982873
AX746964		-0.00390682	0.111939	0.847828	0.988114	0.0150368	0.133242	0.575379	1
AX746967		0.00444604	0.0637731	0.851442	0.988405	0.0195395	0.0881214	0.669694	0.854856
AX746968		-0.0117964	0.160074	0.402352	1	-0.00499115	0.155696	0.697222	1
AX746969		-0.0156103	0.0976461	0.512231	0.918398	-0.00398527	0.107246	0.913375	0.96655
AX746989		-0.0184113	0.113116	0.427385	0.885102	-0.0151711	0.122265	0.629897	0.831519
AX746991		-0.0409072	0.13057	0.16118	0.648253	-0.0223965	0.120231	0.50982	0.759507
AX746995		-0.0144122	0.0599022	0.545977	0.926666	-0.00793244	0.0847135	0.864685	0.944815
AX747003		0.0163113	0.101728	0.490158	0.912905	0.0448198	0.136857	0.21777	0.525608
AX747021		0.00913396	0.0792886	0.705263	0.969193	0.0387374	0.106778	0.3574	0.649068
AX747031		0.00440372	0.163325	0.692279	1	-0.00156266	0.159164	0.880712	1
AX747064		-0.0203977	0.0788736	0.431692	0.888026	-0.0290146	0.0936862	0.51576	0.76363
AX747067		-0.0641741	0.0970376	0.07729	0.466987	-0.00850422	0.0824981	0.857086	0.942786
AX747080		-0.0120253	0.143172	0.478502	1	-0.00565193	0.14492	0.761538	1
AX747081		-0.00133263	0.123866	0.942157	0.997842	-0.0147891	0.136451	0.559764	1
AX747088		-0.0271278	0.0991845	0.307833	0.80632	-0.0192413	0.107238	0.614846	0.823318
AX747090		0.0211798	0.0867284	0.412228	0.877415	0.0107189	0.0972966	0.796429	0.914986
AX747098		0.00177951	0.114702	0.928539	0.993582	-0.00546482	0.130016	0.835546	1
AX747103		-0.00918884	0.0848971	0.699017	0.968727	-0.0479597	0.113161	0.259932	0.564952
AX747104		0.0259117	0.0769196	0.336723	0.831177	0.0662261	0.0940618	0.177947	0.474795
AX747114		-0.00304623	0.0920048	0.892471	0.988795	-0.0330722	0.120758	0.367682	0.657044
AX747119		-0.00164297	0.159345	0.883485	1	0.0157297	0.167831	0.248426	1
AX747123		0.00379271	0.113127	0.85101	0.988405	0.0142379	0.128551	0.619201	1
AX747125		0.0421475	0.0902263	0.171609	0.661042	0.11533	0.115718	0.0375278	0.219342
AX747132		0.00753879	0.0983682	0.735326	0.975092	0.0012302	0.116133	0.969817	0.988071
AX747135		-0.00327556	0.159102	0.775346	1	-0.00270265	0.157687	0.811073	1
AX747137		-0.0543169	0.117845	0.107366	0.542025	-0.0740051	0.111922	0.126826	0.406286
AX747140		-0.00531902	0.0568547	0.816364	0.986542	-0.0987147	0.0900244	0.060921	0.284201
AX747158		-0.000864743	0.083886	0.970326	0.999112	-0.0236359	0.108946	0.537705	0.776658
AX747161		-0.0197548	0.101348	0.420245	0.881111	-0.0309462	0.121829	0.387114	0.671
AX747163		0.0104143	0.135668	0.55857	1	0.0390934	0.173991	0.115222	1
AX747164		0.0151926	0.152575	0.361462	1	-4.46746e-05	0.144768	0.998031	1
AX747167		-0.00478594	0.0713168	0.84226	0.987894	0.00172928	0.09656	0.966809	0.986825
AX747174		-0.00719127	0.159549	0.563137	1	-0.00153964	0.157276	0.891949	1
AX747175		0.0438281	0.193362	0.0862745	0.489602	0.0130948	0.143671	0.541787	1
AX747179		-0.00890142	0.123891	0.646663	0.958245	-0.0194614	0.142999	0.422484	1
AX747182		-0.0191864	0.127996	0.381481	0.861981	-0.0347591	0.149492	0.229388	1
AX747187		0.0273677	0.168171	0.176953	1	0.019803	0.153895	0.32496	1
AX747189		0.0117632	0.170431	0.361245	1	-0.00685862	0.158361	0.57566	1
AX747192		-0.0131967	0.123462	0.521502	0.920557	0.0142312	0.131695	0.602052	1
AX747193		0.00577153	0.1617	0.621904	1	-0.00659964	0.157606	0.596986	1
AX747197		0.00593197	0.0896858	0.796259	0.982009	-0.0521336	0.127735	0.200392	0.504681
AX747205		0.0141263	0.0916318	0.556299	0.930573	-0.00611875	0.105385	0.870694	0.946907
AX747206		-0.0100094	0.145795	0.524929	1	-0.00863533	0.145139	0.653935	1
AX747213		0.00889106	0.132496	0.62034	1	-0.00344612	0.143278	0.857274	1
AX747215		-0.0214041	0.155225	0.262196	1	-0.00971395	0.141086	0.653468	1
AX747227		-0.0424087	0.213978	0.0680837	1	-0.00820645	0.142324	0.690376	1
AX747246		0.0100138	0.129999	0.592224	1	0.00144902	0.138562	0.946505	1
AX747261		-0.0113379	0.128646	0.556744	0.930573	-0.0178997	0.14558	0.426856	1
AX747269		0.0853804	0.109386	0.0413986	0.33975	0.00828364	0.0832532	0.860114	0.942786
AX747325		0.0607796	0.0874249	0.0811409	0.475328	0.00981151	0.0699376	0.840186	0.936235
AX747333		-0.0123199	0.17352	0.336929	1	-0.00451943	0.156213	0.716504	1
AX747345		-0.0103305	0.135256	0.562831	1	-0.00155916	0.140147	0.940058	1
AX747368		-0.00673156	0.0718041	0.7806	0.980001	-0.0142645	0.0958049	0.736828	0.889038
AX747375		0.056494	0.132349	0.0970243	0.512825	0.040402	0.112086	0.324772	0.621713
AX747376		0.0292134	0.16745	0.169257	1	0.0269957	0.157242	0.234282	1
AX747377		0.00338997	0.153987	0.78358	1	0.00641144	0.155279	0.634221	1
AX747379		0.149897	0.131813	0.00865233	0.128426	0.160707	0.11995	0.00902413	0.0918826
AX747384		-0.00303436	0.111832	0.881208	0.988795	0.0338379	0.144766	0.25784	1
AX747393		-0.0173776	0.127681	0.415553	0.878643	-0.0459877	0.16411	0.131598	1
AX747401		0.0115664	0.124749	0.562127	0.932937	0.00356964	0.13173	0.887765	1
AX747405		-0.0038326	0.0652293	0.872205	0.988795	-0.0127115	0.0900714	0.776315	0.905709
AX747406		0.425848	0.346104	0.000882524	0.0246455	-0.0689417	0.125835	0.131591	0.413713
AX747413		0.0318586	0.143901	0.204092	0.705242	0.00764171	0.126722	0.786124	1
AX747415		-0.0603882	0.315624	0.0234249	1	-0.0184368	0.161812	0.271211	1
AX747440		0.0365318	0.189552	0.103738	1	0.0207554	0.156062	0.295388	1
AX747444		0.0171079	0.160724	0.294456	1	0.0028159	0.146647	0.869965	1
AX747480		-0.0146748	0.0928368	0.54123	0.924748	0.00232883	0.109255	0.947932	0.979497
AX747485		-0.0025273	0.107324	0.90348	0.990136	0.0110134	0.125421	0.707056	1
AX747516		-0.0158639	0.10543	0.494372	0.913627	-0.0363244	0.129835	0.301369	0.600821
AX747521		0.000898903	0.149662	0.944418	1	-0.0232385	0.188297	0.100306	1
AX747530		0.00762086	0.131329	0.669388	0.962463	-0.0284004	0.162807	0.193032	1
AX747535		-0.0155615	0.106339	0.499803	0.914436	0.0346416	0.130775	0.312636	0.60986
AX747537		-0.00208056	0.0840627	0.928718	0.993582	0.0254565	0.112073	0.498345	0.751112
AX747547		0.0234722	0.177188	0.178305	1	-0.00145819	0.145826	0.933757	1
AX747565		-0.0218836	0.0990122	0.385596	0.865106	-0.00223211	0.107344	0.951284	0.980502
AX747577		0.0167423	0.0633091	0.495634	0.913721	0.00461313	0.0781634	0.923693	0.970942
AX747586		0.0284602	0.157678	0.197687	0.699392	-0.0317213	0.156755	0.209613	1
AX747590		-0.00865987	0.103338	0.693259	0.966424	0.00180203	0.12157	0.952174	0.980888
AX747598		-0.00686021	0.0935117	0.762493	0.977821	0.0142628	0.116606	0.671439	0.855859
AX747599		0.0221438	0.104194	0.374368	0.859586	0.0250662	0.122928	0.457539	0.722786
AX747641		-0.0381748	0.201091	0.0862237	1	-0.00506822	0.142948	0.795822	1
AX747648		-0.0101588	0.0996918	0.652551	0.958245	-0.00523772	0.112224	0.879129	0.951302
[truncated: 17,691 more rows]
