# Supplementary material for: RLS-associated MEIS transcription factors control distinct processes in human neural stem cells
Source: Sci Rep. 2024 Nov 22;14:28986. doi: 10.1038/s41598-024-80266-9 (PMC11584712; doi:10.1038/s41598-024-80266-9)
Supplement: Supplementary file 2 — Supplementary Information 2. [file 41598_2024_80266_MOESM2_ESM.zip › Kittke_et_al_supplementary_tables/supplementary_table_S3.xlsx]

## Sheet: S3a_MEIS1-g2
Supplementary Table S3a: MEIS1-g2 potential off-target sites
guideSeq	offtargetSeq	mismatchPos	mismatchCount	mitOfftargetScore	cfdOfftargetScore	chrom	start	end	strand	locusDesc
GGTGGCCACACGTCACACAGTGG	AAAGGCCACACATCACACAGTGG	***........*........	4	0.694061	0.507692	chr10	80916913	80916935	-	intron:ZMIZ1
GGTGGCCACACGTCACACAGTGG	TGTAGCCACAAGTCACACTGTGG	*..*......*.......*.	4	0.292401	0.363462	chr20	45392971	45392993	-	intergenic:SLC2A10-AL031055.1
GGTGGCCACACGTCACACAGTGG	AATGGGCACACATCACACAGGGG	**...*.....*........	4	0.425869	0.355385	chr10	72787775	72787797	+	intergenic:RP11-432J9.6-UNC5B
GGTGGCCACACGTCACACAGTGG	GATGAGCACTCGTCACACAGAGG	.*..**...*..........	4	0.760553	0.323529	chr15	20167859	20167881	+	intergenic:RP11-173D3.3-IGHV1OR15-9
GGTGGCCACACGTCACACAGTGG	GGAAGCCACACATCACACTGTGG	..**.......*......*.	4	0.24195	0.323077	chr17	69534744	69534766	-	intergenic:RNU6-305P-AC118653.2
GGTGGCCACACGTCACACAGTGG	GGTGACCAGAAGCCACACAGGGG	....*...*.*.*.......	4	0.179126	0.317669	chr7	151311485	151311507	+	intron:PRKAG2
GGTGGCCACACGTCACACAGTGG	TGTGAACACACTTCACACAGAGG	*...**.....*........	4	0.425869	0.309524	chr6	2852316	2852338	-	intergenic:SERPINB1-MIR4645
GGTGGCCACACGTCACACAGTGG	CTTGGCCAAAAGTCACACAGTGG	**......*.*.........	4	0.485165	0.292208	chr5	171480945	171480967	+	intron:STK10
GGTGGCCACACGTCACACAGTGG	AGAGGCTACACCTCACACAGCGG	*.*...*....*........	4	0.474044	0.276523	chr6	90892498	90892520	+	intergenic:RP3-453I5.2-BACH2
GGTGGCCACACGTCACACAGTGG	GGTTATCACAAGTCACACAGGGG	...***....*.........	4	0.458314	0.219481	chr9	116159697	116159719	+	intron:ALAD
GGTGGCCACACGTCACACAGTGG	GGTGACCAGAAGTCACACTGTGG	....*...*.*.......*.	4	0.160565	0.216667	chr15	68526270	68526292	+	intergenic:CLN6/RP11-315D16.2/AC107871.1-HMGN2P40
GGTGGCCACACGTCACACAGTGG	GGGGGACAGACGACACACAGAGG	..*..*..*...*.......	4	0.201809	0.19898	chr4	154128447	154128469	+	intron:TRIM2
GGTGGCCACACGTCACACAGTGG	GGTGGCCACAGGTTAAACAATGG	..........*..*.*...*	4	0.00848593	0.171875	chr7	34695982	34696004	+	intergenic:AC005493.1-NPSR1
GGTGGCCACACGTCACACAGTGG	TGTGACAACAGGTCACACAGTGG	*...*.*...*.........	4	0.542337	0.1625	chr3	184367877	184367899	-	intergenic:EPHB3-EIF2B5
GGTGGCCACACGTCACACAGTGG	AGTGGCCTCACATCACACACAGG	*......*...*.......*	4	0.343144	0.154286	chr2	163276295	163276317	-	intron:KCNH7
GGTGGCCACACGTCACACAGTGG	GCTGGCCGCGCGTCACAAAGAGG	.*.....*.*.......*..	4	0.285817	0.151874	chrX	17878651	17878673	+	exon:RAI2
GGTGGCCACACGTCACACAGTGG	GGTGGACAGACGGCAAACAGCGG	.....*..*...*..*....	4	0.035204	0.149956	chr6	125895806	125895828	+	intergenic:RP11-138M12.1-RP11-624M8.1
GGTGGCCACACGTCACACAGTGG	GGTGGCAACACCACACACTGGGG	......*....**.....*.	4	0.0615763	0.148016	chrX	108259875	108259897	+	intergenic:RNU6-309P-CTD-2328D6.1
GGTGGCCACACGTCACACAGTGG	GGATGTCACACGTCACAAAGTGG	..**.*...........*..	4	0.185123	0.12987	chr7	82355962	82355984	+	intergenic:AC004006.2-PCLO
GGTGGCCACACGTCACACAGTGG	GGTGCCCACTGGTTACACAGTGG	....*....**..*......	4	0.108967	0.127101	chr19	48196437	48196459	+	intron:GLTSCR1
GGTGGCCACACGTCACACAGTGG	GATGGCCACAGGCTACACAGAGG	.*........*.**......	4	0.0481057	0.12247	chr11	86176575	86176597	-	intron:ME3
GGTGGCCACACGTCACACAGTGG	TGTGGGCATACGTCCCACAGGGG	*....*..*.....*.....	4	0.148915	0.119318	chr2	30349922	30349944	+	intron:AC016907.3
GGTGGCCACACGTCACACAGTGG	GGTGGCTCCACGCCACACACTGG	......**....*......*	4	0.165682	0.117817	chr8	35425695	35425717	-	exon:UNC5D
GGTGGCCACACGTCACACAGTGG	GCTGGACACAGGTCACACATGGG	.*...*....*........*	4	0.234185	0.1125	chrX	133210737	133210759	-	intergenic:AF003529.2-Y_RNA
GGTGGCCACACGTCACACAGTGG	AGTGGCCAGACGTCATATAGGGG	*.......*......*.*..	4	0.0326136	0.110204	chr6	97327660	97327682	-	intergenic:GPR63-NDUFAF4
GGTGGCCACACGTCACACAGTGG	GGGGGGGACACATCACACAGTGG	..*..**....*........	4	0.286796	0.109804	chr2	136200921	136200943	+	intron:ZRANB3
GGTGGCCACACGTCACACAGTGG	GGTGGCCAGCAGACACACAGAGG	........***.*.......	4	0.157724	0.107143	chr18	46508870	46508892	-	intergenic:RP11-1058N17.1-RP11-15F12.1
GGTGGCCACACGTCACACAGTGG	GGTGGTGACAGATCACACAGAGG	.....**...**........	4	0.15401	0.101961	chr1	222278013	222278035	-	intron:RP11-400N13.1
GGTGGCCACACGTCACACAGTGG	GGTGGACAGATGTCACACTGTGG	.....*..*.*.......*.	4	0.0971419	0.0952381	chr1	177544991	177545013	+	intron:RP1-35C21.2
GGTGGCCACACGTCACACAGTGG	GGTGATGACAGGTCACACAGAGG	....***...*.........	4	0.313028	0.0946779	chr11	8827835	8827857	+	intergenic:ST5-ST5/RP11-318C2.1
GGTGGCCACACGTCACACAGTGG	GGTGGGGACACATCACACACTGG	.....**....*.......*	4	0.127434	0.0941176	chr2	156617713	156617735	+	intergenic:RNU6-546P-AC093375.1
GGTGGCCACACGTCACACAGTGG	GCTGGCCAGACGACATACAGTGG	.*......*...*..*....	4	0.0611346	0.0912933	chr2	172644367	172644389	-	exon:SLC25A12
GGTGGCCACACGTCACACAGTGG	GGTGGCCTCTCCTCACACACTGG	.......*.*.*.......*	4	0.284032	0.085799	chr13	99129077	99129099	+	intron:STK24
GGTGGCCACACGTCACACAGTGG	AGTGGGCCCACGTCACACACTGG	*....*.*...........*	4	0.421956	0.0826531	chr1	10582009	10582031	+	intron:PEX14
GGTGGCCACACGTCACACAGTGG	GGCGGCCACACAGTACACAGAGG	..*........***......	4	0.0400216	0.0765217	chr10	135009168	135009190	-	exon:KNDC1
GGTGGCCACACGTCACACAGTGG	AGTGGCCACAGGCCACACACGGG	*.........*.*......*	4	0.149801	0.0761278	chr10	53439820	53439842	+	intergenic:AC068062.1-CSTF2T
GGTGGCCACACGTCACACAGTGG	GGTGGGCAGATGCCACACAGTGG	.....*..*.*.*.......	4	0.108371	0.075188	chr10	123522013	123522035	-	intron:ATE1
GGTGGCCACACGTCACACAGTGG	TGTGGGGACATGTCACACAGAGG	*....**...*.........	4	0.328114	0.0723982	chr7	76820306	76820328	-	intergenic:RP11-467H10.2/CCDC146-FGL2
GGTGGCCACACGTCACACAGTGG	CGTGGTCCCAGGTCACACAGGGG	*....*.*..*.........	4	0.480401	0.0710641	chr12	131065771	131065793	+	intergenic:RIMBP2-RP11-662M24.2/RIMBP2
GGTGGCCACACGTCACACAGTGG	TGTCACCACACGTCAGACAGGGG	*..**..........*....	4	0.272333	0.0705882	chr3	123062728	123062750	+	intron:ADCY5
GGTGGCCACACGTCACACAGTGG	GGTGGCAACACTAAACACAGAGG	......*....***......	4	0.0264483	0.0698964	chr3	138178192	138178214	+	intron:ESYT3
GGTGGCCACACGTCACACAGTGG	AGTTGCCACATGACACACAGAGG	*..*......*.*.......	4	0.322857	0.0697149	chr14	73070863	73070885	-	intergenic:RP3-514A23.2-DPF3
GGTGGCCACACGTCACACAGTGG	AGGGGCCACACATCAGACAGAGG	*.*........*...*....	4	0.132112	0.0646154	chr1	110314418	110314440	-	intergenic:EPS8L3-GSTM5/RP4-735C1.4
GGTGGCCACACGTCACACAGTGG	GGTGACCTCAGGACACACAGAGG	....*..*..*.*.......	4	0.293169	0.0642857	chr3	52471494	52471516	+	intron:SEMA3G
GGTGGCCACACGTCACACAGTGG	GGTGGACTGAGGTCACACAGAGG	.....*.**.*.........	4	0.267721	0.0615889	chr16	1701694	1701716	+	intergenic:LA16c-431H6.6-LA16c-431H6.6/CRAMP1L
GGTGGCCACACGTCACACAGTGG	AGTGGGCACAGCTCACACAGGGG	*....*....**........	4	0.236357	0.0595588	chr5	177623248	177623270	-	intergenic:GMCL1P1-HNRNPAB
GGTGGCCACACGTCACACAGTGG	GTTGGCCACACAGAACACAGTGG	.*.........***......	4	0.0426451	0.0542292	chr14	72905594	72905616	-	intron:RGS6
GGTGGCCACACGTCACACAGTGG	TGTGGCCCCACATCACTCAGGGG	*......*...*....*...	4	0.299915	0.0533333	chr4	115858605	115858627	-	exon:NDST4
GGTGGCCACACGTCACACAGTGG	GGGGGTCACAGGTCACACACTGG	..*..*....*........*	4	0.218592	0.0497449	chr2	26696988	26697010	+	intron:OTOF
GGTGGCCACACGTCACACAGTGG	GCTGGCTTCACGTCTCACAGGGG	.*....**......*.....	4	0.275145	0.0482143	chr15	29978607	29978629	-	intergenic:RP11-680F8.1-TJP1
GGTGGCCACACGTCACACAGTGG	GATGGCCACACCACAGACAGGGG	.*.........**..*....	4	0.0492279	0.0477121	chr19	993731	993753	-	intron:WDR18
GGTGGCCACACGTCACACAGTGG	CGTGGCCCGAGGTCACACAGTGG	*......**.*.........	4	0.485165	0.0473761	chr11	76386238	76386260	+	intron:RP11-672A2.3
GGTGGCCACACGTCACACAGTGG	GGTGGCCAGATGAAACACAGAGG	........*.*.**......	4	0.0255166	0.0461538	chr15	75524198	75524220	-	intron:RP11-69H7.2
GGTGGCCACACGTCACACAGTGG	GAGAGCCCCACGTCACACAGGAG	.***...*............	4	0.269167	0.0423077	chr10	133488947	133488969	+	intergenic:TCERG1L-AL450307.2
GGTGGCCACACGTCACACAGTGG	GGAGGCCCCAGCTCACACAGGGG	..*....*..**........	4	0.385204	0.0405162	chr20	2163472	2163494	+	intergenic:STK35-RP11-128M1.1
GGTGGCCACACGTCACACAGTGG	GCTGGAGACACGTCACAGAGAGG	.*...**..........*..	4	0.128234	0.0403361	chr18	35034871	35034893	-	intron:CELF4
GGTGGCCACACGTCACACAGTGG	GGTGGCCGCAGGTCTAACAGTGG	.......*..*...**....	4	0.0349197	0.0366667	chr7	51302002	51302024	-	intergenic:COBL-RPL7L1P2
GGTGGCCACACGTCACACAGTGG	GGTGTCCCCACCTCACACTGTGG	....*..*...*......*.	4	0.23296	0.0366516	chr22	39996435	39996457	+	intron:CACNA1I
GGTGGCCACACGTCACACAGTGG	GGTTGCCCAAGGTCACACAGTGG	...*...**.*.........	4	0.462859	0.0333952	chr16	29986676	29986698	+	intron:TAOK2
GGTGGCCACACGTCACACAGTGG	GGTGGGCTGAGGTCACACAGAGG	.....*.**.*.........	4	0.267721	0.0331633	chr16	1701584	1701606	+	intergenic:LA16c-431H6.6-LA16c-431H6.6/CRAMP1L
GGTGGCCACACGTCACACAGTGG	TGTTGCCCCACGTCACACCGAGG	*..*...*..........*.	4	0.526849	0.0322436	chr16	58120607	58120629	-	intergenic:Y_RNA-RP11-332G1.1
GGTGGCCACACGTCACACAGTGG	CGTGCCCCCACGTCACAGAGTGG	*...*..*.........*..	4	0.310333	0.03207	chr17	5403604	5403626	+	exon:NLRP1
GGTGGCCACACGTCACACAGTGG	CGTGGCCATACTTCACAGAGAGG	*.......*..*.....*..	4	0.0932899	0.0320513	chr1	109499885	109499907	-	intron:CLCC1
GGTGGCCACACGTCACACAGTGG	GGTTGTCACATGTCATACAGAGG	...*.*....*....*....	4	0.0868127	0.031968	chr19	28912773	28912795	+	intron:AC005307.1
GGTGGCCACACGTCACACAGTGG	GCTGGCCTCACCTCTCACAGTGG	.*.....*...*..*.....	4	0.198201	0.0314156	chr18	7387638	7387660	-	intergenic:SNORA48-PTPRM
GGTGGCCACACGTCACACAGTGG	GGTGGCCACCAGACACCCAGAGG	.........**.*...*...	4	0.103953	0.030543	chrX	103863104	103863126	+	intergenic:IL1RAPL2-PHBP10
GGTGGCCACACGTCACACAGTGG	GGTGTCCCCAGATCACACAGAGG	....*..*..**........	4	0.372711	0.03	chr2	242793592	242793614	-	intron:PDCD1
GGTGGCCACACGTCACACAGTGG	GGTTGCCACACTTCAAGCAGTGG	...*.......*...**...	4	0.0489735	0.0246812	chr6	25176138	25176160	-	intergenic:CMAHP-RP11-191A15.2
GGTGGCCACACGTCACACAGTGG	GGTGGCCAGATGTCGCCCAGGGG	........*.*...*.*...	4	0.0477578	0.0218487	chr15	27361259	27361281	+	intergenic:GABRG3-AC136896.1
GGTGGCCACACGTCACACAGTGG	GCTGGCCACATGACACAGAGAGG	.*........*.*....*..	4	0.0666549	0.0196632	chr6	157813514	157813536	-	intergenic:ZDHHC14-MIR3692
GGTGGCCACACGTCACACAGTGG	TGGGGCCACAGGTCAGACAGTGG	*.*.......*....*....	4	0.149029	0.0192308	chr16	85345423	85345445	-	intergenic:MIR5093-RP11-680G10.1
GGTGGCCACACGTCACACAGTGG	GGTGTCCACACGCCACCCACAGG	....*.......*...*..*	4	0.0983739	0.0179124	chr11	74974080	74974102	+	intergenic:CTD-2562J17.7-ARRB1/CTD-2562J17.9
GGTGGCCACACGTCACACAGTGG	GCTGGCCACACCTCCCCCAGAGG	.*.........*..*.*...	4	0.0803772	0.0176398	chr11	112141438	112141460	+	intergenic:PTS-RP11-356J5.12
GGTGGCCACACGTCACACAGTGG	GGTGTCCATACTTCAGACAGGGG	....*...*..*...*....	4	0.0739759	0.0155325	chr2	191282551	191282573	-	intron:MFSD6
GGTGGCCACACGTCACACAGTGG	GGTGGCCTCATGTCGCGCAGTGG	.......*..*...*.*...	4	0.0819302	0.0151261	chr9	34646693	34646715	+	exon:GALT
GGTGGCCACACGTCACACAGTGG	GGCGGCCACACTTCACACCCAGG	..*........*......**	4	0.100893	0.0146159	chr10	128596071	128596093	-	intergenic:DOCK1-Y_RNA
GGTGGCCACACGTCACACAGTGG	GGTGGGCACAGGTCAGACATTGG	.....*....*....*...*	4	0.0362009	0.0134615	chr17	18011342	18011364	+	intergenic:DRG2-MYO15A
GGTGGCCACACGTCACACAGTGG	GGTGGCCACACGGACCACTGTGG	............***...*.	4	0.00664442	0.0134083	chr4	18199301	18199323	+	intergenic:LCORL-RP11-608B3.1
GGTGGCCACACGTCACACAGTGG	GGTGGCCAACGGTCACCCAGAGG	........***.....*...	4	0.164123	0.012605	chr3	126032974	126032996	+	intergenic:RP11-71E19.2-KLF15
GGTGGCCACACGTCACACAGTGG	GGTGGCCACCAGGCACCCAGAGG	.........**.*...*...	4	0.103953	0.011509	chr13	55486343	55486365	-	intergenic:AL512655.1-MIR5007
GGTGGCCACACGTCACACAGTGG	GGTGGCCCCACCTCACAGGGTGG	.......*...*.....**.	4	0.0434598	0.0113445	chr2	71129878	71129900	-	intron:VAX2
GGTGGCCACACGTCACACAGTGG	GGTGGCCACTGGTCACTCGGGGG	.........**.....*.*.	4	0.088691	0.0110294	chr9	139582385	139582407	-	intergenic:AGPAT2-AL590226.1
GGTGGCCACACGTCACACAGTGG	GGAGGCCACCGGTCACCCAGGGG	..*......**.....*...	4	0.291673	0.0105042	chr17	21044515	21044537	+	intron:DHRS7B
GGTGGCCACACGTCACACAGTGG	GGTGGCAACACGGAACAGAGAGG	......*.....**...*..	4	0.0110441	0.00913043	chr2	88487416	88487438	+	intergenic:THNSL2-RNY4P15
GGTGGCCACACGTCACACAGTGG	GGTGGCCACAGGGCATACACTGG	..........*.*..*...*	4	0.0220406	0.0086001	chr7	71712077	71712099	-	intron:CALN1
GGTGGCCACACGTCACACAGTGG	GCTGGCCACCCGTCCCAGAGTGG	.*.......*....*..*..	4	0.076599	0.00839161	chr14	106391195	106391217	-	exon:KIAA0125
GGTGGCCACACGTCACACAGTGG	GCTGGCCACCCGTCCCAGAGTGG	.*.......*....*..*..	4	0.076599	0.00839161	chr15	21228738	21228760	-	intergenic:KIAA0125P2-RP11-810K23.6
GGTGGCCACACGTCACACAGTGG	GCTGGCCACCCGTCCCAGAGTGG	.*.......*....*..*..	4	0.076599	0.00839161	chr15	20222014	20222036	-	intergenic:IGHD1OR15-1A-RP11-1360M22.2
GGTGGCCACACGTCACACAGTGG	GGTGGGCACACGTCGGAGAGGGG	.....*........**.*..	4	0.00821639	0.00666667	chr17	21205339	21205361	+	intron:MAP2K3
GGTGGCCACACGTCACACAGTGG	GGTGGCCACCCGTCCCTCTGGGG	.........*....*.*.*.	4	0.0428274	0.00652681	chrX	85381567	85381589	+	intergenic:RP6-145B8.3-TPMTP4
GGTGGCCACACGTCACACAGTGG	ATTTGCCTCACGTCACACAGTGA	**.*...*............	4	0.272989	0.00619835	chr18	45684033	45684055	-	intron:ZBTB7C
GGTGGCCACACGTCACACAGTGG	GGTGTCCACACCTCTCCCAGGGG	....*......*..*.*...	4	0.0763075	0.00560554	chr18	60873361	60873383	+	intergenic:snoU13-RP11-28F1.2
GGTGGCCACACGTCACACAGTGG	GGTGGCCACACGTCAGTCCCTGG	...............**.**	4	0.0113508	0.00181887	chr11	1050733	1050755	+	intron:RP13-870H17.3
GGTGGCCACACGTCACACAGTGG	AGTAGCCACACGTGACACATTGG	*..*.........*.....*	4	0.10392	0	chr4	53422428	53422450	+	intergenic:snoU13-USP46
GGTGGCCACACGTCACACAGTGG	GGTGCCAACACGTGCCACAGTGG	....*.*......**.....	4	0.0390209	0	chr17	43197285	43197307	+	intron:PLCD3
GGTGGCCACACGTCACACAGTGG	CGTGGCCAGACGTGCCACAGGGG	*.......*....**.....	4	0.0366749	0	chr17	1990225	1990247	+	intron:SMG6
GGTGGCCACACGTCACACAGTGG	GGTGTCCACACGGGGCACAGTGG	....*.......***.....	4	0.0221099	0	chr11	2116489	2116511	-	intergenic:H19-IGF2/AC132217.4/INS-IGF2
GGTGGCCACACGTCACACAGTGG	GGTGGCCTCACCTGGCACAGGGG	.......*...*.**.....	4	0.0268164	0	chr11	1784376	1784398	+	intron:AC068580.5
GGTGGCCACACGTCACACAGTGG	GGTGGCCACGCTTGGCACAGTGG	.........*.*.**.....	4	0.0236123	0	chr15	37018652	37018674	-	intron:C15orf41
GGTGGCCACACGTCACACAGTGG	TCTGGCCACACCTGACACAGGGG	**.........*.*......	4	0.110194	0	chr8	143881273	143881295	-	intergenic:LY6D-RP11-706C16.8
GGTGGCCACACGTCACACAGTGG	CCTGGCCACACGTGACCCAGTGG	**...........*..*...	4	0.0908279	0	chr11	62212609	62212631	+	intergenic:AHNAK-AP003064.1
GGTGGCCACACGTCACACAGTGG	GGTGGCCAGATGTGACTCAGCGG	........*.*..*..*...	4	0.0265519	0	chr11	134831351	134831373	-	intergenic:RP11-555G19.1-AP003062.1
GGTGGCCACACGTCACACAGTGG	GGTGGCCTCACTGGACACAGTGG	.......*...***......	4	0.0387237	0	chr8	144871084	144871106	+	exon:RP11-429J17.8
GGTGGCCACACGTCACACAGTGG	GGTGGCCAGATGTGACACATAGG	........*.*..*.....*	4	0.0301448	0	chr19	46227459	46227481	+	intron:FBXO46
GGTGGCCACACGTCACACAGTGG	GGTGGCCACCCTTGACACATGGG	.........*.*.*.....*	4	0.0402812	0	chr2	52698767	52698789	-	intergenic:AC007682.1-AC139712.1

## Sheet: S3b_MEIS1-g3
Supplementary Table S3b: MEIS1-g3 potential off-target sites
guideSeq	offtargetSeq	mismatchPos	mismatchCount	mitOfftargetScore	cfdOfftargetScore	chrom	start	end	strand	locusDesc
AAAAAGCGTCACAAAAAGCGTGG	AAAAAGCAAAACAAAAAGCATGG	.......***.........*	4	0.352731	0.754464	chr6	112614018	112614040	+	exon:RP11-506B6.6
AAAAAGCGTCACAAAAAGCGTGG	GAAAAACATCACAAAAATCGAGG	*....*.*.........*..	4	0.187752	0.666667	chr20	49443807	49443829	-	intron:BCAS4
AAAAAGCGTCACAAAAAGCGTGG	AAAAAACAACAAAAAAAGCGGGG	.....*.**..*........	4	0.248242	0.663265	chr5	180658358	180658380	-	exon:TRIM41/CTC-338M12.7
AAAAAGCGTCACAAAAAGCGTGG	AAAAAGAGAAACAAAAAGCAAGG	......*.**.........*	4	0.240915	0.565848	chr10	31858066	31858088	+	intergenic:ZEB1-RP11-472N13.2
AAAAAGCGTCACAAAAAGCGTGG	AAAAAAATCCACAAAAAGCGAGG	.....****...........	4	0.329465	0.432692	chr1	167149494	167149516	+	intron:RP11-277B15.2
AAAAAGCGTCACAAAAAGCGTGG	AAGAAGTGACACAAAAAGCATGG	..*...*.*..........*	4	0.271673	0.432245	chr10	38177006	38177028	+	intergenic:RP11-775A3.1-ZNF33AP1
AAAAAGCGTCACAAAAAGCGTGG	GAAAAAAGTCACATAAAGCGAGG	*....**......*......	4	0.0925484	0.4	chr15	30157985	30158007	+	intergenic:RP11-680F8.3-TJP1
AAAAAGCGTCACAAAAAGCGTGG	AAAAAGCAAAACAAAAAGTGGGG	.......***........*.	4	0.25361	0.371429	chr2	146304316	146304338	+	intergenic:RPL6P5-AC092484.1
AAAAAGCGTCACAAAAAGCGTGG	AAATAGTATCACAAAAAGCTAGG	...*..**...........*	4	0.450951	0.361932	chr10	53464878	53464900	-	intergenic:CSTF2T-PRKG1
AAAAAGCGTCACAAAAAGCGTGG	AAAAGTAGTCACAAAAAGCACGG	....***............*	4	0.272825	0.3375	chr10	28305380	28305402	-	intergenic:RP11-218D6.3-RP11-218D6.4
AAAAAGCGTCACAAAAAGCGTGG	ACAAAGCATTACAAAAAGAGAGG	.*.....*.*........*.	4	0.459349	0.316927	chr14	70435728	70435750	+	intron:SMOC1
AAAAAGCGTCACAAAAAGCGTGG	AAAGAGCATCACATAAAGCAAGG	...*...*.....*.....*	4	0.0983772	0.3125	chrY	7677397	7677419	+	intergenic:RFTN1P1-TTTY12
AAAAAGCGTCACAAAAAGCGTGG	AAAAAGCACCACAAAAAATGTGG	.......**........**.	4	0.0539714	0.294948	chr7	153324193	153324215	+	intergenic:AC091652.2-DPP6
AAAAAGCGTCACAAAAAGCGTGG	AAAAAGCATTACAAAAAAAGAGG	.......*.*.......**.	4	0.0813545	0.27925	chr12	81413320	81413342	+	intergenic:LIN7A/ACSS3-ACSS3
AAAAAGCGTCACAAAAAGCGTGG	GAAAAGAGTAACAAAAAGAGGGG	*.....*..*........*.	4	0.33141	0.278571	chr3	151182048	151182070	-	intergenic:IGSF10-MRPL42P6
AAAAAGCGTCACAAAAAGCGTGG	AGAAAGTGCCACAAAAAGTGGGG	.*....*.*.........*.	4	0.208135	0.276923	chr6	69846733	69846755	-	intergenic:BAI3-AL158051.1
AAAAAGCGTCACAAAAAGCGTGG	AGAAAGTGTAACAAAAAGTGGGG	.*....*..*........*.	4	0.313735	0.26	chr15	44562993	44563015	+	intergenic:FRMD5-AC073940.1
AAAAAGCGTCACAAAAAGCGTGG	AAAAAGTCTCATAAAAAGCATGG	......**...*.......*	4	0.210634	0.252404	chr17	19922369	19922391	-	intergenic:SPECC1-AC005730.2
AAAAAGCGTCACAAAAAGCGTGG	AGAAACCATCACAAAAAGTGTGG	.*...*.*..........*.	4	0.301744	0.251748	chr2	206943749	206943771	+	intergenic:INO80D-AC007383.3
AAAAAGCGTCACAAAAAGCGTGG	AAAAAACTTCACAAAAAGAATGG	.....*.*..........**	4	0.119456	0.251116	chr3	51467349	51467371	+	intron:VPRBP
AAAAAGCGTCACAAAAAGCGTGG	GAAAAGCTACACAAAAAGCCTGG	*......**..........*	4	0.42614	0.248724	chr1	101704409	101704431	+	exon:S1PR1
AAAAAGCGTCACAAAAAGCGTGG	AAAAAACTCCCCAAAAAGCGCGG	.....*.**.*.........	4	0.267721	0.230769	chr4	37266714	37266736	+	intron:KIAA1239
AAAAAGCGTCACAAAAAGCGTGG	AGTAAGCGTTACAAAAAGCCTGG	.**......*.........*	4	0.633356	0.227781	chr8	135254338	135254360	+	intron:RP11-513H8.1
AAAAAGCGTCACAAAAAGCGTGG	AAAAAGTGTTTCAAAAAGCAGGG	......*..**........*	4	0.218835	0.220588	chr7	20504665	20504687	-	intergenic:ITGB8-EEF1A1P27
AAAAAGCGTCACAAAAAGCGTGG	AAAAAACTTCATAAGAAGCGAGG	.....*.*...*..*.....	4	0.114133	0.21875	chr8	51565706	51565728	+	intron:SNTG1
AAAAAGCGTCACAAAAAGCGTGG	AAAGAAAGTCACAAAAAGTGTGG	...*.**...........*.	4	0.206091	0.216346	chr8	120638110	120638132	+	intron:ENPP2
AAAAAGCGTCACAAAAAGCGTGG	AATAAGTGTCATAAAAAGCTAGG	..*...*....*.......*	4	0.218762	0.216176	chr13	91038501	91038523	+	intergenic:KRT18P27/MIR622-LINC01049
AAAAAGCGTCACAAAAAGCGTGG	AAATAGCATCACAGAAAGCTGGG	...*...*.....*.....*	4	0.0983772	0.207879	chr1	179979096	179979118	+	intron:CEP350
AAAAAGCGTCACAAAAAGCGTGG	AAATAAGGTCACAAAAATCGTGG	...*.**..........*..	4	0.121742	0.199643	chr8	42933067	42933089	-	exon:FNTA/RP11-598P20.5
AAAAAGCGTCACAAAAAGCGTGG	AAAAGGGGGCACAAAAAGCAAGG	....*.*.*..........*	4	0.275531	0.196639	chr16	34472464	34472486	-	intergenic:FGFR3P5-RP11-244B22.3
AAAAAGCGTCACAAAAAGCGTGG	AAAAAGCATGATAAAAAGCATGG	.......*.*.*.......*	4	0.284032	0.196314	chr10	65939018	65939040	-	intergenic:DBF4P1-RPL17P35
AAAAAGCGTCACAAAAAGCGTGG	AAAAAGCATAACAGAAAGTGGGG	.......*.*...*....*.	4	0.0618461	0.186667	chr18	5356469	5356491	+	intergenic:CTD-3096M3.1-CTD-3096M3.2
AAAAAGCGTCACAAAAAGCGTGG	AAAATGTGTCACAAAAATCAAGG	....*.*..........*.*	4	0.0883863	0.184659	chr2	164695490	164695512	-	intron:AC092684.1
AAAAAGCGTCACAAAAAGCGTGG	AAATAGCTTCACAGAAAGCAAGG	...*...*.....*.....*	4	0.0983772	0.174006	chr14	96839156	96839178	+	intergenic:ATG2B/GSKIP-GSKIP
AAAAAGCGTCACAAAAAGCGTGG	AAAAGGCAGGACAAAAAGCGCGG	....*..***..........	4	0.734333	0.173333	chr12	32212394	32212416	-	intergenic:RP11-50I19.1-RP11-843B15.1
AAAAAGCGTCACAAAAAGCGTGG	CAAAATCTTCACAAAAAGTGAGG	*....*.*..........*.	4	0.318743	0.164835	chr2	53952663	53952685	-	intron:GPR75-ASB3/ASB3
AAAAAGCGTCACAAAAAGCGTGG	AAAAAGAGTTATAAAAAGCCTGG	......*..*.*.......*	4	0.193994	0.162896	chr1	178355722	178355744	-	intron:RASAL2
AAAAAGCGTCACAAAAAGCGTGG	AAAAAGAATCACACAAAGCATGG	......**.....*.....*	4	0.0637896	0.15067	chr8	78231954	78231976	-	intergenic:AC105242.1-RP11-38H17.1
AAAAAGCGTCACAAAAAGCGTGG	AAAAAGAATCACAGAAAGAGTGG	......**.....*....*.	4	0.0481864	0.15	chr21	30983719	30983741	-	intergenic:GRIK1-BACH1/GRIK1-AS2
AAAAAGCGTCACAAAAAGCGTGG	ACAAAGCGTCAAAACAAGCACGG	.*.........*..*....*	4	0.0919626	0.143495	chr12	109584438	109584460	-	intron:ACACB
AAAAAGCGTCACAAAAAGCGTGG	AAAAAGGACCTCAAAAAGCGGGG	......***.*.........	4	0.302237	0.133658	chr17	53090124	53090146	-	intron:STXBP4
AAAAAGCGTCACAAAAAGCGTGG	AAAAAGCTTCAAAAAAAACCTGG	.......*...*.....*.*	4	0.0604455	0.132457	chr6	37887811	37887833	-	intergenic:RNU1-87P-ZFAND3
AAAAAGCGTCACAAAAAGCGTGG	AAAAAGCGTTTCAAAAACCAGGG	.........**......*.*	4	0.0597723	0.129282	chr8	17342070	17342092	+	intergenic:ADAM24P-SLC7A2
AAAAAGCGTCACAAAAAGCGTGG	AAAAAGCCCCACAAAAACTGAGG	.......**........**.	4	0.0539714	0.124846	chrX	100820288	100820310	+	intergenic:ARMCX1-RP4-545K15.3
AAAAAGCGTCACAAAAAGCGTGG	AACAAGATGCACAAAAAGCGGGG	..*...***...........	4	0.561634	0.124362	chr12	127939659	127939681	-	intergenic:RP11-955H22.2-RP11-351O2.1
AAAAAGCGTCACAAAAAGCGTGG	AAAAAGCAGCACAAAAAGTCTGG	.......**.........**	4	0.120641	0.122449	chr2	162150763	162150785	-	intergenic:AC009299.4-PSMD14
AAAAAGCGTCACAAAAAGCGTGG	AAAAAGAGAGAGAAAAAGCGGGG	......*.**.*........	4	0.246762	0.12037	chr10	73701410	73701432	+	intergenic:RP11-472G21.2-CHST3
AAAAAGCGTCACAAAAAGCGTGG	AAAAAGAGAGAGAAAAAGCGTGG	......*.**.*........	4	0.246762	0.12037	chr5	7852477	7852499	-	intergenic:C5orf49/MTRR-MTRR
AAAAAGCGTCACAAAAAGCGTGG	AAAAAGCATCCCAAGAAGTGTGG	.......*..*...*...*.	4	0.0670338	0.12	chr3	68070562	68070584	-	intergenic:FAM19A1-COPS8P2
AAAAAGCGTCACAAAAAGCGTGG	AAAAAGAGTCACATAAAACCTGG	......*......*...*.*	4	0.0125028	0.118681	chr8	98163912	98163934	+	intergenic:CPQ-KB-1000E4.2
AAAAAGCGTCACAAAAAGCGTGG	AAAATGAGTTACAAAAAGTGAGG	....*.*..*........*.	4	0.29785	0.11847	chr12	49924458	49924480	-	intergenic:SPATS2-KCNH3
AAAAAGCGTCACAAAAAGCGTGG	AAAGAGCCTCAAAAAAAGAGTGG	...*...*...*......*.	4	0.245385	0.117739	chr15	30286759	30286781	-	intergenic:TJP1-CTD-2022H16.2/RP11-143J24.1
AAAAAGCGTCACAAAAAGCGTGG	AAACAGCATCAAAAAAAGTGAGG	...*...*...*......*.	4	0.245385	0.116354	chr1	5204099	5204121	+	intergenic:RP11-542C10.1-RP1-58B11.1
AAAAAGCGTCACAAAAAGCGTGG	AAAAGGAGTCACAAAAAGTCTGG	....*.*...........**	4	0.142049	0.106813	chr10	15948003	15948025	+	intergenic:snoU13-SNORA31
AAAAAGCGTCACAAAAAGCGTGG	ACAAAGTGTGACAAAAAGAGGGG	.*....*..*........*.	4	0.313735	0.106399	chr2	116638429	116638451	+	intergenic:DPP10-RP11-338I24.1
AAAAAGCGTCACAAAAAGCGTGG	AAGAAGCCTGAAAAAAAGCGAGG	..*....*.*.*........	4	0.63923	0.104463	chr13	63314803	63314825	-	intergenic:LINC00448-LINC00376
AAAAAGCGTCACAAAAAGCGTGG	AAAAAGCATCAGATAAAGAGTGG	.......*...*.*....*.	4	0.0330383	0.101587	chr1	115200915	115200937	+	intron:DENND2C
AAAAAGCGTCACAAAAAGCGTGG	AAAAAGAGTCACAAAAATTCAGG	......*..........***	4	0.026432	0.0989011	chr4	99527878	99527900	-	intron:TSPAN5
AAAAAGCGTCACAAAAAGCGTGG	AAAAAGTGTCACAAAAGACAAGG	......*.........**.*	4	0.0323058	0.0930607	chr16	62475458	62475480	+	intergenic:snoU13-AC009110.1
AAAAAGCGTCACAAAAAGCGTGG	AAAAACCCTCACAAAAACTGGGG	.....*.*.........**.	4	0.0561473	0.0922155	chrX	72213469	72213491	+	intergenic:DMRTC1-RP11-493K23.1
AAAAAGCGTCACAAAAAGCGTGG	AAAATGTGTCACAAAAATTGAGG	....*.*..........**.	4	0.0633861	0.0909091	chr7	82357164	82357186	-	intergenic:AC004006.2-PCLO
AAAAAGCGTCACAAAAAGCGTGG	AAAACGCCTCACTAAAAGCAGGG	....*..*....*......*	4	0.255517	0.0865385	chr5	169472449	169472471	-	intron:DOCK2
AAAAAGCGTCACAAAAAGCGTGG	ACAAAGTGTCACAAAGAGCTCGG	.*....*........*...*	4	0.0819333	0.0859375	chr14	21565922	21565944	-	intron:ZNF219
AAAAAGCGTCACAAAAAGCGTGG	AAAAAAAGTAACAAAAAGGGAGG	.....**..*........*.	4	0.180199	0.08125	chr20	52736468	52736490	+	intergenic:BCAS1-CYP24A1
AAAAAGCGTCACAAAAAGCGTGG	TAAATGCATCACCAAAAGCGAGG	*...*..*....*.......	4	0.581725	0.076555	chr10	45165925	45165947	-	intergenic:RP11-733D4.1-EIF2AP4
AAAAAGCGTCACAAAAAGCGTGG	AAAAAGAGAAACAAAAAGGGTGG	......*.**........*.	4	0.181986	0.0754464	chr7	92964873	92964895	-	intron:CCDC132
AAAAAGCGTCACAAAAAGCGTGG	AAAAATTGTCAGTAAAAGCGAGG	.....**....**.......	4	0.107391	0.0722222	chr22	29204303	29204325	-	intergenic:CTA-292E10.6-CTA-292E10.8
AAAAAGCGTCACAAAAAGCGTGG	AACAAGCATGACAAAAAGCCAGG	..*....*.*.........*	4	0.599577	0.0714286	chrX	29696994	29697016	+	intron:IL1RAPL1
AAAAAGCGTCACAAAAAGCGTGG	AACAAGAGTCACAGAAAGTGAGG	..*...*......*....*.	4	0.0500457	0.0692308	chr10	102908894	102908916	+	intergenic:RP11-31L23.3-RP11-324L3.1
AAAAAGCGTCACAAAAAGCGTGG	AAAAACAGTCTCAAAAAGAGTGG	.....**...*.......*.	4	0.108589	0.0674326	chr7	38765794	38765816	+	exon:VPS41
AAAAAGCGTCACAAAAAGCGTGG	AAAAAGAATCAAAAAAAGGGAGG	......**...*......*.	4	0.159112	0.0669643	chr12	50839703	50839725	-	intron:LARP4
AAAAAGCGTCACAAAAAGCGTGG	AAAATGTGTCACAGAAACCGAGG	....*.*......*...*..	4	0.0299826	0.0656566	chr4	151141741	151141763	-	intergenic:RNU7-194P-DCLK2
AAAAAGCGTCACAAAAAGCGTGG	ATAAAGAGCCACAAAAAGGGAGG	.*....*.*.........*.	4	0.208135	0.0629371	chr12	87517140	87517162	-	intergenic:RP11-202H2.1/MGAT4C-RPL23AP68
AAAAAGCGTCACAAAAAGCGTGG	AAAAAGGGTCAGAAAAAAAGTGG	......*....*.....**.	4	0.0311859	0.0620556	chr10	61737475	61737497	-	intergenic:C10orf40-ANK3
AAAAAGCGTCACAAAAAGCGTGG	AAAATGCATGACAAAAAGCCTGG	....*..*.*.........*	4	0.60809	0.0606061	chr1	101998085	101998107	+	intergenic:RP11-157N3.1-RP11-411H5.1
AAAAAGCGTCACAAAAAGCGTGG	AAACAGCGTAAGAAAAAGCCTGG	...*.....*.*.......*	4	0.29918	0.0582633	chr9	113998340	113998362	-	intron:RP11-202G18.1
AAAAAGCGTCACAAAAAGCGTGG	AAAAAGAGTCACAAAGAGAAAGG	......*........*..**	4	0.0231954	0.0579499	chr5	167688977	167688999	-	intron:TENM2
AAAAAGCGTCACAAAAAGCGTGG	AAAGAGCCTCACAAAGAGCTGGG	...*...*.......*...*	4	0.113563	0.0517751	chr6	15099488	15099510	+	intergenic:RP11-146I2.1-RP1-190J20.2
AAAAAGCGTCACAAAAAGCGTGG	CAAAAGAGTCACAAAACGCCGGG	*.....*.........*..*	4	0.183397	0.0486194	chr9	107629062	107629084	-	intron:ABCA1
AAAAAGCGTCACAAAAAGCGTGG	AAAAACTGTCACAAAAATGGTGG	.....**..........**.	4	0.0383486	0.0461648	chr13	108224821	108224843	+	intergenic:MIR1267-AL138710.1
AAAAAGCGTCACAAAAAGCGTGG	AAAAAGAGGCATAAAAGGCGGGG	......*.*..*....*...	4	0.113095	0.0441176	chr12	23645732	23645754	-	intergenic:RP11-153K16.2-SOX5
AAAAAGCGTCACAAAAAGCGTGG	AAAAGGCGTCACCAGAAGCCAGG	....*.......*.*....*	4	0.0684785	0.0422256	chr12	24760644	24760666	+	intergenic:LINC00477/KNOP1P1-RP11-615I16.1
AAAAAGCGTCACAAAAAGCGTGG	AAAAAAGGTCACAAAAGGTGGGG	.....**.........*.*.	4	0.0753276	0.0383285	chr11	74163404	74163426	+	intergenic:RP11-702H23.4-KCNE3/RP11-702H23.6
AAAAAGCGTCACAAAAAGCGTGG	AAAAAGCCTCAAAAAAAAGGGGG	.......*...*.....**.	4	0.0434598	0.0380389	chr20	52432040	52432062	-	intergenic:AC006076.1-SUMO1P1
AAAAAGCGTCACAAAAAGCGTGG	AAAAAGAGTTACAAAAAGGCAGG	......*..*........**	4	0.124203	0.0378151	chr11	124613397	124613419	-	intergenic:NRGN-RP11-677M14.2
AAAAAGCGTCACAAAAAGCGTGG	AAACAGTGTCTCAAAAAGAGAGG	...*..*...*.......*.	4	0.189059	0.0378151	chr2	19119703	19119725	+	intergenic:AC106053.1-AC092594.1
AAAAAGCGTCACAAAAAGCGTGG	ACAAAGTGTCACAAAATGAGTGG	.*....*.........*.*.	4	0.131149	0.0364796	chr13	32741364	32741386	+	intron:FRY
AAAAAGCGTCACAAAAAGCGTGG	AAATAGCTTCACAAAGAGAGAGG	...*...*.......*..*.	4	0.085785	0.0327797	chr3	175204389	175204411	+	intron:NAALADL2
AAAAAGCGTCACAAAAAGCGTGG	AAAAAGCTTCACTATAAGCTGGG	.......*....*.*....*	4	0.0650112	0.02625	chr11	119092180	119092202	+	intron:CBL
AAAAAGCGTCACAAAAAGCGTGG	AAAAAGAGTCATAAAATGTGTGG	......*....*....*.*.	4	0.0612581	0.0248521	chr9	97150490	97150512	+	intron:HIATL1
AAAAAGCGTCACAAAAAGCGTGG	AAAAAGTGTCTCACAAAGAGGGG	......*...*..*....*.	4	0.0267434	0.0229592	chr9	108439065	108439087	-	intergenic:TAL2-TMEM38B
AAAAAGCGTCACAAAAAGCGTGG	AACAAGCGTCAGAAAAAGGATGG	..*........*......**	4	0.100893	0.0223214	chr14	100803879	100803901	+	intergenic:WARS-RP11-638I2.9
AAAAAGCGTCACAAAAAGCGTGG	AAACAGCATCACTAAGAGCGGGG	...*...*....*..*....	4	0.100057	0.020362	chr2	215673511	215673533	+	intron:BARD1
AAAAAGCGTCACAAAAAGCGTGG	AAAAAGGGTCACAAAATTTGTGG	......*.........***.	4	0.0244036	0.0193062	chr3	181412503	181412525	+	intron:SOX2-OT
AAAAAGCGTCACAAAAAGCGTGG	AAAAAACGTCATAATAAGGGAGG	.....*.....*..*...*.	4	0.0377722	0.0134615	chr7	135815056	135815078	+	intergenic:Y_RNA-AC009784.3
AAAAAGCGTCACAAAAAGCGTGG	AAACAGCCTCACCAAGAGCGAGG	...*...*....*..*....	4	0.100057	0.0087933	chr12	132699967	132699989	-	intron:GALNT9
AAAAAGCGTCACAAAAAGCGTGG	AAAAAGCGTCATACAAGGAGTGG	...........*.*..*.*.	4	0.0121349	0.00872657	chr22	39905911	39905933	+	intron:MIEF1
AAAAAGCGTCACAAAAAGCGTGG	AAAAATCCTCACAAAATGGGAGG	.....*.*........*.*.	4	0.110289	0.00683761	chr1	200006107	200006129	-	intron:NR5A2
AAAAAGCGTCACAAAAAGCGTGG	ATAAAGCGCCACAAACAGGGTGG	.*......*......*..*.	4	0.0524146	0	chr1	41117179	41117201	-	intron:RIMS3
AAAAAGCGTCACAAAAAGCGTGG	AAATAGAGTAACAAATAGCGAGG	...*..*..*.....*....	4	0.162635	0	chr13	110867358	110867380	+	intron:COL4A1
AAAAAGCGTCACAAAAAGCGTGG	AAACAGCGTCGCAGACAGCGTGG	...*......*..*.*....	4	0.0213803	0	chr2	105191703	105191725	+	intergenic:AC013402.1-AC013402.4
AAAAAGCGTCACAAAAAGCGTGG	ACAAAGTGTCACAAACAGAGTGG	.*....*........*..*.	4	0.0585912	0	chr14	68966619	68966641	-	intron:RAD51B
AAAAAGCGTCACAAAAAGCGTGG	AAAATGAGGCACAAATAGCGAGG	....*.*.*......*....	4	0.102694	0	chr2	62035910	62035932	+	intergenic:RPS24P7-AC108039.3

## Sheet: S3c_MEIS2-g2
Supplementary Table S3c: MEIS2-g2 potential off-target sites
guideSeq	offtargetSeq	mismatchPos	mismatchCount	mitOfftargetScore	cfdOfftargetScore	chrom	start	end	strand	locusDesc
CCCACTCAGCAGGCACCCCAGGG	GTCACTCAGCAGGTAACCCATGG	**...........*.*....	4	0.0405777	0.608696	chr7	90336634	90336656	+	intron:CDK14
CCCACTCAGCAGGCACCCCAGGG	CCAACTCAGAGAGCACCCCAGGG	..*......***........	4	0.354773	0.455674	chr5	10272665	10272687	-	intergenic:CTD-2256P15.5-CMBL
CCCACTCAGCAGGCACCCCAGGG	CTCACTGAGTAGGCAACCCATGG	.*....*..*.....*....	4	0.162635	0.402642	chr4	56612691	56612713	-	intergenic:NMU-RNU6-276P
CCCACTCAGCAGGCACCCCAGGG	GTGACCCAGCAGGCACCCCAGGG	***..*..............	4	0.778439	0.377291	chr22	44677511	44677533	-	intron:KIAA1644
CCCACTCAGCAGGCACCCCAGGG	CACACACAACAGACACCCCAGGG	.*...*..*...*.......	4	0.204674	0.374026	chr8	15114490	15114512	-	intergenic:SGCZ-RP11-782K4.1
CCCACTCAGCAGGCACCCCAGGG	ACCGCTTGGCAGGCACCCCAGGG	*..*..**............	4	0.932256	0.372396	chr8	144238324	144238346	-	intergenic:RP11-520P18.5-LY6H
CCCACTCAGCAGGCACCCCAGGG	CCCACACTGCAGACAACCCAGGG	.....*.*....*..*....	4	0.057617	0.342857	chr16	89963838	89963860	-	intron:TCF25
CCCACTCAGCAGGCACCCCAGGG	GCCACTCAGAAGACACACCAAGG	*........*..*...*...	4	0.217272	0.34087	chr16	67956690	67956712	+	intergenic:PSKH1-PSKH1/CTRL/CTC-479C5.12
CCCACTCAGCAGGCACCCCAGGG	ACCTCTCAACAGGCACCCCGTGG	*..*....*..........*	4	0.42614	0.312834	chr5	135566028	135566050	+	intron:TRPC7
CCCACTCAGCAGGCACCCCAGGG	CTCACCAAGCAGGCACTCCACGG	.*...**.........*...	4	0.251889	0.289256	chr9	136187205	136187227	-	intergenic:LCN1P2-SURF6
CCCACTCAGCAGGCACCCCAGGG	CCCAGCCAGAAGGCACCCCTGGG	....**...*.........*	4	0.367895	0.283636	chr17	21044530	21044552	-	intron:DHRS7B
CCCACTCAGCAGGCACCCCAGGG	CTCACCCAGCAGGTACACCATGG	.*...*.......*..*...	4	0.0549509	0.282828	chr2	206787874	206787896	+	intergenic:RN7SKP178-AC007679.1
CCCACTCAGCAGGCACCCCAGGG	TCCACTGAGCAGGCAACCCTGGG	*.....*........*...*	4	0.0819333	0.282353	chr3	58632823	58632845	+	intron:FAM3D
CCCACTCAGCAGGCACCCCAGGG	CTCACTAAGAAGGCACTCCATGG	.*....*..*......*...	4	0.383454	0.275758	chr11	47485097	47485119	+	intergenic:RAPSN-CELF1
CCCACTCAGCAGGCACCCCAGGG	CCCACCCACAGGGCACCCCACGG	.....*..***.........	4	0.246571	0.275758	chr3	38659352	38659374	+	intron:SCN5A
CCCACTCAGCAGGCACCCCAGGG	GCGACTCAGTAGGCACCCCTTGG	*.*......*.........*	4	0.633356	0.257801	chr6	35295318	35295340	-	intergenic:DEF6-PPARD
CCCACTCAGCAGGCACCCCAGGG	CCCACACGCCAGGTACCCCAGGG	.....*.**....*......	4	0.0751791	0.250963	chrX	152057578	152057600	+	intergenic:NSDHL-ZNF185
CCCACTCAGCAGGCACCCCAGGG	GCCACGCAGCAGGTGCCCCAGGG	*....*.......**.....	4	0.0363147	0.248696	chrX	18915482	18915504	+	exon:PHKA2
CCCACTCAGCAGGCACCCCAGGG	CCCACTTCGCAGACACCCCGTGG	......**....*......*	4	0.165682	0.245798	chr5	43192646	43192668	-	intron:NIM1K
CCCACTCAGCAGGCACCCCAGGG	CCAATTCAGCAAGCACTCCAGGG	..*.*......*....*...	4	0.280743	0.240215	chr3	59860128	59860150	-	intron:FHIT
CCCACTCAGCAGGCACCCCAGGG	CCATCTCCGCAGGCAACCCATGG	..**...*.......*....	4	0.254925	0.236364	chr8	5735968	5735990	-	intergenic:RP11-728L1.1-RN7SKP159
CCCACTCAGCAGGCACCCCAGGG	CTCACTACGCAGGCACCCCGTGG	.*....**...........*	4	0.476356	0.223453	chr20	13563808	13563830	-	intron:TASP1
CCCACTCAGCAGGCACCCCAGGG	TCCACTCTGCAAGCACCACAAGG	*......*...*.....*..	4	0.152684	0.215385	chr11	130861582	130861604	-	intergenic:SNX19-RN7SL167P
CCCACTCAGCAGGCACCCCAGGG	CACAGCCAGCACGCACCCCATGG	.*..**.....*........	4	0.425869	0.210015	chr7	157344541	157344563	+	intron:PTPRN2
CCCACTCAGCAGGCACCCCAGGG	GCCACTCAGCAGGTGCTCCAGGG	*............**.*...	4	0.0243419	0.203101	chr4	55420989	55421011	+	intergenic:RP11-545H22.1-AC006552.1
CCCACTCAGCAGGCACCCCAGGG	CCAAATAACCAGGCACCCCATGG	..*.*.*.*...........	4	0.561634	0.2	chr18	54874348	54874370	+	intergenic:CTD-2526M8.2-RNU6-737P
CCCACTCAGCAGGCACCCCAGGG	ACCTCGCACCAGGCACCCCAGGG	*..*.*..*...........	4	0.504558	0.195804	chr1	2413890	2413912	+	intron:PLCH2
CCCACTCAGCAGGCACCCCAGGG	CCCAGTTTGCAGACACCCCAGGG	....*.**....*.......	4	0.360783	0.192857	chr2	95947668	95947690	+	exon:PROM2
CCCACTCAGCAGGCACCCCAGGG	GCCACCCTTCAGGCACCCCATGG	*....*.**...........	4	0.504558	0.189723	chr22	31366436	31366458	-	intergenic:MORC2-TUG1
CCCACTCAGCAGGCACCCCAGGG	TCCACTAAGCAGGCACTACAAGG	*.....*.........**..	4	0.0816037	0.188462	chr5	171018201	171018223	+	intergenic:FGF18-AC011410.1
CCCACTCAGCAGGCACCCCAGGG	CCCTCCCACCAGGCACCCCTGGG	...*.*..*..........*	4	0.244065	0.186904	chr9	116945422	116945444	-	intron:COL27A1
CCCACTCAGCAGGCACCCCAGGG	TCCTCTCACCAGGCACCACAGGG	*..*....*........*..	4	0.189614	0.184508	chr2	234257705	234257727	-	intergenic:SAG-RP11-400N9.1
CCCACTCAGCAGGCACCCCAGGG	CTCAGACAGCATGCACCCCAGGG	.*..**.....*........	4	0.425869	0.181818	chr20	61797599	61797621	+	intergenic:RP5-963E22.5-RP5-963E22.4
CCCACTCAGCAGGCACCCCAGGG	CCCACTCAGGAAACACCACAGGG	.........*.**....*..	4	0.0469144	0.180408	chr6	112981625	112981647	-	intergenic:RP1-159M24.1-RP11-505K1.1
CCCACTCAGCAGGCACCCCAGGG	CCATGTCACCAGGCACCCCAGGG	..***...*...........	4	0.822304	0.178182	chr10	119511687	119511709	-	intergenic:RP11-328K15.1-RP11-355F22.1
CCCACTCAGCAGGCACCCCAGGG	CATACTCAGCAGGAAACCCAAGG	.**..........*.*....	4	0.0379838	0.175	chr9	71358754	71358776	-	intergenic:PIP5K1B-FAM122A
CCCACTCAGCAGGCACCCCAGGG	TCCAGTCTACAGGCACCCCAAGG	*...*..**...........	4	0.83398	0.165306	chr1	209598863	209598885	+	intergenic:RP11-372M18.2-MIR205HG
CCCACTCAGCAGGCACCCCAGGG	CTCTCCCAGCTGGCACCCCAGGG	.*.*.*....*.........	4	0.480401	0.161822	chr12	130293982	130294004	-	intergenic:RN7SL534P-RP11-572C21.1
CCCACTCAGCAGGCACCCCAGGG	CCCACCCAGCCAGCACTCCAAGG	.....*....**....*...	4	0.0909976	0.158384	chr15	78412790	78412812	-	intron:CIB2
CCCACTCAGCAGGCACCCCAGGG	CCCAGGAAGCAGGCACCCCTGGG	....***............*	4	0.272825	0.154286	chr18	45577068	45577090	+	intron:ZBTB7C
CCCACTCAGCAGGCACCCCAGGG	CACAGCCAGCATGCACCCCATGG	.*..**.....*........	4	0.425869	0.152575	chr7	157344595	157344617	+	intron:PTPRN2
CCCACTCAGCAGGCACCCCAGGG	CCTACTGAGCAGGCAAACCACGG	..*...*........**...	4	0.0670337	0.15098	chr17	75121723	75121745	-	intergenic:AC015815.8-SEC14L1
CCCACTCAGCAGGCACCCCAGGG	CCCAGACACCAGGCACCACATGG	....**..*........*..	4	0.108908	0.150769	chr19	4443463	4443485	-	intergenic:CHAF1A-CHAF1A/UBXN6/MIR4746/CTB-50L17.7
CCCACTCAGCAGGCACCCCAGGG	TCCACCCAGCTGGCACCACACGG	*....*....*......*..	4	0.104202	0.150619	chr5	15117164	15117186	-	intergenic:RP1-251I12.1-RP1-137K24.1
CCCACTCAGCAGGCACCCCAGGG	CCCACTCAGCCCATACCCCAAGG	..........****......	4	0.020547	0.143348	chr8	27840540	27840562	+	intron:SCARA5
CCCACTCAGCAGGCACCCCAGGG	CCCACATAGCAGGTCCCCCATGG	.....**......**.....	4	0.0236076	0.140833	chr2	109782126	109782148	+	intergenic:MIR4265-SNRPGP9
CCCACTCAGCAGGCACCCCAGGG	CCTCTCCAGCAGGCACCCCAAGG	..****..............	4	0.778439	0.140374	chr19	50261568	50261590	+	intron:TSKS
CCCACTCAGCAGGCACCCCAGGG	GACACCCAGCAGGCACCCCCCGG	**...*.............*	4	0.421956	0.137197	chr19	3631379	3631401	-	exon:PIP5K1C
CCCACTCAGCAGGCACCCCAGGG	CCCACACAGCCTGCAACCCAGGG	.....*....**...*....	4	0.0406535	0.133333	chr9	122157494	122157516	+	intergenic:BRINP1-RP11-295D22.1
CCCACTCAGCAGGCACCCCAGGG	CCCTCTCTGCACACACCCCAGGG	...*...*...**.......	4	0.272415	0.133278	chr17	1131699	1131721	-	intron:ABR
CCCACTCAGCAGGCACCCCAGGG	CCCACTCACCACACACTCCAAGG	........*..**...*...	4	0.0611353	0.122798	chr11	125887170	125887192	+	exon:CDON
CCCACTCAGCAGGCACCCCAGGG	CCCACCTACCAGGCATCCCATGG	.....**.*......*....	4	0.06213	0.122378	chrX	103626135	103626157	+	intergenic:ESX1-IL1RAPL2
CCCACTCAGCAGGCACCCCAGGG	CACAGTCTGCGGGCACCCCATGG	.*..*..*..*.........	4	0.794051	0.121558	chr17	43190523	43190545	+	exon:PLCD3
CCCACTCAGCAGGCACCCCAGGG	CCCTGTAAGCAGCCACCCCAAGG	...**.*.....*.......	4	0.37817	0.120574	chr17	32868456	32868478	-	intergenic:AC011193.1-C17orf102
CCCACTCAGCAGGCACCCCAGGG	CACACACAGCAAGCTCCCCAAGG	.*...*.....*..*.....	4	0.119912	0.117657	chr2	173069487	173069509	+	intergenic:snoU13-AC104088.1
CCCACTCAGCAGGCACCCCAGGG	CAGAGTCACCAGGCACCCCAGGG	.**.*...*...........	4	0.822304	0.117483	chr20	45594060	45594082	+	intergenic:RP11-323C15.2-EYA2
CCCACTCAGCAGGCACCCCAGGG	ACCATCCAGCAGGCTCCCCATGG	*...**........*.....	4	0.243723	0.115702	chr12	48140059	48140081	-	exon:RAPGEF3
CCCACTCAGCAGGCACCCCAGGG	ATCACTTAGCAGGCAGCCCAAGG	**....*........*....	4	0.186004	0.113636	chrX	149477086	149477108	-	intergenic:XRCC6P2-MAMLD1
CCCACTCAGCAGGCACCCCAGGG	CCCACACTACAGGCACCCTAGGG	.....*.**.........*.	4	0.17503	0.110204	chrX	109656573	109656595	+	intron:RGAG1
CCCACTCAGCAGGCACCCCAGGG	CACACTCATCTGACACCCCATGG	.*......*.*.*.......	4	0.187759	0.110167	chr7	67216891	67216913	-	intergenic:RP4-736H5.3-RP11-421N10.1
CCCACTCAGCAGGCACCCCAGGG	CCCTCACAGCAGCCACACCAAGG	...*.*......*...*...	4	0.135498	0.108368	chrX	93492681	93492703	-	intergenic:Y_RNA-RP13-213K19.1
CCCACTCAGCAGGCACCCCAGGG	CCCACTGAGCAGGCGCCCTGTGG	......*.......*...**	4	0.0361417	0.107958	chr11	134269335	134269357	-	intron:B3GAT1
CCCACTCAGCAGGCACCCCAGGG	CCCACTGAGCGGGCACCCTGGGG	......*...*.......**	4	0.0748457	0.107958	chr4	1763435	1763457	-	intergenic:TACC3-FGFR3
CCCACTCAGCAGGCACCCCAGGG	CCCACCCACCATGCACCACAGGG	.....*..*..*.....*..	4	0.0535827	0.101378	chr8	8658052	8658074	+	intron:MFHAS1
CCCACTCAGCAGGCACCCCAGGG	CCCACTCACCACGCACCCTGGGG	........*..*......**	4	0.0564948	0.100612	chr1	4759202	4759224	-	intron:AJAP1
CCCACTCAGCAGGCACCCCAGGG	CCCACCCAGGAGACATCCCATGG	.....*...*..*..*....	4	0.0530652	0.100412	chrX	129072030	129072052	-	intergenic:UTP14A/RP4-537K23.4-RP4-537K23.4
CCCACTCAGCAGGCACCCCAGGG	GCCCATCAGCAGGCACCACAGGG	*..**............*..	4	0.310333	0.099154	chr11	1491873	1491895	+	intron:MOB2
CCCACTCAGCAGGCACCCCAGGG	GCCACTCTGCAGACCCCCCATGG	*......*....*.*.....	4	0.155902	0.0985102	chr10	135062936	135062958	+	intergenic:MIR202HG-ADAM8
CCCACTCAGCAGGCACCCCAGGG	CCCCCTCAGCCAGTACCCCAGGG	...*......**.*......	4	0.0582103	0.0966275	chrX	17963431	17963453	-	intergenic:RP1-272E8.1-RP3-410B11.1
CCCACTCAGCAGGCACCCCAGGG	TTCACTCAGCAGGCACTCCCTGG	**..............*..*	4	0.268517	0.0964187	chr8	139824200	139824222	+	intron:COL22A1
CCCACTCAGCAGGCACCCCAGGG	CCTCCTCAGGAGGCAACCCAGGG	..**.....*.....*....	4	0.234786	0.0943627	chr6	46176590	46176612	+	intergenic:ACTG1P9-RCAN2
CCCACTCAGCAGGCACCCCAGGG	GCCGCTCTGCATGCACCCCAGGG	*..*...*...*........	4	0.703916	0.0940635	chr6	36967630	36967652	+	intergenic:MTCH1-FGD2
CCCACTCAGCAGGCACCCCAGGG	CCCACTGAGTCCGCACCCCAGGG	......*..***........	4	0.224146	0.093792	chr10	104421435	104421457	+	intergenic:TRIM8-ARL3
CCCACTCAGCAGGCACCCCAGGG	CCCACAGCTCAGGCACCCCACGG	.....****...........	4	0.329465	0.0932213	chr19	45800927	45800949	+	exon:MARK4
CCCACTCAGCAGGCACCCCAGGG	CCGAGGCACCAGGCACCCCAAGG	..*.**..*...........	4	0.497494	0.0923077	chr2	241247506	241247528	-	intergenic:AC124861.2-GPC1
CCCACTCAGCAGGCACCCCAGGG	CCCAGTCAGAAGGCCCCTCAGGG	....*....*....*..*..	4	0.0727205	0.0911688	chr6	38140263	38140285	+	exon:BTBD9
CCCACTCAGCAGGCACCCCAGGG	GCCACTCAGCAGTCACCCAGTGG	*...........*.....**	4	0.0850223	0.0897698	chr14	51951232	51951254	+	intergenic:FRMD6-AS2-FRMD6
CCCACTCAGCAGGCACCCCAGGG	CCAAATCAGCAGTCACCCCTAGG	..*.*.......*......*	4	0.25194	0.0891429	chr22	35248497	35248519	-	intergenic:RP1-288L1.4-RP1-272J12.1
CCCACTCAGCAGGCACCCCAGGG	CTCACCCACCAGGCTCCCCAGGG	.*...*..*.....*.....	4	0.148915	0.0890019	chrX	100715334	100715356	-	intron:ARMCX4
CCCACTCAGCAGGCACCCCAGGG	CCCAGGGATCAGGCACCCCAAGG	....***.*...........	4	0.329465	0.0860504	chr2	60453446	60453468	+	intergenic:RP11-444A22.1-AC007381.3
CCCACTCAGCAGGCACCCCAGGG	CCCAGTCTGTAGGAACCCCAGGG	....*..*.*...*......	4	0.196337	0.0847059	chr12	113904349	113904371	+	intron:LHX5
CCCACTCAGCAGGCACCCCAGGG	CCCACCCAGAAGGCACACCCGGG	.....*...*......*..*	4	0.134468	0.0835629	chr9	139573943	139573965	+	intron:AGPAT2
CCCACTCAGCAGGCACCCCAGGG	CCCACCCAGCAGGCCCCCAGGGG	.....*........*...**	4	0.0320142	0.0812556	chr9	133277618	133277640	+	intron:HMCN2/AL354898.1
CCCACTCAGCAGGCACCCCAGGG	CCCACTTACCAGGCATCCCTGGG	......*.*......*...*	4	0.0449918	0.0807692	chr10	134544805	134544827	+	intron:INPP5A
CCCACTCAGCAGGCACCCCAGGG	CCCACCCAGCAGGTTCCCCTTGG	.....*.......**....*	4	0.0151432	0.08	chr1	12132665	12132687	+	intergenic:TNFRSF8-RNU6-777P
CCCACTCAGCAGGCACCCCAGGG	CACATTAAGCAGGCACCCCCAGG	.*..*.*............*	4	0.476356	0.0788881	chr2	146135784	146135806	-	intergenic:RPL6P5-AC092484.1
CCCACTCAGCAGGCACCCCAGGG	GGCCCTCAGCAGGAACCCCACGG	**.*.........*......	4	0.223972	0.078461	chr7	155087457	155087479	+	intergenic:AC099552.2-AC144652.1
CCCACTCAGCAGGCACCCCAGGG	CCCAGTCAGCAGGAACACCGAGG	....*........*..*..*	4	0.0378752	0.0749412	chr8	11408034	11408056	+	intergenic:BLK-RP11-148O21.6
CCCACTCAGCAGGCACCCCAGGG	ACCACTCTGAAGGCTCCCCATGG	*......*.*....*.....	4	0.371023	0.0742857	chr8	134043188	134043210	-	intergenic:TG-SLA
CCCACTCAGCAGGCACCCCAGGG	CCCACTCCACAGGAACCCCGGGG	.......**....*.....*	4	0.057065	0.0737395	chr13	24290397	24290419	-	intergenic:TNFRSF19-MIPEP
CCCACTCAGCAGGCACCCCAGGG	CCCTCTCAGTAGGCTCCCCTTGG	...*.....*....*....*	4	0.162968	0.0718717	chr5	176826589	176826611	+	intergenic:SLC34A1-PFN3
CCCACTCAGCAGGCACCCCAGGG	CCCACCCATCAGCAACCCCAGGG	.....*..*...**......	4	0.0290943	0.0714514	chr19	14038859	14038881	+	intron:CC2D1A
CCCACTCAGCAGGCACCCCAGGG	CCCAGTGAGCAGACCCCCCAGGG	....*.*.....*.*.....	4	0.10135	0.0710819	chr1	228579310	228579332	-	intergenic:RP11-245P10.6-TRIM11/RP11-245P10.8
CCCACTCAGCAGGCACCCCAGGG	ACCACTCCCCTGGCACCCCATGG	*......**.*.........	4	0.485165	0.0710059	chr1	1024728	1024750	-	intron:C1orf159
CCCACTCAGCAGGCACCCCAGGG	CCCACCCTGAAGGCTCCCCATGG	.....*.*.*....*.....	4	0.213651	0.0675325	chr15	39194307	39194329	-	intron:RP11-624L4.1
CCCACTCAGCAGGCACCCCAGGG	GTCACTCAGCAGGCACCTGAGGG	**...............**.	4	0.103262	0.0666996	chr8	40980689	40980711	+	intergenic:RNU6-356P-SFRP1
CCCACTCAGCAGGCACCCCAGGG	CCCACTCAGAAGGCGGCCCGGGG	.........*....**...*	4	0.0253288	0.0662745	chr19	47220041	47220063	+	intron:PRKD2
CCCACTCAGCAGGCACCCCAGGG	CACACCCAGCAGGCGGCCCAGGG	.*...*........**....	4	0.0419204	0.0661157	chr19	42914804	42914826	+	exon:LIPE
CCCACTCAGCAGGCACCCCAGGG	CCCAGCCAGCAGGCAGCCCGGGG	....**.........*...*	4	0.0687056	0.0641711	chr11	56972760	56972782	+	intergenic:LRRC55-APLNR
CCCACTCAGCAGGCACCCCAGGG	CCCCCACACGAGGCACCCCAGGG	...*.*..**..........	4	0.464698	0.0640523	chr1	4047402	4047424	-	intergenic:RP13-614K11.1-RP11-374C13.1
CCCACTCAGCAGGCACCCCAGGG	CCCACCCTGGAGCCACCCCAAGG	.....*.*.*..*.......	4	0.294334	0.0637959	chr15	42203883	42203905	+	intron:EHD4
CCCACTCAGCAGGCACCCCAGGG	CCCAGCCAGCATTCACCCCATGG	....**.....**.......	4	0.157234	0.0629371	chr8	37274908	37274930	+	intergenic:RP11-527N22.2-RP11-150O12.1
CCCACTCAGCAGGCACCCCAGGG	CGCCCTCAGGGGGCACCCCATGG	.*.*.....**.........	4	0.731321	0.0620631	chr12	38554515	38554537	-	intergenic:RP11-297L6.1-RNA5SP358
CCCACTCAGCAGGCACCCCAGGG	CCCACACCCCTGGCACCCCACGG	.....*.**.*.........	4	0.267721	0.0615385	chr7	75361108	75361130	-	intron:HIP1
CCCACTCAGCAGGCACCCCAGGG	CCCTCTCTGCACCCACCCCAGGG	...*...*...**.......	4	0.272415	0.0607937	chr7	141137318	141137340	+	intergenic:RP5-842K16.2-TMEM178B
CCCACTCAGCAGGCACCCCAGGG	CCCACACAGCAGGTACCCGGAGG	.....*.......*....**	4	0.017799	0.0607516	chr22	39830938	39830960	-	intron:TAB1
CCCACTCAGCAGGCACCCCAGGG	AGCACTCAGCAGCCTCCCCAAGG	**..........*.*.....	4	0.155902	0.0585812	chr11	66090756	66090778	+	intergenic:RP11-867G23.13-RIN1
CCCACTCAGCAGGCACCCCAGGG	CCCGCTCAGAAGGCTCCACAGGG	...*.....*....*..*..	4	0.0727205	0.0583333	chr17	75361697	75361719	-	intron:SEPT9
CCCACTCAGCAGGCACCCCAGGG	CACACTGAGCATGCACCCAAAGG	.*....*....*......*.	4	0.167598	0.0564142	chr14	65443544	65443566	+	intergenic:RAB15-FNTB
CCCACTCAGCAGGCACCCCAGGG	CACACTCAGCCAGCTCCCCATGG	.*........**..*.....	4	0.110002	0.054303	chr13	33758664	33758686	-	intron:STARD13
CCCACTCAGCAGGCACCCCAGGG	CCCAGTCAGGAGGCAACCCCTGG	....*....*.....*...*	4	0.104592	0.0530303	chr19	4998072	4998094	-	intron:KDM4B
CCCACTCAGCAGGCACCCCAGGG	CCCACTCATCAGGCATCACTAGG	........*......*.*.*	4	0.012289	0.0530178	chr6	73889762	73889784	+	intron:KCNQ5
CCCACTCAGCAGGCACCCCAGGG	GCCACTTAGCAGGATCCCCAGGG	*.....*......**.....	4	0.0409966	0.0519293	chr1	247480093	247480115	+	intron:ZNF496
CCCACTCAGCAGGCACCCCAGGG	CCCCCGCCGCAGGCACCCCTGGG	...*.*.*...........*	4	0.399451	0.0518607	chr22	38823846	38823868	+	exon:KCNJ4/RP3-434P1.6
CCCACTCAGCAGGCACCCCAGGG	CCCCATCGGCAGGAACCCCAGGG	...**..*.....*......	4	0.213178	0.0517647	chr14	67666600	67666622	+	exon:FAM71D/RP11-125H8.1
CCCACTCAGCAGGCACCCCAGGG	CCCCATCGGCAGGAACCCCAGGG	...**..*.....*......	4	0.213178	0.0517647	chr1	149897795	149897817	-	exon:SF3B4
CCCACTCAGCAGGCACCCCAGGG	CCAACTCAGCAAGCACTGCACGG	..*........*....**..	4	0.0579604	0.0503309	chr7	44304259	44304281	+	intron:CAMK2B
CCCACTCAGCAGGCACCCCAGGG	CACACTCACCAGGCCCACCAGGG	.*......*.....*.*...	4	0.0998181	0.0498411	chr19	13249501	13249523	+	exon:NACC1/CTC-250I14.3
CCCACTCAGCAGGCACCCCAGGG	ACCAGTCATCAGGCAGCCCAAGG	*...*...*......*....	4	0.166396	0.0492308	chr11	120777974	120777996	-	intergenic:GRIK4-HMGB1P42
CCCACTCAGCAGGCACCCCAGGG	CCCACCCAACAGGCCTCCCAGGG	.....*..*.....**....	4	0.024379	0.0490419	chr13	109574630	109574652	-	intron:MYO16
CCCACTCAGCAGGCACCCCAGGG	CCCGCCCTGCAGGCTCCCCAAGG	...*.*.*......*.....	4	0.231977	0.0487013	chr17	59363567	59363589	-	intron:BCAS3
CCCACTCAGCAGGCACCCCAGGG	CCCTCCCAGCAGGCCTCCCAGGG	...*.*........**....	4	0.0419204	0.0485465	chr9	138441862	138441884	-	intergenic:OBP2A-PAEP
CCCACTCAGCAGGCACCCCAGGG	CCCACTCCGCAGGAACCACTGGG	.......*.....*...*.*	4	0.0183056	0.0484615	chr22	22480155	22480177	-	intergenic:ABHD17AP5-LL22NC03-30E12.10
CCCACTCAGCAGGCACCCCAGGG	CCCATTCACCAGTCACTCCAGGG	....*...*...*...*...	4	0.136842	0.047972	chr16	59722278	59722300	-	intergenic:RP11-105C20.3-RP11-105C20.2
CCCACTCAGCAGGCACCCCAGGG	CCCATGCTGCAGGCATCCCAGGG	....**.*.......*....	4	0.148881	0.047952	chr7	11651857	11651879	+	intron:THSD7A
CCCACTCAGCAGGCACCCCAGGG	CTCATTCAGCAGGCAGCACAGGG	.*..*..........*.*..	4	0.0533773	0.0479241	chr14	95382941	95382963	+	intergenic:RPL15P2-RP11-991C1.1
CCCACTCAGCAGGCACCCCAGGG	CCCCCTTAGCTGGCACCACAAGG	...*..*...*......*..	4	0.11168	0.0475113	chr9	36726618	36726640	-	intergenic:MELK-MIR4475
CCCACTCAGCAGGCACCCCAGGG	CCCTCACAGCAGCCTCCCCAGGG	...*.*......*.*.....	4	0.0897753	0.0464434	chr7	132179308	132179330	+	intron:PLXNA4
CCCACTCAGCAGGCACCCCAGGG	CCCACACAGAAGGCTTCCCAAGG	.....*...*....**....	4	0.036748	0.0462222	chr2	11722363	11722385	-	intergenic:GREB1-RN7SL674P
CCCACTCAGCAGGCACCCCAGGG	CTCACTCTGCAGCCCCCCCAAGG	.*.....*....*.*.....	4	0.155902	0.0447399	chr2	191582233	191582255	-	intergenic:AC006460.2-AC005540.3/GLS
CCCACTCAGCAGGCACCCCAGGG	CCCACTCATCAGGCCCCTTACGG	........*.....*..**.	4	0.0144643	0.0431568	chr9	37729564	37729586	-	intergenic:RP11-613M10.9-FRMPD1
CCCACTCAGCAGGCACCCCAGGG	CCCACCCAGCCTTCACCCCAAGG	.....*....***.......	4	0.0872647	0.041958	chr20	3850877	3850899	-	intergenic:MAVS-RP11-119B16.2
CCCACTCAGCAGGCACCCCAGGG	CCCACTGGGCAGGCTCCCCTAGG	......**......*....*	4	0.114736	0.0414118	chr17	7497394	7497416	-	exon:FXR2
CCCACTCAGCAGGCACCCCAGGG	CCCACTAAGCAGCCCCACCAGGG	......*.....*.*.*...	4	0.0390196	0.0401914	chr3	50228997	50229019	+	intergenic:SEMA3F-GNAT1
CCCACTCAGCAGGCACCCCAGGG	CACACTCAGCTTGCACTCCAGGG	.*........**....*...	4	0.166453	0.040165	chr4	123084586	123084608	-	intron:KIAA1109
CCCACTCAGCAGGCACCCCAGGG	CCCACCCAGCAGTCCCCACAGGG	.....*......*.*..*..	4	0.0184869	0.0400509	chr13	114167632	114167654	+	intron:TMCO3
CCCACTCAGCAGGCACCCCAGGG	CCCCCTCAGCCTGTACCCCAGGG	...*......**.*......	4	0.0582103	0.039819	chr7	30895278	30895300	+	intergenic:INMT-FAM188B/FAM188B/AQP1-FAM188B/INMT-FAM188B/AQP1
CCCACTCAGCAGGCACCCCAGGG	CCACCTCAACAGGCTCCCCAAGG	..**....*.....*.....	4	0.242694	0.0393277	chr2	63709575	63709597	-	intron:WDPCP
CCCACTCAGCAGGCACCCCAGGG	CCCACTCTGCAGGCCCCACTGGG	.......*......*..*.*	4	0.0329256	0.0377622	chr10	7151920	7151942	+	intergenic:RP11-393K12.2-RP11-393K12.4
CCCACTCAGCAGGCACCCCAGGG	CCCACTCAGCAGTAGCCACAAGG	............***..*..	4	0.00395258	0.03675	chr11	118065849	118065871	+	intron:AMICA1
CCCACTCAGCAGGCACCCCAGGG	CTCAATCAGCAGGCATCCCCTGG	.*..*..........*...*	4	0.119961	0.0363273	chr5	67165877	67165899	+	intergenic:RP11-83M16.6-RP11-434D9.2
CCCACTCAGCAGGCACCCCAGGG	CCTTCTCACCAGGCAGCCCAGGG	..**....*......*....	4	0.155759	0.0362426	chr19	10104303	10104325	+	exon:COL5A3
CCCACTCAGCAGGCACCCCAGGG	CGCCCTCGGCAGGCTCCCCATGG	.*.*...*......*.....	4	0.402848	0.0360102	chr11	34379127	34379149	-	exon:ABTB2
CCCACTCAGCAGGCACCCCAGGG	CCCACTCGCCCGGCACCCCCGGG	.......**.*........*	4	0.212558	0.0358974	chr12	112819695	112819717	-	intergenic:RP3-521E19.3-HECTD4
CCCACTCAGCAGGCACCCCAGGG	CCCTCTTAGCAGGCACCAGAGGG	...*..*..........**.	4	0.0667667	0.0348011	chr1	228478114	228478136	-	intron:OBSCN
CCCACTCAGCAGGCACCCCAGGG	CCGACTCAGCTCCCACCCCAGGG	..*.......***.......	4	0.149074	0.0342939	chr10	133955171	133955193	+	intron:JAKMIP3
CCCACTCAGCAGGCACCCCAGGG	GCCACTGAGCATGCTCCCCAAGG	*.....*....*..*.....	4	0.135371	0.0330513	chr3	98988512	98988534	-	intergenic:ACTG1P13-RP11-121C1.1
CCCACTCAGCAGGCACCCCAGGG	CCCACTGTGCTCGCACCCCAGGG	......**..**........	4	0.243372	0.032853	chrY	13307049	13307071	-	intergenic:RP1-85D24.1-AC134878.2
CCCACTCAGCAGGCACCCCAGGG	CCCCCTCAGCTGGCACATCAGGG	...*......*.....**..	4	0.062953	0.0325792	chr12	131616785	131616807	+	intron:GPR133
CCCACTCAGCAGGCACCCCAGGG	CACACTCAGGAGCCCCCCCAGGG	.*.......*..*.*.....	4	0.143586	0.0324779	chr8	40749889	40749911	+	intron:ZMAT4
CCCACTCAGCAGGCACCCCAGGG	CCCACTCAACTGGAACTCCAAGG	........*.*..*..*...	4	0.0265519	0.0323077	chr19	5475015	5475037	-	intergenic:ZNRF4-TINCR
CCCACTCAGCAGGCACCCCAGGG	CCCACTCACCTGTCACCTCAGGG	........*.*.*....*..	4	0.0368008	0.0319527	chr6	150362908	150362930	+	exon:RP11-472G23.10
CCCACTCAGCAGGCACCCCAGGG	CCCACTCCACATTCACCCCAAGG	.......**..**.......	4	0.151813	0.0317896	chr3	126494927	126494949	-	intergenic:RCC2P4-CHCHD6
CCCACTCAGCAGGCACCCCAGGG	CCCACTCCACAGGTAGCCCATGG	.......**....*.*....	4	0.0213732	0.0310832	chr9	127078354	127078376	+	intron:NEK6
CCCACTCAGCAGGCACCCCAGGG	CCCACTTCGGAGGCACCCCCAGG	......**.*.........*	4	0.394296	0.0307765	chr16	87623767	87623789	-	intergenic:RP11-482M8.1-RP11-482M8.3/JPH3
CCCACTCAGCAGGCACCCCAGGG	CCCACGCAGCAGCCCCTCCATGG	.....*......*.*.*...	4	0.0345635	0.030622	chr16	89911423	89911445	-	intron:SPIRE2
CCCACTCAGCAGGCACCCCAGGG	CCCAAACAGCAGGCTTCCCAAGG	....**........**....	4	0.0399001	0.0304762	chr3	126860064	126860086	-	intergenic:PLXNA1-C3orf56
CCCACTCAGCAGGCACCCCAGGG	CCCATTCAGCCAGCACCCGAGGG	....*.....**......*.	4	0.129293	0.029697	chr12	52759027	52759049	-	intron:KRT85
CCCACTCAGCAGGCACCCCAGGG	CTCACTCAGCATCCTCCCCATGG	.*.........**.*.....	4	0.0767039	0.0294442	chr2	191829378	191829400	-	exon:GLS/STAT1
CCCACTCAGCAGGCACCCCAGGG	CCCACTCCAGAGGCCCCCCAGGG	.......***....*.....	4	0.20585	0.0292208	chr9	132145241	132145263	-	intergenic:RP11-65J3.6-RP11-65J3.3
CCCACTCAGCAGGCACCCCAGGG	CCCGCTCAGCAGGCACACACTGG	...*............*.**	4	0.0800718	0.0284091	chr3	186649859	186649881	-	intergenic:ST6GAL1-AC007690.1
CCCACTCAGCAGGCACCCCAGGG	CCCACTGTGCAGTCACACCATGG	......**....*...*...	4	0.145595	0.0282353	chr1	211910273	211910295	-	intergenic:RP11-122M14.3-LPGAT1
CCCACTCAGCAGGCACCCCAGGG	CCCAATCATCAGGCAGCCCTAGG	....*...*......*...*	4	0.069387	0.0281319	chr13	63570534	63570556	-	intergenic:LINC00448-LINC00376
CCCACTCAGCAGGCACCCCAGGG	CCCCTCCAGCAGGCACCGCAGGG	...***...........*..	4	0.178245	0.0272241	chr13	112609752	112609774	-	intergenic:AL136302.1-SNORD44
CCCACTCAGCAGGCACCCCAGGG	CCCACTCATCAGGCCTCCCTGGG	........*.....**...*	4	0.0168034	0.0268531	chr7	73387812	73387834	-	intergenic:WBSCR28-RP11-731K22.1
CCCACTCAGCAGGCACCCCAGGG	CCCACTGGGGAGGCTCCCCATGG	......**.*....*.....	4	0.230107	0.026841	chr10	88411975	88411997	-	intergenic:RPL7AP8-OPN4
CCCACTCAGCAGGCACCCCAGGG	CCGCCTCAGCAGGCCCCACACGG	..**..........*..*..	4	0.082005	0.0259153	chr1	181144628	181144650	-	intron:RP11-540K16.1
CCCACTCAGCAGGCACCCCAGGG	CCCACTCACCTGGCACCTCCAGG	........*.*......*.*	4	0.0396535	0.0242066	chr6	19814050	19814072	-	intergenic:RP4-625H18.2-ID4
CCCACTCAGCAGGCACCCCAGGG	CCCTCTCAGCACTCACCCCCTGG	...*.......**......*	4	0.125714	0.0229703	chr8	143604874	143604896	-	intron:BAI1
CCCACTCAGCAGGCACCCCAGGG	CCCTCTCTGCAGCCTCCCCAGGG	...*...*....*.*.....	4	0.148389	0.0229665	chr3	123550322	123550344	+	intergenic:SNORA5-MYLK
CCCACTCAGCAGGCACCCCAGGG	CCCACTCAGTATGCCCCCCCAGG	.........*.*..*....*	4	0.0724521	0.0224375	chr22	35606597	35606619	-	intergenic:COX7BP1/CTA-714B7.5-CTA-714B7.5
CCCACTCAGCAGGCACCCCAGGG	CCCCCTCCTCAGGCCCCCCAGGG	...*...**.....*.....	4	0.234278	0.0220015	chr2	28783925	28783947	+	intron:PLB1
CCCACTCAGCAGGCACCCCAGGG	CCCACTCACAAGTCAGCCCAAGG	........**..*..*....	4	0.0511275	0.0215385	chr3	50542228	50542250	+	intergenic:CACNA2D2-C3orf18
CCCACTCAGCAGGCACCCCAGGG	CCCACTCTGCAGGCAGCACTGGG	.......*.......*.*.*	4	0.0211313	0.0213018	chr11	132851247	132851269	+	intergenic:OPCML-OPCML-IT1
CCCACTCAGCAGGCACCCCAGGG	CCCCCTGAGCAGGCCCTCCAAGG	...*..*.......*.*...	4	0.105931	0.0211387	chr12	103346679	103346701	+	intergenic:PAH-ASCL1/PAH
CCCACTCAGCAGGCACCCCAGGG	CCTACACAGCAGGCAGCCCCCGG	..*..*.........*...*	4	0.0677437	0.0208333	chr10	107298765	107298787	-	intergenic:RNU6-463P-RP11-45P22.2
CCCACTCAGCAGGCACCCCAGGG	CCCACCCAGCAGGCGGCCCCAGG	.....*........**...*	4	0.0174808	0.0206612	chr20	60722764	60722786	-	intron:SS18L1
CCCACTCAGCAGGCACCCCAGGG	CTAGGTCAGCAGGCACCCCAGGA	.****...............	4	0.257335	0.0205177	chr2	60215389	60215411	+	intron:RP11-444A22.1
CCCACTCAGCAGGCACCCCAGGG	CCCAATCATCAGGCACTGCAGGG	....*...*.......**..	4	0.069305	0.018963	chr2	67494857	67494879	-	intron:AC023115.2
CCCACTCAGCAGGCACCCCAGGG	CACCCTGAGCAGGCAGCCCAGGG	.*.*..*........*....	4	0.176586	0.0185835	chr17	36769680	36769702	-	intergenic:SRCIN1-RN7SL102P
CCCACTCAGCAGGCACCCCAGGG	CCATATCAGCAGGCACGCCAGGG	..***...........*...	4	0.570616	0.0185383	chr1	26064344	26064366	+	intron:MAN1C1
CCCACTCAGCAGGCACCCCAGGG	CCCACTCAGCACCCAGCACAAGG	...........**..*.*..	4	0.00876143	0.0184659	chr7	5411260	5411282	+	intron:TNRC18
CCCACTCAGCAGGCACCCCAGGG	CCCACTCAGCTGGCTCATCAGGG	..........*...*.**..	4	0.01532	0.0184615	chr16	52792732	52792754	+	intergenic:RP11-297L17.6-RP11-467J12.1
CCCACTCAGCAGGCACCCCAGGG	CCCAGGCAGCAGGAAGCCCAGGG	....**.......*.*....	4	0.0221833	0.0184615	chr1	57387264	57387286	+	intergenic:C8A-C8B
CCCACTCAGCAGGCACCCCAGGG	CCCACTCAGCATCTAGCCCAGGG	...........***.*....	4	0.00636771	0.0182705	chr16	30015432	30015454	+	exon:INO80E
CCCACTCAGCAGGCACCCCAGGG	CCCCTTCTGCAGGCAGCCCACGG	...**..*.......*....	4	0.258544	0.0148087	chr1	1007631	1007653	-	exon:RNF223
CCCACTCAGCAGGCACCCCAGGG	CACACTCAGCAGGCTCCCACTGG	.*............*...**	4	0.0588785	0.0141677	chr1	206648248	206648270	-	exon:IKBKE
CCCACTCAGCAGGCACCCCAGGG	CCCCCTCTGCAGGCAGCCCTTGG	...*...*.......*...*	4	0.113563	0.0139625	chr11	45700734	45700756	-	intergenic:CHST1-CTD-2210P24.1
CCCACTCAGCAGGCACCCCAGGG	CACACTCAGCTGGCTTCCCAGGG	.*........*...**....	4	0.0384559	0.0137708	chr5	510072	510094	+	intron:SLC9A3
CCCACTCAGCAGGCACCCCAGGG	CCCCCTCAGCAGGATCCACACGG	...*.........**..*..	4	0.0117648	0.0133032	chr20	32880742	32880764	+	intron:AHCY
CCCACTCAGCAGGCACCCCAGGG	CCCACCCAGCTGGCTCCCCCTGG	.....*....*...*....*	4	0.0564061	0.0127146	chr20	36538275	36538297	+	intron:VSTM2L
CCCACTCAGCAGGCACCCCAGGG	CCCTCTCAGGAGGCACGCCGTGG	...*.....*......*..*	4	0.234115	0.0111321	chr7	1141307	1141329	-	intergenic:GPER1-C7orf50
CCCACTCAGCAGGCACCCCAGGG	CCCACCCAGCAGTCACGCCTAGG	.....*......*...*..*	4	0.0565028	0.00962567	chr3	141005816	141005838	-	intron:ACPL2
CCCACTCAGCAGGCACCCCAGGG	CGCACTCAGCAGGCACTCGCAGG	.*..............*.**	4	0.0845829	0.00922266	chr22	18445123	18445145	+	intergenic:MICAL3-MIR648
CCCACTCAGCAGGCACCCCAGGG	CCCACTGAGCAGCCTCCCCCAGG	......*.....*.*....*	4	0.0444027	0.00900647	chr22	24823182	24823204	-	intron:ADORA2A
CCCACTCAGCAGGCACCCCAGGG	CCTACTCAGCAGGCAGCCGTGGG	..*............*..**	4	0.0352715	0.00793269	chr2	38694462	38694484	+	intron:AC016995.3
CCCACTCAGCAGGCACCCCAGGG	CCCACACAGCAGGCAAGGCAAGG	.....*.........***..	4	0.0118034	0.00679739	chr16	49495816	49495838	-	intergenic:RP11-189E14.3-RP11-189E14.4
CCCACTCAGCAGGCACCCCAGGG	ACCACTCAGCTGGCAGCCGAGGG	*.........*....*..*.	4	0.050293	0.00591716	chr5	14507827	14507849	-	intron:TRIO
CCCACTCAGCAGGCACCCCAGGG	CCCCCTCAGCAGGCAGCCACTGG	...*...........*..**	4	0.0357723	0.00528883	chr3	52038933	52038955	+	intergenic:RPL29-DUSP7
CCCACTCAGCAGGCACCCCAGGG	CCCACTCAGCAGTCCAGCCAGGG	............*.***...	4	0.00896246	0.00481283	chr16	4660647	4660669	-	exon:UBALD1
CCCACTCAGCAGGCACCCCAGGG	CCCCCTCAGCAGGCCCCGCCTGG	...*..........*..*.*	4	0.0346816	0.00291687	chr7	131012850	131012872	-	exon:MKLN1/MKLN1-AS
CCCACTCAGCAGGCACCCCAGGG	CCCAGTCAGCAGGCACGGCCAGG	....*...........**.*	4	0.0498225	0.00106952	chr6	34077248	34077270	+	intron:GRM4
CCCACTCAGCAGGCACCCCAGGG	CCCACTCAGCAGCCTGGCCATGG	............*.***...	4	0.00896246	0.000762086	chr12	53150956	53150978	+	intergenic:KRT127P-ARL2BPP2
CCCACTCAGCAGGCACCCCAGGG	CCAACTCAACAGGGACCACAAGG	..*.....*....*...*..	4	0.0278569	0	chr13	24455324	24455346	+	intron:MIPEP
CCCACTCAGCAGGCACCCCAGGG	CAGACTCGGCAGGGACCCCATGG	.**....*.....*......	4	0.220836	0	chr17	46686944	46686966	+	intron:HOXB7
CCCACTCAGCAGGCACCCCAGGG	ACCACTCAGCAGGGGCCCAAGGG	*............**...*.	4	0.0210381	0	chr17	40457788	40457810	-	intron:STAT5A
CCCACTCAGCAGGCACCCCAGGG	CTCCCTGAGCAGGGACCCCAAGG	.*.*..*......*......	4	0.152973	0	chr12	108200269	108200291	+	intergenic:AC126177.1-RP11-554D14.7
CCCACTCAGCAGGCACCCCAGGG	CCCTCTCATGAGGGACCCCAGGG	...*....**...*......	4	0.119962	0	chr10	99687712	99687734	-	intron:CRTAC1
CCCACTCAGCAGGCACCCCAGGG	CCCTCTCATCATGGACCCCAAGG	...*....*..*.*......	4	0.0640838	0	chrX	148334130	148334152	-	intergenic:AC002523.1-AC231656.1
CCCACTCAGCAGGCACCCCAGGG	CCTCCTCAGCAGTGACCCCAGGG	..**........**......	4	0.0813448	0	chr11	1683619	1683641	+	intergenic:KRTAP5-5-AP006285.7
CCCACTCAGCAGGCACCCCAGGG	CCCACTCACCAGGGCTCCCAGGG	........*....***....	4	0.00572803	0	chr8	142435063	142435085	-	intron:PTP4A3
CCCACTCAGCAGGCACCCCAGGG	CCCACTCAGCAGAGTGCCCAAGG	............****....	4	0.00346859	0	chr1	99357116	99357138	-	exon:LPPR5
CCCACTCAGCAGGCACCCCAGGG	CCCACCCCGCAGGGACCCGACGG	.....*.*.....*....*.	4	0.0426834	0	chr4	99917474	99917496	-	intergenic:METAP1-MIR3684
CCCACTCAGCAGGCACCCCAGGG	CCAGCTCAGCAGGGACTCCATGG	..**.........*..*...	4	0.0850218	0	chr6	95835862	95835884	+	intergenic:RP3-399J4.1-CYCSP17
CCCACTCAGCAGGCACCCCAGGG	CGCACCCAGCAGGGACCCCGGGG	.*...*.......*.....*	4	0.0628714	0	chr18	76753031	76753053	-	exon:SALL3
CCCACTCAGCAGGCACCCCAGGG	ACCACTCAGCTGGGATCCCAGGG	*.........*..*.*....	4	0.0225206	0	chr11	8347488	8347510	-	intergenic:LMO1-STK33
CCCACTCAGCAGGCACCCCAGGG	CTCACTGAGCAGGGACCCCGGGG	.*....*......*.....*	4	0.0709771	0	chr2	132124161	132124183	+	intergenic:AC073869.1-AC073869.13
CCCACTCAGCAGGCACCCCAGGG	CTCCCTGAGCAGGGACCCCATGG	.*.*..*......*......	4	0.152973	0	chr18	12063882	12063904	+	intergenic:AP002414.1-RP11-815J4.7
CCCACTCAGCAGGCACCCCAGGG	CCCTCCCAGCAAGGACCCCAGGG	...*.*.....*.*......	4	0.0634545	0	chr1	224826828	224826850	+	intergenic:CNIH3-RP11-100E13.3/CNIH3
CCCACTCAGCAGGCACCCCAGGG	CTGGCTCAGCAGGGACCCCAGGG	.***.........*......	4	0.220836	0	chr2	95665030	95665052	-	intergenic:AC103563.7-RN7SL575P
CCCACTCAGCAGGCACCCCAGGG	CCAACTCAACAGGGACCACAAGG	..*.....*....*...*..	4	0.0278569	0	chr13	21881004	21881026	-	intergenic:MIPEPP3-LINC00422
CCCACTCAGCAGGCACCCCAGGG	CCCACTCTGCGGGGACCCCCGGG	.......*..*..*.....*	4	0.0518348	0	chr12	122688652	122688674	-	intergenic:B3GNT4-B3GNT4/DIABLO/RP11-512M8.5
CCCACTCAGCAGGCACCCCAGGG	CCCCTCCAGCAGGGACCCCAGGG	...***.......*......	4	0.128973	0	chr3	42739439	42739461	-	intron:HHATL
CCCACTCAGCAGGCACCCCAGGG	CCCACTCAGGAGGGGCCTCAAGG	.........*...**..*..	4	0.009839	0	chr16	87804081	87804103	+	intergenic:KLHDC4-RP4-536B24.4
CCCACTCAGCAGGCACCCCAGGG	CCAGGTCAGCAGGGACCCCACGG	..***........*......	4	0.210193	0	chr5	1028728	1028750	-	intron:NKD2
CCCACTCAGCAGGCACCCCAGGG	CCTCCTCAGCAGTGACCCCAGGG	..**........**......	4	0.0813448	0	chr11	1710459	1710481	-	intergenic:AP006285.6-KRTAP5-6
CCCACTCAGCAGGCACCCCAGGG	TCTACTCAGCATGGACCCCAAGG	*.*........*.*......	4	0.108651	0	chr19	22095446	22095468	+	intergenic:ZNF43-ZNF208
CCCACTCAGCAGGCACCCCAGGG	CTCACTGAGCAGGGACCCCGGGG	.*....*......*.....*	4	0.0709771	0	chr2	131043352	131043374	-	intergenic:AC068137.11-AC068137.13
CCCACTCAGCAGGCACCCCAGGG	CCCACTGAGCACGGAGCCCAGGG	......*....*.*.*....	4	0.0123213	0	chr12	113711224	113711246	+	intron:TPCN1
CCCACTCAGCAGGCACCCCAGGG	ACCAATCAGCAGGGACTCCAAGG	*...*........*..*...	4	0.0908279	0	chr12	53121493	53121515	+	intergenic:KRT126P-RP11-641A6.5
CCCACTCAGCAGGCACCCCAGGG	CCCACACAGCATGGACCTCATGG	.....*.....*.*...*..	4	0.0130668	0	chr5	138423035	138423057	-	intergenic:SIL1/CTB-46B19.2-SIL1

## Sheet: S3d_MEIS2-g5
Supplementary Table S3a: MEIS2-g5 potential off-target sites
guideSeq	offtargetSeq	mismatchPos	mismatchCount	mitOfftargetScore	cfdOfftargetScore	chrom	start	end	strand	locusDesc
GTTCTGATGTCAGGATACCAAGG	GATCTGATGTCAAGAAACCTGGG	.*..........*..*...*	4	0.0464249	0.426036	chr14	60816661	60816683	-	intergenic:CTD-2568P8.1-C14orf39
GTTCTGATGTCAGGATACCAAGG	GCTCTGAAGTCAGGAAACCTGGG	.*.....*.......*...*	4	0.119961	0.374026	chr10	90188899	90188921	+	intron:RNLS
GTTCTGATGTCAGGATACCAAGG	GCTCTGATGACAGAATATCAAGG	.*.......*...*...*..	4	0.0433575	0.354227	chr11	56917976	56917998	+	intergenic:OR5BP1P-LRRC55
GTTCTGATGTCAGGATACCAAGG	GTATTTATGTCAGGAAACCATGG	..**.*.........*....	4	0.156877	0.34632	chr21	27489527	27489549	-	intron:APP
GTTCTGATGTCAGGATACCAAGG	TCTCTGATGTCAACATACCACGG	**..........**......	4	0.088165	0.339089	chr11	45122171	45122193	-	intron:PRDM11
GTTCTGATGTCAGGATACCAAGG	GCTCTGAAGTCAGGAAAACACGG	.*.....*.......*.*..	4	0.0543434	0.335664	chr9	117582027	117582049	-	intergenic:TNFSF15-RP11-78H18.2
GTTCTGATGTCAGGATACCAAGG	TCTCTGAGGCCAGGATACCAGGG	**.....*.*..........	4	1.3177	0.335238	chr5	175828166	175828188	+	intergenic:CLTB-ARL10
GTTCTGATGTCAGGATACCAAGG	GCTATGATGGCAAGATACCATGG	.*.*.....*..*.......	4	0.526876	0.333141	chr5	158687723	158687745	+	intergenic:CTB-11I22.1-UBLCP1
GTTCTGATGTCAGGATACCAAGG	GTTCTGAGCACAAGATACCATGG	.......***..*.......	4	0.292766	0.312426	chr8	52961569	52961591	-	intergenic:RP11-546K22.1-ST18
GTTCTGATGTCAGGATACCAAGG	GGACTGAAGTCAGGGTACCAAGG	.**....*......*.....	4	0.404027	0.312	chr4	68888115	68888137	-	intergenic:TMPRSS11GP-GCOM2
GTTCTGATGTCAGGATACCAAGG	GTGCCCATGTCAGGAAACCATGG	..*.**.........*....	4	0.156877	0.309917	chr1	37612345	37612367	-	intergenic:GRIK3-MIR4255
GTTCTGATGTCAGGATACCAAGG	GTTCTGATGACAGGAAATCTTGG	.........*.....*.*.*	4	0.0188265	0.300557	chr10	8937388	8937410	-	intergenic:RP11-575N15.1-RP11-428L9.1
GTTCTGATGTCAGGATACCAAGG	TTTCAGAAGTCAGGATATCAAGG	*...*..*.........*..	4	0.321774	0.257143	chr1	117590365	117590387	+	intergenic:CD101-RP11-27K13.3
GTTCTGATGTCAGGATACCAAGG	GTTCACATGTCAGAAAACCATGG	....**.......*.*....	4	0.0229196	0.232438	chr11	94926484	94926506	-	intron:SESN3
GTTCTGATGTCAGGATACCAAGG	GCTCTGATGGAGGGATACCAGGG	.*.......***........	4	0.365684	0.232143	chr17	38157418	38157440	+	intergenic:PSMD3-RP11-387H17.6
GTTCTGATGTCAGGATACCAAGG	TTTCTCAGGTCAGGATACTAAGG	*....*.*..........*.	4	0.318743	0.230769	chr5	114407451	114407473	-	intergenic:RP11-438C19.2-RP11-438C19.1
GTTCTGATGTCAGGATACCAAGG	GTTCTGGTGCCAGGAAATCATGG	......*..*.....*.*..	4	0.0313475	0.220015	chrY	5284079	5284101	+	intergenic:EIF4A1P2-AC012067.1
GTTCTGATGTCAGGATACCAAGG	GTTCTGAATTAAGGATATCAAGG	.......**.*......*..	4	0.0966449	0.205714	chr9	120816054	120816076	-	intergenic:RP11-281A20.1-TPT1P9
GTTCTGATGTCAGGATACCAAGG	TTTCTGAGGTCAGGGTACAATGG	*......*......*...*.	4	0.141195	0.204286	chr4	139397764	139397786	-	intergenic:LINC00500-RP11-310A13.2
GTTCTGATGTCAGGATACCAAGG	TTACTGATGTCAGGATACTTTGG	*.*...............**	4	0.220766	0.197802	chrX	34545881	34545903	-	intergenic:RP11-320J16.1-TMEM47
GTTCTGATGTCAGGATACCAAGG	GTTCCTATGTTAAGATACCAGGG	....**....*.*.......	4	0.182976	0.189349	chr6	131250699	131250721	+	intron:EPB41L2
GTTCTGATGTCAGGATACCAAGG	GTTCTTGGCTCAGGATACCATGG	.....****...........	4	0.329465	0.185822	chr12	5690973	5690995	-	intergenic:ANO2-RP11-592H6.3
GTTCTGATGTCAGGATACCAAGG	TTTCTGAAGTGAGGAAACCAAGG	*......*..*....*....	4	0.151145	0.181818	chr8	64250196	64250218	-	intergenic:RN7SL135P-CTD-3046C4.1
GTTCTGATGTCAGGATACCAAGG	GATGTGATATCAGGACACCATGG	.*.*....*......*....	4	0.163489	0.181319	chr18	44951641	44951663	+	intergenic:MIR4527-RP11-157P23.2
GTTCTGATGTCAGGATACCAAGG	GTTCTGCAGACAGGATACCTGGG	......**.*.........*	4	0.401066	0.18	chr17	63545248	63545270	+	intron:CTD-2535L24.2/AXIN2
GTTCTGATGTCAGGATACCAAGG	GGTCTGATATCAGGATACAGAGG	.*......*.........**	4	0.134234	0.176975	chr16	73185392	73185414	+	intergenic:C16orf47-AC140912.1
GTTCTGATGTCAGGATACCAAGG	CTTCTGTTGTAAGAATACCAAGG	*.....*...*..*......	4	0.0863573	0.175781	chr1	107679356	107679378	-	intergenic:PRMT6-NTNG1
GTTCTGATGTCAGGATACCAAGG	GGCCTGATGCCAGGAAACCAAGG	.**......*.....*....	4	0.242988	0.174545	chr5	175341747	175341769	+	intergenic:RP11-91H12.4-THOC3
GTTCTGATGTCAGGATACCAAGG	GGCCTGATGCCAGGAAACCAAGG	.**......*.....*....	4	0.242988	0.174545	chr5	177351461	177351483	-	intron:RP11-423H2.1
GTTCTGATGTCAGGATACCAAGG	GGTCTGTTGACAGGATAACATGG	.*....*..*.......*..	4	0.198746	0.169615	chr16	79895528	79895550	+	intergenic:RP11-345M22.3-RP11-148M9.1
GTTCTGATGTCAGGATACCAAGG	ATTCTATTGTCAGGATACAATGG	*....**...........*.	4	0.217702	0.16875	chr8	118865030	118865052	+	intron:EXT1
GTTCTGATGTCAGGATACCAAGG	AGTCTGATGTCAGGAGATCAGGG	**.............*.*..	4	0.0553452	0.168231	chr12	66861115	66861137	-	intron:GRIP1
GTTCTGATGTCAGGATACCAAGG	GGTCTGATGTCACAATACCTAGG	.*..........**.....*	4	0.0402169	0.159158	chr18	10308683	10308705	-	intergenic:RP11-419J16.1-RP11-138E9.2
GTTCTGATGTCAGGATACCAAGG	GCTCTGAAGTCAGCATAACATGG	.*.....*.....*...*..	4	0.0470766	0.158242	chr9	4272434	4272456	+	intron:GLIS3
GTTCTGATGTCAGGATACCAAGG	GTGCTGATTTCAAGATATCAGGG	..*.....*...*....*..	4	0.0723532	0.158242	chr4	158731124	158731146	-	intergenic:Y_RNA-RP11-312A15.1
GTTCTGATGTCAGGATACCAAGG	GTTCCTTTTTCAGGATACCAAGG	....***.*...........	4	0.334364	0.155556	chrX	34815591	34815613	-	intergenic:RP13-643D4.1-FAM47B
GTTCTGATGTCAGGATACCAAGG	GTGCTGTTGTCAGAAAACCATGG	..*...*......*.*....	4	0.0263883	0.149148	chr8	136556035	136556057	-	intron:KHDRBS3
GTTCTGATGTCAGGATACCAAGG	GTTCTTATTTAAGGATAACAAGG	.....*..*.*......*..	4	0.0604439	0.14359	chr1	80816043	80816065	-	intergenic:AL606519.1-RP11-339D23.1
GTTCTGATGTCAGGATACCAAGG	GATTTGATGTCAGGAGACCTGGG	.*.*...........*...*	4	0.119961	0.140592	chr20	43028022	43028044	-	intergenic:HNF4A-AS1-HNF4A
GTTCTGATGTCAGGATACCAAGG	GTTCTGAGAACAGGAGACCAAGG	.......***.....*....	4	0.13629	0.139874	chr12	23658390	23658412	-	intergenic:RP11-153K16.2-SOX5
GTTCTGATGTCAGGATACCAAGG	GTTCTGATCTAAGAATACTATGG	........*.*..*....*.	4	0.023143	0.139793	chr4	72393789	72393811	-	intron:SLC4A4
GTTCTGATGTCAGGATACCAAGG	GGTCTGAAGTCAGGAGACCTGGG	.*.....*.......*...*	4	0.119961	0.139569	chr17	55702617	55702639	-	intergenic:RN7SL449P-MSI2
GTTCTGATGTCAGGATACCAAGG	GCTGGGATGGCAGGATACCAGGG	.*.**....*..........	4	1.29686	0.137143	chr1	51586948	51586970	-	intron:C1orf185
GTTCTGATGTCAGGATACCAAGG	GTTCTTAGGTCAGGATACTTTGG	.....*.*..........**	4	0.123629	0.135385	chr13	62942496	62942518	+	intergenic:LINC00459-SQSTM1P1
GTTCTGATGTCAGGATACCAAGG	GTGCTCAGTTCAGGATACCAAGG	..*..*.**...........	4	0.497494	0.133333	chr10	103377948	103377970	+	intergenic:FBXW4-RNU6-1165P
GTTCTGATGTCAGGATACCAAGG	ATGCTCATGTCAGCATACCATGG	*.*..*.......*......	4	0.135899	0.131494	chr2	164064929	164064951	+	intergenic:RPL7P61-RNU6-627P
GTTCTGATGTCAGGATACCAAGG	GCTCTGATCTCACGGTACCAGGG	.*......*...*.*.....	4	0.0968916	0.126316	chr9	130224730	130224752	+	intron:LRSAM1
GTTCTGATGTCAGGATACCAAGG	GTGCTGATGCCGGGGTACCAGGG	..*......*.*..*.....	4	0.179988	0.125185	chr4	178465344	178465366	-	intergenic:RNA5SP172-AC078881.1
GTTCTGATGTCAGGATACCAAGG	GTTCTCCTGCCAGAATACCATGG	.....**..*...*......	4	0.0798466	0.119318	chr5	92750397	92750419	+	intron:NR2F1-AS1
GTTCTGATGTCAGGATACCAAGG	GTTCTGATGAGAAGATACCTTGG	.........**.*......*	4	0.119947	0.118681	chr12	101420807	101420829	-	intron:ANO4
GTTCTGATGTCAGGATACCAAGG	GGTGTGATGTCAGAAGACCATGG	.*.*.........*.*....	4	0.0398689	0.109038	chr12	51863699	51863721	-	intron:SLC4A8
GTTCTGATGTCAGGATACCAAGG	GTTCTGAGTTCATGAAACCAGGG	.......**...*..*....	4	0.0572684	0.106667	chr8	144331412	144331434	-	exon:ZFP41
GTTCTGATGTCAGGATACCAAGG	GGTGTGTTTTCAGGATACCATGG	.*.*..*.*...........	4	0.578474	0.098	chr12	41124290	41124312	-	intergenic:RP11-367O10.1-CNTN1
GTTCTGATGTCAGGATACCAAGG	GTGGTGATGGAAGGATACCAAGG	..**.....**.........	4	0.709682	0.09375	chr5	175169315	175169337	+	intergenic:RNU6-226P-CPLX2
GTTCTGATGTCAGGATACCAAGG	GTTCTGGAGTCAGGCTACCTGGG	......**......*....*	4	0.116705	0.0924064	chr10	102393483	102393505	-	intergenic:HIF1AN-PAX2
GTTCTGATGTCAGGATACCAAGG	GATCAGATATCTGGATACCATGG	.*..*...*..*........	4	0.437114	0.0906593	chr6	4484355	4484377	+	intergenic:RNA5SP202-RP11-274H24.1
GTTCTGATGTCAGGATACCAAGG	GTTCAGATGTCAGGATATTTGGG	....*............***	4	0.0407638	0.089011	chr5	20751116	20751138	-	intron:RP11-774D14.1
GTTCTGATGTCAGGATACCAAGG	GTTCAGATGTCAGGATATTTGGG	....*............***	4	0.0407638	0.089011	chr5	34110576	34110598	+	intergenic:C1QTNF3-RP11-1084J3.4
GTTCTGATGTCAGGATACCAAGG	CTTCTGCTTCCAGGATACCAAGG	*.....*.**..........	4	0.549892	0.0888889	chr3	45046770	45046792	+	exon:EXOSC7
GTTCTGATGTCAGGATACCAAGG	GCTCTGATGACTGGAGACCATGG	.*.......*.*...*....	4	0.121247	0.0847724	chr17	26724455	26724477	-	exon:SLC46A1/SARM1
GTTCTGATGTCAGGATACCAAGG	CTCCTGATGTCAGGATATAAGGG	*.*..............**.	4	0.101817	0.0843399	chr11	28480637	28480659	-	intergenic:RP11-22P4.1-RP11-22P4.2
GTTCTGATGTCAGGATACCAAGG	GTACTGAGTTCATGATACCATGG	..*....**...*.......	4	0.339014	0.0838095	chr19	36525983	36526005	-	exon:THAP8
GTTCTGATGTCAGGATACCAAGG	GTGCAGCTGTCAGGATACCGCGG	..*.*.*............*	4	0.46103	0.0836397	chr8	16870864	16870886	+	intergenic:FGF20-MICU3
GTTCTGATGTCAGGATACCAAGG	TTTCTGATATCATGATACAATGG	*.......*...*.....*.	4	0.124577	0.0826531	chr20	25079907	25079929	+	exon:RP5-1025A1.2
GTTCTGATGTCAGGATACCAAGG	GTTCTGAAGTTAGGATAACTTGG	.......*..*......*.*	4	0.0681854	0.0795266	chr1	103004864	103004886	+	intergenic:RP11-202K23.1-RP5-936J12.1
GTTCTGATGTCAGGATACCAAGG	GTGCTGATGTCCAGGTACCAAGG	..*........**.*.....	4	0.07563	0.0789474	chr20	19543045	19543067	+	intron:SLC24A3
GTTCTGATGTCAGGATACCAAGG	GTTCTGGAGTCAGAATGCCAAGG	......**.....*..*...	4	0.0569713	0.0747405	chr3	33651437	33651459	-	intron:CLASP2
GTTCTGATGTCAGGATACCAAGG	TTTTTCATGTCAGGATAGCAAGG	*..*.*...........*..	4	0.194673	0.0727273	chr8	112824001	112824023	-	intergenic:RP11-58O3.2-RNU4-37P
GTTCTGATGTCAGGATACCAAGG	TTTCAGATCTCAGTATACCATGG	*...*...*....*......	4	0.139196	0.0717949	chr20	55218162	55218184	+	intergenic:TFAP2C-RNU6-1146P
GTTCTGATGTCAGGATACCAAGG	GTTCTGATGGCTGGACATCATGG	.........*.*...*.*..	4	0.0215102	0.0714286	chr11	121830113	121830135	+	intergenic:SORL1-RNU6-256P
GTTCTGATGTCAGGATACCAAGG	GTTCTCATGTCACTAAACCAGGG	.....*......**.*....	4	0.00872509	0.0695955	chr3	80126539	80126561	+	intergenic:HMGB1P38-OSBPL9P1
GTTCTGATGTCAGGATACCAAGG	GTTATGTTGTCAGGAGAACATGG	...*..*........*.*..	4	0.0358199	0.0686702	chr8	39568255	39568277	+	intron:ADAM18
GTTCTGATGTCAGGATACCAAGG	GTACTGATGTAAGGAAAGCATGG	..*.......*....*.*..	4	0.0292097	0.0649351	chr12	49030091	49030113	+	intergenic:OR11M1P-KANSL2
GTTCTGATGTCAGGATACCAAGG	GTTTTGATGTCAAGATTTCAAGG	...*........*...**..	4	0.0454305	0.0632967	chr7	147858896	147858918	-	intron:CNTNAP2
GTTCTGATGTCAGGATACCAAGG	GATGTGATGTCAGCAGACCAGGG	.*.*.........*.*....	4	0.0398689	0.0627642	chr7	72000705	72000727	-	intergenic:CALN1-TYW1B
GTTCTGATGTCAGGATACCAAGG	GATGTGATGTCAGCAGACCAGGG	.*.*.........*.*....	4	0.0398689	0.0627642	chr7	72328170	72328192	-	intergenic:RN7SL625P-SPDYE7P
GTTCTGATGTCAGGATACCAAGG	GTTCTGATATGAGGAAACAAAGG	........*.*....*..*.	4	0.0267154	0.062616	chr15	24090259	24090281	+	intergenic:RNU6-741P-RP11-484P15.1
GTTCTGATGTCAGGATACCAAGG	GTACTGATGCCAAGATCCCAAGG	..*......*..*...*...	4	0.210488	0.0620556	chr12	118753824	118753846	+	intron:TAOK3
GTTCTGATGTCAGGATACCAAGG	GTTCTGGTGTCGGGAAAGCAGGG	......*....*...*.*..	4	0.0167459	0.0617944	chrX	48855709	48855731	+	exon:GRIPAP1
GTTCTGATGTCAGGATACCAAGG	TTTCTGATGTGAATATACCAAGG	*.........*.**......	4	0.0489316	0.0615385	chr15	78389224	78389246	-	intron:SH2D7
GTTCTGATGTCAGGATACCAAGG	ACTCTGATGTCAGGATGCAAAGG	**..............*.*.	4	0.202837	0.0583433	chr22	43725427	43725449	+	intron:SCUBE1
GTTCTGATGTCAGGATACCAAGG	GCACTGATGTCAGTAGACCATGG	.**..........*.*....	4	0.0393107	0.0565149	chr10	1472357	1472379	+	intergenic:ADARB2-ADARB2-AS1
GTTCTGATGTCAGGATACCAAGG	CTTTTGATGTCGGGATTCCAGGG	*..*.......*....*...	4	0.305343	0.0550265	chr20	13127868	13127890	-	intron:SPTLC3
GTTCTGATGTCAGGATACCAAGG	GATTTGATGTCAGGATTCCTGGG	.*.*............*..*	4	0.268517	0.0541538	chr15	45117598	45117620	+	intergenic:TRIM69-CTD-2008A1.2/CTD-2008A1.1
GTTCTGATGTCAGGATACCAAGG	GATTTGATGTCAGGATTCCTGGG	.*.*............*..*	4	0.268517	0.0541538	chr15	45367364	45367386	-	exon:SORD/RP11-109D20.2
GTTCTGATGTCAGGATACCAAGG	TTTCTGATGTCACGAAAGCATGG	*...........*..*.*..	4	0.0214186	0.0510367	chr8	139351773	139351795	-	intron:FAM135B
GTTCTGATGTCAGGATACCAAGG	CTTCTGATGTCAGGGTCCCTTGG	*.............*.*..*	4	0.0733399	0.0491597	chr9	37741327	37741349	-	intron:FRMPD1
GTTCTGATGTCAGGATACCAAGG	CTTCTGATGTCAGCAAGCCAAGG	*............*.**...	4	0.0159052	0.0491106	chr1	82832166	82832188	-	intergenic:RP11-147G16.1-RP4-601K24.1
GTTCTGATGTCAGGATACCAAGG	GGTCAGATGTCAGGGTCCCATGG	.*..*.........*.*...	4	0.163368	0.0481765	chr7	1902550	1902572	+	intergenic:AC110781.3-MAD1L1
GTTCTGATGTCAGGATACCAAGG	GTCCTGAAGTGAGGATAACAAGG	..*....*..*......*..	4	0.169824	0.0461538	chr12	89930266	89930288	-	intergenic:POC1B-GALNT4/GALNT4/POC1B-RP11-734K2.4
GTTCTGATGTCAGGATACCAAGG	GCTCTGTTGCCAGGATACCCAGG	.*....*..*.........*	4	0.438724	0.0454545	chr5	109271724	109271746	-	intergenic:AC011366.3/PGAM5P1-TMEM232
GTTCTGATGTCAGGATACCAAGG	GTTCAGATGTCAGAAAAGCATGG	....*........*.*.*..	4	0.00768015	0.0454545	chr1	223423152	223423174	-	intron:SUSD4
GTTCTGATGTCAGGATACCAAGG	GTTCTGGTGCCAGGTTACCTGGG	......*..*....*....*	4	0.107486	0.0451765	chr14	78167755	78167777	-	intergenic:ZMYND19P1-ALKBH1
GTTCTGATGTCAGGATACCAAGG	GTTTGGATGGCAGGATCCCAGGG	...**....*......*...	4	0.54215	0.0451765	chr20	25208387	25208409	+	intergenic:ENTPD6/AL035252.1-PYGB
GTTCTGATGTCAGGATACCAAGG	GTTCTGTTTTCAGTACACCATGG	......*.*....*.*....	4	0.0153014	0.0414815	chr14	47929904	47929926	-	intergenic:RPS15AP3-MDGA2
GTTCTGATGTCAGGATACCAAGG	GTACTGATGTCAGGATGACTCGG	..*.............**.*	4	0.050936	0.040724	chr12	1609517	1609539	+	intergenic:ERC1-LINC00942
GTTCTGATGTCAGGATACCAAGG	GTTCTGATGTTTGGAAACAAAGG	..........**...*..*.	4	0.020832	0.03996	chr1	189036592	189036614	-	intergenic:LINC01035-RP11-373J16.2
GTTCTGATGTCAGGATACCAAGG	GTGCTGATGTTAATATACCAGGG	..*.......*.**......	4	0.046645	0.0378698	chr1	39316442	39316464	+	intron:RRAGC
GTTCTGATGTCAGGATACCAAGG	GTCCTCAGGTCAGGATGCCAAGG	..*..*.*........*...	4	0.357283	0.0378151	chr11	12301323	12301345	+	intron:MICALCL
GTTCTGATGTCAGGATACCAAGG	GTTCTGATGAGCGGACACCAAGG	.........***...*....	4	0.0590419	0.037594	chr17	44088253	44088275	+	intron:MAPT
GTTCTGATGTCAGGATACCAAGG	GTTCTGCTGTCAGCCCACCATGG	......*......***....	4	0.00671159	0.0340909	chr3	48396262	48396284	+	intergenic:SPINK8-FBXW12
GTTCTGATGTCAGGATACCAAGG	GTTCTAGTGTCAGGCTGCCAGGG	.....**.......*.*...	4	0.0630245	0.0339729	chr2	139485501	139485523	+	intron:NXPH2
GTTCTGATGTCAGGATACCAAGG	GTTCTGATTTCAGCATATCCTGG	........*....*...*.*	4	0.0109991	0.0333952	chr1	26008258	26008280	+	intergenic:RP1-187B23.1-MAN1C1
GTTCTGATGTCAGGATACCAAGG	GAGCTGATGTCAGGAGACCCAGG	.**............*...*	4	0.118281	0.033284	chr8	79729956	79729978	-	intergenic:IL7-RP11-79H23.3
GTTCTGATGTCAGGATACCAAGG	GTTCTGACTTCAGGAGCCCAAGG	.......**......**...	4	0.0578876	0.0325792	chr10	113238964	113238986	+	intergenic:RP11-381K7.1-RP11-309P22.1
GTTCTGATGTCAGGATACCAAGG	GCTCTGATGTCAAGATCCCCTGG	.*..........*...*..*	4	0.103916	0.031733	chr10	73605556	73605578	+	intergenic:RNU7-38P-PSAP
GTTCTGATGTCAGGATACCAAGG	GTTCTGAGGCCAGGAGACCCAGG	.......*.*.....*...*	4	0.0992957	0.0307692	chr19	50203892	50203914	+	intron:CPT1C
GTTCTGATGTCAGGATACCAAGG	GTTTTGATGCCAGGATAAGAGGG	...*.....*.......**.	4	0.0900324	0.0287179	chr2	120388293	120388315	-	intron:PCDP1
GTTCTGATGTCAGGATACCAAGG	GTGCTGATGTCATGAGAACAAGG	..*.........*..*.*..	4	0.0203678	0.0279586	chrX	90478656	90478678	+	intergenic:RNU6-555P-RP13-212L9.1
GTTCTGATGTCAGGATACCAAGG	GTTCTGATGAAAGGAGACGAAGG	.........**....*..*.	4	0.039623	0.0278159	chr6	4236819	4236841	-	intergenic:RP3-400B16.2-RP3-527G5.1
GTTCTGATGTCAGGATACCAAGG	GTTATGATGTCAAGTTGCCAGGG	...*........*.*.*...	4	0.0610528	0.0274351	chr11	134198705	134198727	-	intergenic:GLB1L3-GLB1L2
GTTCTGATGTCAGGATACCAAGG	GTTCTGCTTTCAGGGTCCCAAGG	......*.*.....*.*...	4	0.0626104	0.0267647	chr15	66192702	66192724	-	intron:MEGF11
GTTCTGATGTCAGGATACCAAGG	TTTCTGATTTGAGGTTACCATGG	*.......*.*...*.....	4	0.14138	0.0266667	chr1	50472863	50472885	-	intergenic:AL645730.2-MTND2P29
GTTCTGATGTCAGGATACCAAGG	TTTCTGATTTGAGGTTACCATGG	*.......*.*...*.....	4	0.14138	0.0266667	chr4	73594250	73594272	-	intergenic:ADAMTS3-HNRNPA1P67
GTTCTGATGTCAGGATACCAAGG	GTGCTGATGCCAGCATACCCAGG	..*......*...*.....*	4	0.0926305	0.025974	chr7	71031522	71031544	+	intron:WBSCR17
GTTCTGATGTCAGGATACCAAGG	GTTGTGATGTCAGATGACCAGGG	...*.........***....	4	0.0103242	0.0259615	chr7	4011003	4011025	+	intron:SDK1
GTTCTGATGTCAGGATACCAAGG	GTTATGATGTCAGTATGTCAAGG	...*.........*..**..	4	0.0174913	0.0254755	chr2	51980813	51980835	-	intron:AC007682.1
GTTCTGATGTCAGGATACCAAGG	CTTCTGATGTCAGCATTCCTAGG	*............*..*..*	4	0.0407748	0.0244898	chr12	50011788	50011810	-	intergenic:FAM186B-HIGD1AP9
GTTCTGATGTCAGGATACCAAGG	GTGCAGGTGTCAGGATTCCAAGG	..*.*.*.........*...	4	0.403346	0.0235294	chr8	119267262	119267284	-	intergenic:SAMD12-AC023590.1
GTTCTGATGTCAGGATACCAAGG	GTTCTGAAGTCAGGCTGCCTGGG	.......*......*.*..*	4	0.0646752	0.0231016	chr18	54338932	54338954	+	intron:WDR7
GTTCTGATGTCAGGATACCAAGG	CTTCTGCTGCCAGGATTCCAGGG	*.....*..*......*...	4	0.390394	0.0222222	chr11	99667631	99667653	+	intron:CNTN5
GTTCTGATGTCAGGATACCAAGG	GTTCTGAAGTCAGGAGACGTGGG	.......*.......*..**	4	0.0339611	0.0207692	chr17	70894962	70894984	-	intron:SLC39A11
GTTCTGATGTCAGGATACCAAGG	GTTCTTCTGCCAGGATTCCATGG	.....**..*......*...	4	0.216588	0.0207407	chr10	16193602	16193624	-	intergenic:FTLP19-RNU6-1075P
GTTCTGATGTCAGGATACCAAGG	GTTCAGTTTTCAGGATGCCAAGG	....*.*.*.......*...	4	0.241507	0.0205882	chr2	199214025	199214047	-	intron:PLCL1
GTTCTGATGTCAGGATACCAAGG	GAGCTGATGTCAGGCTGCCAAGG	.**...........*.*...	4	0.161081	0.020362	chr1	221885266	221885288	+	intron:DUSP10
GTTCTGATGTCAGGATACCAAGG	CTTTTGATGTCAGTATTCCATGG	*..*.........*..*...	4	0.0924719	0.0203175	chr7	10112166	10112188	-	intergenic:AC006373.1-U3
GTTCTGATGTCAGGATACCAAGG	GTTCTCATGTCTGGGTTCCAAGG	.....*.....*..*.*...	4	0.0453998	0.019697	chr8	133206898	133206920	-	intron:KCNQ3
GTTCTGATGTCAGGATACCAAGG	GTTCTGGTGTCAGGAGTCCTTGG	......*........**..*	4	0.0288367	0.0195475	chr20	41954629	41954651	-	intergenic:SCARNA15-RP5-862K6.4
GTTCTGATGTCAGGATACCAAGG	CTTCTTATGTCATGATTCCAAGG	*....*......*...*...	4	0.145308	0.0190476	chr12	82251990	82252012	+	intergenic:PPFIA2-RP11-275O18.1
GTTCTGATGTCAGGATACCAAGG	GTTCTGATGACATGTGACCAAGG	.........*..*.**....	4	0.0224258	0.0178022	chr3	83337501	83337523	-	intergenic:CYP51A1P1-SRRM1P2
GTTCTGATGTCAGGATACCAAGG	GTTGTGATGTGGGGATGCCATGG	...*......**....*...	4	0.160738	0.0159314	chr13	25751830	25751852	-	intron:AMER2-AS1
GTTCTGATGTCAGGATACCAAGG	GTTCTGATGACATGAGCCCAAGG	.........*..*..**...	4	0.0327176	0.0157078	chr15	20165255	20165277	-	intergenic:RP11-173D3.3-IGHV1OR15-9
GTTCTGATGTCAGGATACCAAGG	GTTCTGATGACATGAGCCCAAGG	.........*..*..**...	4	0.0327176	0.0157078	chr21	10867698	10867720	+	intergenic:IGHV1OR21-1-AF254982.2
GTTCTGATGTCAGGATACCAAGG	GTGCTGATGCTAGGATGCCATGG	..*......**.....*...	4	0.301863	0.0144796	chr18	20145487	20145509	-	intergenic:RP11-863N1.4-RPS4XP18
GTTCTGATGTCAGGATACCAAGG	GTGCTGATGTCTGGATCCTAAGG	..*........*....*.*.	4	0.0948366	0.0135747	chr1	199407065	199407087	-	intergenic:RP11-382E9.1-AL450244.1
GTTCTGATGTCAGGATACCAAGG	GTTCAGATGGCAGGAGTCCATGG	....*....*.....**...	4	0.0916759	0.0115385	chr6	19614715	19614737	-	intergenic:KRT18P38-UQCRFS1P3
GTTCTGATGTCAGGATACCAAGG	GTTCTGATGACAGGTGCCCAAGG	.........*....***...	4	0.0226572	0.0104719	chr3	166134633	166134655	+	intergenic:RP11-12N13.1-RP11-450H5.1
GTTCTGATGTCAGGATACCAAGG	GTTCTGATGACAGGTGCCCAAGG	.........*....***...	4	0.0226572	0.0104719	chr7	25235023	25235045	-	intergenic:AC004129.7-AC004129.9
GTTCTGATGTCAGGATACCAAGG	GTTCTGATTTCATCATTCCAGGG	........*...**..*...	4	0.0191	0.00914286	chr1	164616982	164617004	-	intron:PBX1
GTTCTGATGTCAGGATACCAAGG	GTTCTGATGTTAGTTTTCCAAGG	..........*..**.*...	4	0.0116463	0.00218803	chr6	116690705	116690727	+	intergenic:RP1-93H18.1-RP1-93H18.1/DSE
