# Supplementary material for: RLS-associated MEIS transcription factors control distinct processes in human neural stem cells
Source: Sci Rep. 2024 Nov 22;14:28986. doi: 10.1038/s41598-024-80266-9 (PMC11584712; doi:10.1038/s41598-024-80266-9)
Supplement: Supplementary file 2 — Supplementary Information 2. [file 41598_2024_80266_MOESM2_ESM.zip › Kittke_et_al_supplementary_tables/supplementary_table_S4.xlsx]

## Sheet: S2a-GO_MEIS1_up
Supplementary Table S2a: Gene Ontology Analysis of genes upregulated by MEIS1
GO.ID	Term	Annotated	Significant	Expected	classicFisher	elimFisher	classicFisher.fdr	Group	GeneSymbol
GO:0050808	synapse organization	426	13	2.8	4.6e-06	0.00098	0.0005382	meis1_up	CACNB1,COL4A1,EPHA4,GABRB3,KLK8,LRRTM3,MDGA1,NDRG1,NRG1,NRXN2,NTNG1,SLC8A2,THBS2
GO:0007399	nervous system development	2418	34	15.89	9.9e-06	0.02802	0.00057915	meis1_up	CNTNAP1,COL4A1,DDR1,EPHA4,ERBB3,GABRB3,HAPLN4,INPP5J,KIF5A,KIT,KLK8,LDB2,LGI1,LRRTM3,MDGA1,MEIS1,MYO7A,NDRG1,NRG1,NRXN2,NTNG1,PLS1,PROX1,PRX,RAB13,SPAST,SPOCK1,ST8SIA4,SYT3,THBS2,TIMP4,TLR4,TSPAN2,VCAN
GO:0016477	cell migration	1525	24	10.02	4.8e-05	0.00102	0.0014742	meis1_up	DACH1,DBH,DDR1,EPHA4,FAT2,HAS2,ICAM1,KIT,LDB2,LIMA1,MCAM,MDGA1,NRG1,NTNG1,PDGFA,PROX1,RAB13,SIRT1,SPOCK1,SPRY2,TLR4,TMEM18,TNFAIP3,VTN
GO:0071902	positive regulation of protein serine/th...	200	8	1.31	5.3e-05	0.00245	0.0014742	meis1_up	EPHA4,KIT,PDGFA,PROX1,SIRT1,SLC8A2,SPRY2,TLR4
GO:0001975	response to amphetamine	33	4	0.22	6.3e-05	6.3e-05	0.0014742	meis1_up	DBH,ICAM1,PPP1R1B,RGS17
GO:0000902	cell morphogenesis	988	18	6.49	8e-05	0.02281	0.00156	meis1_up	CDH20,CNTNAP1,DDR1,EPHA4,HAS2,ICAM1,KIF5A,KIT,KLK8,LGI1,MYO7A,NRG1,NTNG1,PLS1,PROX1,S100A10,SPAST,SYT3
GO:0034329	cell junction assembly	420	11	2.76	0.0001	0.01841	0.00156	meis1_up	CDH20,CNTNAP1,GABRB3,LRRTM3,MDGA1,NRG1,NRXN2,RAB13,RAMP2,S100A10,THBS2
GO:0007610	behavior	579	13	3.8	0.00011	0.0336	0.00156	meis1_up	ASIC4,DACH1,DBH,EPHA4,JPH4,KIT,KLK8,MEIS1,NRG1,NRXN2,PPP1R1B,SCN9A,SLC8A2
GO:0099536	synaptic signaling	748	15	4.91	0.00012	0.00815	0.00156	meis1_up	CACNB1,CRHR2,DBH,EPHA4,GABRB3,JPH4,KIF5A,KIT,LGI1,NRG1,NRXN2,NTNG1,PRRT2,RGS8,SLC8A2
GO:1904646	cellular response to amyloid-beta	45	4	0.3	0.00021	0.00021	0.002457	meis1_up	CACNB1,EPHA4,ICAM1,TLR4
GO:0051128	regulation of cellular component organiz...	2249	29	14.78	0.00025	0.00092	0.00265909	meis1_up	DDR1,EPHA4,HAS2,ICAM1,IGFBPL1,INPP5J,KIT,KLK8,LGI1,LIMA1,LRRTM3,MDGA1,NRG1,NTNG1,PDGFA,PLS1,PROX1,PRRT2,RABEP2,RASGRP2,S100A10,SIRT1,SPAST,SPOCK1,SPRY2,SYT3,THBS2,TLR4,VTN
GO:0098742	cell-cell adhesion via plasma-membrane a...	273	8	1.79	0.00045	0.00205	0.0043875	meis1_up	CDH20,FAT2,FXYD5,ICAM1,MDGA1,MPZL2,NTNG1,PVR
GO:0120036	plasma membrane bounded cell projection ...	1478	21	9.71	0.00061	0.01033	0.00549	meis1_up	ABLIM2,CNTNAP1,DDR1,EPHA4,FXYD5,ICAM1,INPP5J,KIF5A,KIT,KLK8,LGI1,LIMA1,MYO7A,NTNG1,PLS1,RAB13,RABEP2,SPAST,SPOCK1,SYT3,TSPAN2
GO:0009611	response to wounding	549	11	3.61	0.001	0.04582	0.00835714	meis1_up	DDR1,DYSF,EPHA4,ERBB3,KLK8,MCAM,NRG1,PDGFA,TLR4,TNFAIP3,VTN
GO:2000352	negative regulation of endothelial cell ...	34	3	0.22	0.00143	0.00143	0.011154	meis1_up	ICAM1,RAMP2,TNFAIP3
GO:0050730	regulation of peptidyl-tyrosine phosphor...	264	7	1.73	0.00181	0.04602	0.0117616	meis1_up	EPHA4,ERBB3,ICAM1,KIT,NRG1,PDGFA,VTN
GO:0014068	positive regulation of phosphatidylinosi...	79	4	0.52	0.00182	0.00182	0.0117616	meis1_up	ERBB3,KIT,PDGFA,SIRT1
GO:0048514	blood vessel morphogenesis	686	12	4.51	0.00187	0.01104	0.0117616	meis1_up	COL4A1,HAS2,MCAM,MEIS1,MMP19,PDGFA,PROX1,RAMP2,SIRT1,SPRY2,THBS2,TNFAIP3
GO:0001933	negative regulation of protein phosphory...	342	8	2.25	0.00191	0.02068	0.0117616	meis1_up	ADAR,BDKRB2,INPP5J,PPP1R1B,PTPRH,SIRT1,SPRY2,TNFAIP3
GO:0001944	vasculature development	800	13	5.26	0.00232	0.01214	0.012825	meis1_up	COL4A1,HAS2,KIT,MCAM,MEIS1,MMP19,PDGFA,PROX1,RAMP2,SIRT1,SPRY2,THBS2,TNFAIP3
GO:0045936	negative regulation of phosphate metabol...	441	9	2.9	0.00254	0.02176	0.012825	meis1_up	ADAR,BDKRB2,INPP5J,PDGFA,PPP1R1B,PTPRH,SIRT1,SPRY2,TNFAIP3
GO:0010563	negative regulation of phosphorus metabo...	442	9	2.9	0.00258	0.02201	0.012825	meis1_up	ADAR,BDKRB2,INPP5J,PDGFA,PPP1R1B,PTPRH,SIRT1,SPRY2,TNFAIP3
GO:0051270	regulation of cellular component movemen...	1115	16	7.33	0.00261	0.01972	0.012825	meis1_up	DACH1,EPHA4,HAS2,ICAM1,KIT,LDB2,MCAM,NRG1,NTNG1,PDGFA,PROX1,SIRT1,SPRY2,TLR4,TNNC1,VTN
GO:0031589	cell-substrate adhesion	363	8	2.38	0.00276	0.02855	0.012825	meis1_up	DDR1,FAT2,HAS2,NTNG1,S100A10,SPOCK1,THBS3,VTN
GO:0007169	transmembrane receptor protein tyrosine ...	627	11	4.12	0.00283	0.01842	0.012825	meis1_up	BDKRB2,COL4A1,DDR1,EPHA4,ERBB3,KIT,NRG1,PDGFA,SIRT1,SPRY2,VTN
GO:0035239	tube morphogenesis	919	14	6.04	0.00285	0.02915	0.012825	meis1_up	COL4A1,DDR1,EPHA4,HAS2,MCAM,MEIS1,MMP19,PDGFA,PROX1,RAMP2,SIRT1,SPRY2,THBS2,TNFAIP3
GO:0055010	ventricular cardiac muscle tissue morpho...	46	3	0.3	0.00342	0.00342	0.01482	meis1_up	NRG1,PROX1,TNNC1
GO:0050885	neuromuscular process controlling balanc...	47	3	0.31	0.00363	0.00363	0.0151682	meis1_up	CNTNAP1,JPH4,MYO7A
GO:0034332	adherens junction organization	49	3	0.32	0.00409	0.00409	0.0163423	meis1_up	CDH20,EPHA4,RAMP2
GO:0046545	development of primary female sexual cha...	100	4	0.66	0.00428	0.00428	0.0163423	meis1_up	DACH1,ICAM1,KIT,SIRT1
GO:0071709	membrane assembly	50	3	0.33	0.00433	0.00433	0.0163423	meis1_up	NRXN2,S100A10,SPAST
GO:0035295	tube development	1113	15	7.31	0.00631	0.04723	0.0228327	meis1_up	COL4A1,DDR1,EPHA4,HAS2,KIT,MCAM,MEIS1,MMP19,PDGFA,PROX1,RAMP2,SIRT1,SPRY2,THBS2,TNFAIP3
GO:0035725	sodium ion transmembrane transport	178	5	1.17	0.00644	0.00644	0.0228327	meis1_up	ASIC4,FXYD5,FXYD6,SCN9A,SLC8A2
GO:0043547	positive regulation of GTPase activity	255	6	1.68	0.0068	0.0068	0.0229989	meis1_up	ELMOD1,EPHA4,ICAM1,RASGRP2,RGS8,S100A10
GO:0051055	negative regulation of lipid biosyntheti...	59	3	0.39	0.00688	0.00688	0.0229989	meis1_up	PDGFA,PROX1,SIRT1
GO:0030036	actin cytoskeleton organization	711	11	4.67	0.00719	0.00719	0.0233675	meis1_up	ABLIM2,GDPD2,ICAM1,KIT,LIMA1,MYO7A,PDGFA,PLS1,PROX1,RAB13,S100A10
GO:0022617	extracellular matrix disassembly	63	3	0.41	0.00825	0.00825	0.0252082	meis1_up	DDR1,MMP19,TMPRSS6
GO:0051152	positive regulation of smooth muscle cel...	21	2	0.14	0.00829	0.00829	0.0252082	meis1_up	KIT,SIRT1
GO:0035418	protein localization to synapse	65	3	0.43	0.00899	0.00899	0.0252082	meis1_up	KIF5A,LGI1,NRXN2
GO:0002089	lens morphogenesis in camera-type eye	22	2	0.14	0.00908	0.00908	0.0252082	meis1_up	MEIS1,PROX1
GO:0036120	cellular response to platelet-derived gr...	22	2	0.14	0.00908	0.00908	0.0252082	meis1_up	HAS2,TLR4
GO:0072574	hepatocyte proliferation	22	2	0.14	0.00908	0.00908	0.0252082	meis1_up	PROX1,TNFAIP3
GO:0019229	regulation of vasoconstriction	66	3	0.43	0.00937	0.00937	0.0252082	meis1_up	BDKRB2,DBH,ICAM1
GO:0044087	regulation of cellular component biogene...	948	13	6.23	0.00948	0.00948	0.0252082	meis1_up	HAS2,ICAM1,INPP5J,KIT,LDB2,LRRTM3,MDGA1,NRG1,PRRT2,RABEP2,S100A10,THBS2,TLR4
GO:0042698	ovulation cycle	68	3	0.45	0.01017	0.01017	0.026442	meis1_up	HAS2,SIRT1,TIMP4
GO:0033555	multicellular organismal response to str...	71	3	0.47	0.01143	0.01143	0.0286526	meis1_up	ASIC4,DBH,SCN9A
GO:0040008	regulation of growth	658	10	4.32	0.01151	0.01151	0.0286526	meis1_up	DDR1,IGFBPL1,LGI1,MEIS1,PLS1,PROX1,RASGRP2,SIRT1,SPOCK1,SYT3
GO:0045954	positive regulation of natural killer ce...	26	2	0.17	0.01255	0.01255	0.0305906	meis1_up	LAG3,PVR
GO:0010035	response to inorganic substance	574	9	3.77	0.01349	0.03395	0.0315049	meis1_up	ICAM1,KIT,NDRG1,PCGF2,RASGRP2,SIRT1,SYT3,TNFAIP3,TNNC1
GO:0032703	negative regulation of interleukin-2 pro...	27	2	0.18	0.0135	0.0135	0.0315049	meis1_up	LAG3,TNFAIP3
GO:0070374	positive regulation of ERK1 and ERK2 cas...	217	5	1.43	0.01433	0.01433	0.0315049	meis1_up	ICAM1,NRG1,PDGFA,SPRY2,TLR4
GO:0045088	regulation of innate immune response	218	5	1.43	0.01459	0.01459	0.0315049	meis1_up	ADAR,LAG3,PVR,TLR4,TNFAIP3
GO:0050803	regulation of synapse structure or activ...	218	5	1.43	0.01459	0.01459	0.0315049	meis1_up	EPHA4,KLK8,LRRTM3,MDGA1,THBS2
GO:0070373	negative regulation of ERK1 and ERK2 cas...	78	3	0.51	0.01472	0.01472	0.0315049	meis1_up	C1QL4,SPRY2,TLR4
GO:0072001	renal system development	302	6	1.98	0.01481	0.01481	0.0315049	meis1_up	COL4A1,CYP26A1,EPHA4,HAS2,PDGFA,PROX1
GO:0048145	regulation of fibroblast proliferation	80	3	0.53	0.01575	0.01575	0.03276	meis1_up	C1QL4,DACH1,PDGFA
GO:0048144	fibroblast proliferation	81	3	0.53	0.01628	0.01628	0.03276	meis1_up	C1QL4,DACH1,PDGFA
GO:0070372	regulation of ERK1 and ERK2 cascade	309	6	2.03	0.01639	0.01639	0.03276	meis1_up	C1QL4,ICAM1,NRG1,PDGFA,SPRY2,TLR4
GO:0010669	epithelial structure maintenance	30	2	0.2	0.01652	0.01652	0.03276	meis1_up	LDB2,TLR4
GO:0001910	regulation of leukocyte mediated cytotox...	82	3	0.54	0.01682	0.01682	0.032799	meis1_up	ICAM1,LAG3,PVR
GO:1902042	negative regulation of extrinsic apoptot...	31	2	0.2	0.01758	0.01758	0.0335903	meis1_up	ICAM1,TNFAIP3
GO:0010959	regulation of metal ion transport	406	7	2.67	0.0178	0.0178	0.0335903	meis1_up	CACNB1,FXYD5,FXYD6,ICAM1,JPH4,PRSS8,STAC2
GO:0007605	sensory perception of sound	154	4	1.01	0.0188	0.0188	0.0349143	meis1_up	ICAM1,KIT,MYO7A,SPRY2
GO:0040007	growth	931	12	6.12	0.01949	0.01949	0.0356302	meis1_up	DDR1,IGFBPL1,LGI1,MEIS1,PLS1,PROX1,RASGRP2,SIRT1,SPOCK1,SPRY2,SYT3,THBS3
GO:0051049	regulation of transport	1759	19	11.56	0.02087	0.02087	0.037566	meis1_up	CACNB1,DYSF,ERBB3,FXYD5,FXYD6,ICAM1,IL2RB,JPH4,NRG1,PRRT2,PRSS8,RAB13,SCN9A,SIRT1,STAC2,SYT3,TLR4,TNNC1,VTN
GO:0070371	ERK1 and ERK2 cascade	330	6	2.17	0.02187	0.02187	0.0386275	meis1_up	C1QL4,ICAM1,NRG1,PDGFA,SPRY2,TLR4
GO:0106056	regulation of calcineurin-mediated signa...	35	2	0.23	0.02212	0.02212	0.0386275	meis1_up	NRG1,SLC8A2
GO:1990778	protein localization to cell periphery	333	6	2.19	0.02274	0.02274	0.0391262	meis1_up	LGI1,PLS1,RAB13,RAMP2,S100A10,STAC2
GO:0070306	lens fiber cell differentiation	36	2	0.24	0.02332	0.02332	0.0392424	meis1_up	PROX1,SPRY2
GO:0097435	supramolecular fiber organization	739	10	4.86	0.02383	0.02383	0.0392424	meis1_up	COL14A1,GDPD2,ICAM1,INPP5J,LIMA1,MYO7A,PLS1,PROX1,S100A10,SPAST
GO:1990830	cellular response to leukemia inhibitory...	94	3	0.62	0.02406	0.02406	0.0392424	meis1_up	ICAM1,SIRT1,SPRY2
GO:0001655	urogenital system development	338	6	2.22	0.02424	0.02424	0.0392424	meis1_up	COL4A1,CYP26A1,EPHA4,HAS2,PDGFA,PROX1
GO:1990823	response to leukemia inhibitory factor	95	3	0.62	0.02473	0.02473	0.0392424	meis1_up	ICAM1,SIRT1,SPRY2
GO:0032989	cellular component morphogenesis	744	10	4.89	0.02482	0.02482	0.0392424	meis1_up	CNTNAP1,DDR1,EPHA4,KIF5A,KLK8,LGI1,NTNG1,PROX1,SPAST,SYT3
GO:0009152	purine ribonucleotide biosynthetic proce...	169	4	1.11	0.0254	0.0254	0.039624	meis1_up	AK5,ATP6V1A,PAPSS2,PPT2
GO:0009595	detection of biotic stimulus	38	2	0.25	0.0258	0.0258	0.0397184	meis1_up	DACH1,TLR4
GO:0002347	response to tumor cell	39	2	0.26	0.02708	0.02708	0.0403899	meis1_up	IGFBPL1,PVR
GO:0051099	positive regulation of binding	173	4	1.14	0.02737	0.02737	0.0403899	meis1_up	EPHA4,RAMP2,S100A10,VTN
GO:0031341	regulation of cell killing	99	3	0.65	0.0275	0.0275	0.0403899	meis1_up	ICAM1,LAG3,PVR
GO:0016192	vesicle-mediated transport	1569	17	10.31	0.02774	0.04827	0.0403899	meis1_up	APOBR,DYSF,IL2RB,KIF5A,KIT,MYO7A,NRBP1,PRRT2,RAB13,RABEP2,RAMP2,S100A10,SPAST,SYT3,SYTL5,TLR4,VTN
GO:0045429	positive regulation of nitric oxide bios...	40	2	0.26	0.02838	0.02838	0.0403899	meis1_up	ICAM1,TLR4
GO:0050954	sensory perception of mechanical stimulu...	175	4	1.15	0.02839	0.02839	0.0403899	meis1_up	ICAM1,KIT,MYO7A,SPRY2
GO:0071453	cellular response to oxygen levels	177	4	1.16	0.02943	0.02943	0.0403899	meis1_up	ATP6V1A,ICAM1,NDRG1,SIRT1
GO:0050892	intestinal absorption	41	2	0.27	0.02971	0.02971	0.0403899	meis1_up	LIMA1,PLS1
GO:1904407	positive regulation of nitric oxide meta...	41	2	0.27	0.02971	0.02971	0.0403899	meis1_up	ICAM1,TLR4
GO:0043409	negative regulation of MAPK cascade	180	4	1.18	0.03104	0.03104	0.0403899	meis1_up	C1QL4,DUSP13,SPRY2,TLR4
GO:0030574	collagen catabolic process	42	2	0.28	0.03107	0.03107	0.0403899	meis1_up	MMP19,TMPRSS6
GO:0035019	somatic stem cell population maintenance	42	2	0.28	0.03107	0.03107	0.0403899	meis1_up	KIT,LDB2
GO:0071312	cellular response to alkaloid	42	2	0.28	0.03107	0.03107	0.0403899	meis1_up	ICAM1,PPP1R1B
GO:0022600	digestive system process	104	3	0.68	0.03119	0.03119	0.0403899	meis1_up	LIMA1,PLS1,TLR4
GO:0090132	epithelium migration	360	6	2.37	0.03165	0.03165	0.0403899	meis1_up	FAT2,HAS2,KIT,PROX1,RAB13,SIRT1
GO:0009260	ribonucleotide biosynthetic process	182	4	1.2	0.03213	0.03213	0.0403899	meis1_up	AK5,ATP6V1A,PAPSS2,PPT2
GO:0034142	toll-like receptor 4 signaling pathway	43	2	0.28	0.03245	0.03245	0.0403899	meis1_up	TLR4,TNFAIP3
GO:0061383	trabecula morphogenesis	43	2	0.28	0.03245	0.03245	0.0403899	meis1_up	NRG1,THBS3
GO:0090130	tissue migration	365	6	2.4	0.03352	0.03352	0.0412181	meis1_up	FAT2,HAS2,KIT,PROX1,RAB13,SIRT1
GO:0051896	regulation of protein kinase B signaling	185	4	1.22	0.03382	0.03382	0.0412181	meis1_up	NRG1,PDGFA,SIRT1,SPRY2
GO:0003009	skeletal muscle contraction	45	2	0.3	0.03527	0.03527	0.0425422	meis1_up	STAC2,TNNC1
GO:0090174	organelle membrane fusion	110	3	0.72	0.03595	0.03595	0.0425602	meis1_up	DYSF,PRRT2,RAB13
GO:0043616	keratinocyte proliferation	46	2	0.3	0.03672	0.03672	0.0425602	meis1_up	HAS2,KLK8
GO:0050919	negative chemotaxis	46	2	0.3	0.03672	0.03672	0.0425602	meis1_up	NRG1,PDGFA
GO:0046390	ribose phosphate biosynthetic process	190	4	1.25	0.03674	0.03674	0.0425602	meis1_up	AK5,ATP6V1A,PAPSS2,PPT2
GO:0043114	regulation of vascular permeability	47	2	0.31	0.03819	0.03819	0.0438062	meis1_up	BDKRB2,RAMP2
GO:0097720	calcineurin-mediated signaling	48	2	0.32	0.03968	0.03968	0.0450734	meis1_up	NRG1,SLC8A2
GO:0030225	macrophage differentiation	49	2	0.32	0.0412	0.0412	0.0459086	meis1_up	SIRT1,TSPAN2
GO:1902041	regulation of extrinsic apoptotic signal...	49	2	0.32	0.0412	0.0412	0.0459086	meis1_up	ICAM1,TNFAIP3
GO:0008089	anterograde axonal transport	50	2	0.33	0.04273	0.04273	0.0463992	meis1_up	KIF5A,SPAST
GO:1900047	negative regulation of hemostasis	50	2	0.33	0.04273	0.04273	0.0463992	meis1_up	PDGFA,VTN
GO:0045446	endothelial cell differentiation	118	3	0.78	0.04283	0.04283	0.0463992	meis1_up	ICAM1,NRG1,PROX1
GO:0046903	secretion	935	11	6.14	0.04383	0.04383	0.0470469	meis1_up	BDKRB2,DDR1,ERBB3,KIT,NRG1,NRXN2,PRRT2,RAB13,SYT3,SYTL5,TLR4
GO:0043124	negative regulation of I-kappaB kinase/N...	51	2	0.34	0.04429	0.04429	0.0471085	meis1_up	SIRT1,TNFAIP3
GO:0042177	negative regulation of protein catabolic...	121	3	0.79	0.04557	0.04557	0.0480332	meis1_up	EPHA4,NRG1,TIMP4
GO:0032970	regulation of actin filament-based proce...	396	6	2.6	0.0467	0.0467	0.04845	meis1_up	ICAM1,LIMA1,PDGFA,PROX1,S100A10,TNNC1
GO:0050819	negative regulation of coagulation	53	2	0.35	0.04747	0.04747	0.04845	meis1_up	PDGFA,VTN
GO:0050679	positive regulation of epithelial cell p...	207	4	1.36	0.04775	0.04775	0.04845	meis1_up	HAS2,PROX1,SIRT1,TNFAIP3
GO:0016050	vesicle organization	300	5	1.97	0.04805	0.04805	0.04845	meis1_up	DYSF,MYO7A,PRRT2,RAB13,S100A10
GO:0001909	leukocyte mediated cytotoxicity	124	3	0.81	0.0484	0.0484	0.04845	meis1_up	ICAM1,LAG3,PVR
GO:0002573	myeloid leukocyte differentiation	208	4	1.37	0.04845	0.04845	0.04845	meis1_up	KIT,SIRT1,TLR4,TSPAN2

## Sheet: S2b-GO_MEIS1_down
Supplementary Table S2b: Gene Ontology Analysis of genes downregulated by MEIS1
GO.ID	Term	Annotated	Significant	Expected	classicFisher	elimFisher	classicFisher.fdr	Group	GeneSymbol
GO:0042060	wound healing	422	6	0.65	3.9e-05	0.0022	0.002808	meis1_down	ALOX15,CDH3,DSP,F13A1,HBEGF,TMEFF2
GO:0008016	regulation of heart contraction	206	4	0.32	0.00027	0.0332	0.008928	meis1_down	ATP2A1,DSP,EPAS1,HBEGF
GO:0060047	heart contraction	241	4	0.37	0.00049	0.0445	0.008928	meis1_down	ATP2A1,DSP,EPAS1,HBEGF
GO:0003015	heart process	251	4	0.39	0.00058	0.048	0.008928	meis1_down	ATP2A1,DSP,EPAS1,HBEGF
GO:1903522	regulation of blood circulation	256	4	0.4	0.00062	0.0498	0.008928	meis1_down	ATP2A1,DSP,EPAS1,HBEGF
GO:0008015	blood circulation	512	5	0.79	0.00103	0.0354	0.01236	meis1_down	ATP2A1,DSP,EPAS1,HBEGF,PDE3A
GO:0018149	peptide cross-linking	35	2	0.05	0.00134	0.0013	0.0137829	meis1_down	DSP,F13A1
GO:0007212	dopamine receptor signaling pathway	42	2	0.07	0.00192	0.0019	0.01728	meis1_down	NSG1,RGS9
GO:2000273	positive regulation of signaling recepto...	45	2	0.07	0.0022	0.0022	0.0176	meis1_down	HBEGF,RGS9
GO:0010648	negative regulation of cell communicatio...	1363	7	2.11	0.00402	0.004	0.02628	meis1_down	BMP8A,FRMD8,FRZB,PDE3A,RGS5,RGS9,SCG2
GO:0023057	negative regulation of signaling	1367	7	2.12	0.00408	0.0041	0.02628	meis1_down	BMP8A,FRMD8,FRZB,PDE3A,RGS5,RGS9,SCG2
GO:0007601	visual perception	215	3	0.33	0.00438	0.0044	0.02628	meis1_down	CDH3,EPAS1,RGS9
GO:0071695	anatomical structure maturation	229	3	0.35	0.00522	0.0454	0.0289108	meis1_down	CDH3,EPAS1,PDE3A
GO:0016049	cell growth	482	4	0.75	0.00619	0.0062	0.0318343	meis1_down	DCLK1,FBLN5,FRZB,HBEGF
GO:0060828	regulation of canonical Wnt signaling pa...	253	3	0.39	0.00687	0.0069	0.032976	meis1_down	CDH3,FRMD8,FRZB
GO:0110053	regulation of actin filament organizatio...	277	3	0.43	0.00881	0.0088	0.03916	meis1_down	ALOX15,KANK3,TMEFF2
GO:1902414	protein localization to cell junction	94	2	0.15	0.00927	0.0093	0.03916	meis1_down	DSP,NSG1
GO:0034599	cellular response to oxidative stress	288	3	0.45	0.00979	0.0098	0.03916	meis1_down	EPAS1,FBLN5,SLC4A11
GO:0048585	negative regulation of response to stimu...	1642	7	2.54	0.011	0.011	0.0416842	meis1_down	ALOX15,FRMD8,FRZB,PDE3A,RGS5,RGS9,SCG2
GO:0018958	phenol-containing compound metabolic pro...	110	2	0.17	0.01252	0.0125	0.045072	meis1_down	CDH3,EPAS1
GO:0031589	cell-substrate adhesion	363	3	0.56	0.01819	0.0182	0.04991	meis1_down	ALOX15,FBLN5,TMEFF2
GO:0008277	regulation of G protein-coupled receptor...	134	2	0.21	0.01819	0.0182	0.04991	meis1_down	RGS5,RGS9
GO:0030216	keratinocyte differentiation	139	2	0.22	0.01949	0.0195	0.04991	meis1_down	CDH3,DSP
GO:1990845	adaptive thermogenesis	157	2	0.24	0.02446	0.0245	0.04991	meis1_down	BMP8A,EPAS1
GO:0001503	ossification	408	3	0.63	0.02468	0.0247	0.04991	meis1_down	ALOX15,BMP8A,KREMEN2
GO:0051494	negative regulation of cytoskeleton orga...	162	2	0.25	0.02593	0.0259	0.04991	meis1_down	KANK3,TMEFF2
GO:1902904	negative regulation of supramolecular fi...	166	2	0.26	0.02713	0.0271	0.04991	meis1_down	KANK3,TMEFF2
GO:0048771	tissue remodeling	175	2	0.27	0.0299	0.0299	0.04991	meis1_down	CSPG4,EPAS1
GO:0035357	peroxisome proliferator activated recept...	22	1	0.03	0.03355	0.0335	0.04991	meis1_down	ALOX15
GO:0030832	regulation of actin filament length	188	2	0.29	0.0341	0.0341	0.04991	meis1_down	ALOX15,KANK3
GO:0030041	actin filament polymerization	190	2	0.29	0.03476	0.0348	0.04991	meis1_down	ALOX15,KANK3
GO:0051216	cartilage development	190	2	0.29	0.03476	0.0348	0.04991	meis1_down	BMP8A,FRZB
GO:0001919	regulation of receptor recycling	23	1	0.04	0.03505	0.035	0.04991	meis1_down	NSG1
GO:0006833	water transport	23	1	0.04	0.03505	0.035	0.04991	meis1_down	SLC4A11
GO:0006929	substrate-dependent cell migration	23	1	0.04	0.03505	0.035	0.04991	meis1_down	CSPG4
GO:0072677	eosinophil migration	23	1	0.04	0.03505	0.035	0.04991	meis1_down	SCG2
GO:0090103	cochlea morphogenesis	23	1	0.04	0.03505	0.035	0.04991	meis1_down	FRZB
GO:0050731	positive regulation of peptidyl-tyrosine...	193	2	0.3	0.03577	0.0358	0.04991	meis1_down	CSPG4,HBEGF
GO:0002021	response to dietary excess	24	1	0.04	0.03654	0.0365	0.04991	meis1_down	BMP8A
GO:0043567	regulation of insulin-like growth factor...	24	1	0.04	0.03654	0.0365	0.04991	meis1_down	CDH3
GO:2000310	regulation of NMDA receptor activity	24	1	0.04	0.03654	0.0365	0.04991	meis1_down	RGS9
GO:0044550	secondary metabolite biosynthetic proces...	25	1	0.04	0.03804	0.038	0.04991	meis1_down	CDH3
GO:0045109	intermediate filament organization	25	1	0.04	0.03804	0.038	0.04991	meis1_down	DSP
GO:0050927	positive regulation of positive chemotax...	25	1	0.04	0.03804	0.038	0.04991	meis1_down	SCG2
GO:0009913	epidermal cell differentiation	202	2	0.31	0.03886	0.0389	0.04991	meis1_down	CDH3,DSP
GO:0021952	central nervous system projection neuron...	26	1	0.04	0.03953	0.0395	0.04991	meis1_down	DCLK1
GO:0034114	regulation of heterotypic cell-cell adhe...	26	1	0.04	0.03953	0.0395	0.04991	meis1_down	ALOX15
GO:0050926	regulation of positive chemotaxis	26	1	0.04	0.03953	0.0395	0.04991	meis1_down	SCG2
GO:0051560	mitochondrial calcium ion homeostasis	26	1	0.04	0.03953	0.0395	0.04991	meis1_down	ATP2A1
GO:0048863	stem cell differentiation	206	2	0.32	0.04027	0.0403	0.04991	meis1_down	FRZB,SLC4A11
GO:0050679	positive regulation of epithelial cell p...	207	2	0.32	0.04062	0.0406	0.04991	meis1_down	CDH3,SCG2
GO:0010647	positive regulation of cell communicatio...	1681	6	2.6	0.04097	0.041	0.04991	meis1_down	ALOX15,BMP8A,CDH3,CSPG4,HBEGF,NSG1
GO:0046337	phosphatidylethanolamine metabolic proce...	27	1	0.04	0.04102	0.041	0.04991	meis1_down	ALOX15
GO:0098901	regulation of cardiac muscle cell action...	27	1	0.04	0.04102	0.041	0.04991	meis1_down	DSP
GO:0023056	positive regulation of signaling	1687	6	2.61	0.04158	0.0416	0.04991	meis1_down	ALOX15,BMP8A,CDH3,CSPG4,HBEGF,NSG1
GO:0035556	intracellular signal transduction	2635	8	4.08	0.04234	0.0423	0.04991	meis1_down	ALOX15,ATP2A1,CSPG4,DCLK1,HBEGF,PDE3A,RGS9,SCG2
GO:0000303	response to superoxide	28	1	0.04	0.04251	0.0425	0.04991	meis1_down	FBLN5
GO:0048871	multicellular organismal homeostasis	511	3	0.79	0.04369	0.0437	0.04991	meis1_down	BMP8A,CDH3,EPAS1
GO:0000305	response to oxygen radical	29	1	0.04	0.04399	0.044	0.04991	meis1_down	FBLN5
GO:0001773	myeloid dendritic cell activation	29	1	0.04	0.04399	0.044	0.04991	meis1_down	BATF3
GO:0015701	bicarbonate transport	29	1	0.04	0.04399	0.044	0.04991	meis1_down	SLC4A11
GO:0042759	long-chain fatty acid biosynthetic proce...	29	1	0.04	0.04399	0.044	0.04991	meis1_down	ALOX15
GO:0008154	actin polymerization or depolymerization	217	2	0.34	0.04423	0.0442	0.04991	meis1_down	ALOX15,KANK3
GO:0007176	regulation of epidermal growth factor-ac...	30	1	0.05	0.04548	0.0455	0.04991	meis1_down	HBEGF
GO:0008045	motor neuron axon guidance	31	1	0.05	0.04696	0.047	0.04991	meis1_down	LAMC2
GO:0042044	fluid transport	32	1	0.05	0.04843	0.0484	0.04991	meis1_down	SLC4A11
GO:0016197	endosomal transport	230	2	0.36	0.0491	0.0491	0.04991	meis1_down	DCLK1,NSG1
GO:0032271	regulation of protein polymerization	232	2	0.36	0.04986	0.0499	0.04991	meis1_down	ALOX15,KANK3
GO:0001881	receptor recycling	33	1	0.05	0.04991	0.0499	0.04991	meis1_down	NSG1
GO:0001975	response to amphetamine	33	1	0.05	0.04991	0.0499	0.04991	meis1_down	RGS9
GO:0040020	regulation of meiotic nuclear division	33	1	0.05	0.04991	0.0499	0.04991	meis1_down	PDE3A
GO:1900181	negative regulation of protein localizat...	33	1	0.05	0.04991	0.0499	0.04991	meis1_down	DCLK1

## Sheet: S2c-GO_MEIS2_up
Supplementary Table S2c: Gene Ontology Analysis of genes upregulated by MEIS2
GO.ID	Term	Annotated	Significant	Expected	classicFisher	elimFisher	classicFisher.fdr	Group	GeneSymbol
GO:0048585	negative regulation of response to stimu...	1642	15	4.39	1.5e-05	0.02094	0.00089	meis2_up	CAMK2N1,CYP26A1,ENPP1,EPHA4,HEY1,HEYL,LPL,LRP2,PALM3,PTPRU,RGS8,SEMA6A,SPRY2,TLR4,TNFAIP3
GO:0010648	negative regulation of cell communicatio...	1363	13	3.64	4.2e-05	0.02772	0.00089	meis2_up	CAMK2N1,CYP26A1,ENPP1,HEY1,HEYL,LRP2,PALM3,PTPRU,RGS8,SEMA6A,SPRY2,TLR4,TNFAIP3
GO:0023057	negative regulation of signaling	1367	13	3.65	4.4e-05	0.02814	0.00089	meis2_up	CAMK2N1,CYP26A1,ENPP1,HEY1,HEYL,LRP2,PALM3,PTPRU,RGS8,SEMA6A,SPRY2,TLR4,TNFAIP3
GO:2000026	regulation of multicellular organismal d...	1382	13	3.69	4.9e-05	0.02734	0.00089	meis2_up	ENPP1,EPHA4,HEY1,HEYL,HK2,KIT,LRP2,LRRTM3,MEIS2,SEMA6A,SPRY2,TLR4,TNFAIP3
GO:1900746	regulation of vascular endothelial growt...	27	3	0.07	5e-05	0.02787	0.00089	meis2_up	ADAMTS3,SEMA6A,SPRY2
GO:1902547	regulation of cellular response to vascu...	29	3	0.08	6.2e-05	0.03286	0.000919667	meis2_up	ADAMTS3,SEMA6A,SPRY2
GO:0042325	regulation of phosphorylation	1248	12	3.33	8.3e-05	0.04436	0.00105529	meis2_up	BMP3,CAMK2N1,CDKN2C,ENPP1,EPHA4,KIT,PPP1R14C,PRR5,SLC4A4,SPRY2,TLR4,TNFAIP3
GO:0006796	phosphate-containing compound metabolic ...	2715	18	7.25	0.00013	0.02892	0.00144625	meis2_up	ATP13A2,BMP3,CAMK2N1,CDKN2C,ENPP1,EPHA4,HK2,KIT,LPL,PDE8B,PPP1R14C,PRR5,PTPRU,SLC4A4,SPRY2,SRD5A3,TLR4,TNFAIP3
GO:0033993	response to lipid	902	9	2.41	0.00057	0.00216	0.00563667	meis2_up	CYP26A1,FOXP2,HEY1,HEYL,LPL,PALM3,PTPRU,TLR4,TNFAIP3
GO:0003208	cardiac ventricle morphogenesis	71	3	0.19	0.0009	0.0009	0.00736273	meis2_up	HEY1,HEYL,LRP2
GO:0007167	enzyme linked receptor protein signaling...	963	9	2.57	0.00091	0.02993	0.00736273	meis2_up	ADAMTS3,BMP3,ENPP1,EPHA4,KIT,LRP2,PTPRU,SEMA6A,SPRY2
GO:0009887	animal organ morphogenesis	1007	9	2.69	0.00124	0.02366	0.00919667	meis2_up	EGFLAM,HEY1,HEYL,LRP2,MEIS2,SEMA6A,SPRY2,TENM3,TNFAIP3
GO:0061081	positive regulation of myeloid leukocyte...	21	2	0.06	0.00142	0.0461	0.00959929	meis2_up	KIT,TLR4
GO:0055082	cellular chemical homeostasis	832	8	2.22	0.00151	0.00556	0.00959929	meis2_up	ATP13A2,CALB2,CAMK2N1,ENPP1,HK2,SLC4A4,STIM2,TMEM165
GO:0150104	transport across blood-brain barrier	87	3	0.23	0.00162	0.00162	0.009612	meis2_up	LRP2,SLC4A4,SLC7A2
GO:0003181	atrioventricular valve morphogenesis	24	2	0.06	0.00186	0.00186	0.0103462	meis2_up	HEY1,HEYL
GO:0030318	melanocyte differentiation	25	2	0.07	0.00202	0.00202	0.0105753	meis2_up	ENPP1,KIT
GO:0035295	tube development	1113	9	2.97	0.00247	0.00775	0.0122128	meis2_up	EPHA4,HEY1,HEYL,HK2,KIT,LRP2,SEMA6A,SPRY2,TNFAIP3
GO:0006688	glycosphingolipid biosynthetic process	29	2	0.08	0.00271	0.00271	0.01246	meis2_up	B3GALT2,ST8SIA4
GO:0070848	response to growth factor	718	7	1.92	0.00282	0.03328	0.01246	meis2_up	ADAMTS3,HEYL,LRP2,MEIS2,SEMA6A,SPRY2,TLR4
GO:0006486	protein glycosylation	226	4	0.6	0.00308	0.00308	0.01246	meis2_up	B3GALT2,SRD5A3,ST8SIA4,TMEM165
GO:0032651	regulation of interleukin-1 beta product...	110	3	0.29	0.00316	0.00316	0.01246	meis2_up	LPL,TLR4,TNFAIP3
GO:0003180	aortic valve morphogenesis	32	2	0.09	0.00329	0.00329	0.01246	meis2_up	HEY1,HEYL
GO:0098771	inorganic ion homeostasis	743	7	1.98	0.00341	0.01239	0.01246	meis2_up	ATP13A2,CALB2,CAMK2N1,ENPP1,SLC4A4,STIM2,TMEM165
GO:0046660	female sex differentiation	114	3	0.3	0.0035	0.0342	0.01246	meis2_up	KIT,LRP2,PTX3
GO:0006720	isoprenoid metabolic process	116	3	0.31	0.00368	0.03477	0.0125969	meis2_up	CYP26A1,LRP2,SRD5A3
GO:0050801	ion homeostasis	790	7	2.11	0.00476	0.01635	0.0156824	meis2_up	ATP13A2,CALB2,CAMK2N1,ENPP1,SLC4A4,STIM2,TMEM165
GO:0001944	vasculature development	800	7	2.14	0.0051	0.01739	0.0156824	meis2_up	HEY1,HK2,KIT,LRP2,SEMA6A,SPRY2,TNFAIP3
GO:0045429	positive regulation of nitric oxide bios...	40	2	0.11	0.00511	0.00511	0.0156824	meis2_up	PTX3,TLR4
GO:0010977	negative regulation of neuron projection...	137	3	0.37	0.00585	0.00585	0.015842	meis2_up	EPHA4,SEMA6A,SPOCK1
GO:0050714	positive regulation of protein secretion	137	3	0.37	0.00585	0.04871	0.015842	meis2_up	ATP13A2,CAMK2N1,TLR4
GO:0034142	toll-like receptor 4 signaling pathway	43	2	0.11	0.00589	0.00589	0.015842	meis2_up	TLR4,TNFAIP3
GO:0006775	fat-soluble vitamin metabolic process	44	2	0.12	0.00616	0.00616	0.015842	meis2_up	CYP26A1,LRP2
GO:0008542	visual learning	44	2	0.12	0.00616	0.00616	0.015842	meis2_up	KIT,MEIS2
GO:0051090	regulation of DNA-binding transcription ...	440	5	1.18	0.00623	0.02757	0.015842	meis2_up	ENPP1,HEYL,KIT,TLR4,TNFAIP3
GO:1904646	cellular response to amyloid-beta	45	2	0.12	0.00643	0.00643	0.0158964	meis2_up	EPHA4,TLR4
GO:1900271	regulation of long-term synaptic potenti...	46	2	0.12	0.00671	0.00671	0.0161403	meis2_up	CALB2,EPHA4
GO:0034332	adherens junction organization	49	2	0.13	0.00759	0.00759	0.017549	meis2_up	CDH20,EPHA4
GO:0001822	kidney development	293	4	0.78	0.00769	0.00769	0.017549	meis2_up	CYP26A1,EPHA4,HEYL,LRP2
GO:0007605	sensory perception of sound	154	3	0.41	0.00806	0.00806	0.0179335	meis2_up	KIT,LRP2,SPRY2
GO:0042063	gliogenesis	301	4	0.8	0.00844	0.04301	0.018321	meis2_up	CDKN2C,EPHA4,LRP2,TLR4
GO:0045596	negative regulation of cell differentiat...	681	6	1.82	0.00924	0.00924	0.01958	meis2_up	ENPP1,HEY1,MEIS2,SEMA6A,SPRY2,TLR4
GO:0032675	regulation of interleukin-6 production	165	3	0.44	0.00973	0.00973	0.0201388	meis2_up	LPL,TLR4,TNFAIP3
GO:0008202	steroid metabolic process	319	4	0.85	0.01029	0.01029	0.0208139	meis2_up	CYP26A1,KIT,LRP2,SRD5A3
GO:0046324	regulation of glucose import	59	2	0.16	0.01085	0.01085	0.0214589	meis2_up	ENPP1,HK2
GO:0009311	oligosaccharide metabolic process	62	2	0.17	0.01194	0.01194	0.0231013	meis2_up	B3GALT2,ST8SIA4
GO:0032640	tumor necrosis factor production	181	3	0.48	0.01249	0.01249	0.0236513	meis2_up	LPL,TLR4,TNFAIP3
GO:0046513	ceramide biosynthetic process	65	2	0.17	0.01306	0.01306	0.0241522	meis2_up	B3GALT2,ST8SIA4
GO:0071706	tumor necrosis factor superfamily cytoki...	186	3	0.5	0.01343	0.01343	0.0241522	meis2_up	LPL,TLR4,TNFAIP3
GO:0030308	negative regulation of cell growth	188	3	0.5	0.01382	0.01382	0.0241522	meis2_up	CDKN2C,ENPP1,SEMA6A
GO:0072665	protein localization to vacuole	67	2	0.18	0.01384	0.01384	0.0241522	meis2_up	ATP13A2,TNFAIP3
GO:0007423	sensory organ development	554	5	1.48	0.01579	0.01579	0.0270252	meis2_up	EPHA4,KIT,MEIS2,SPRY2,TENM3
GO:0032732	positive regulation of interleukin-1 pro...	73	2	0.19	0.01628	0.01628	0.0273381	meis2_up	LPL,TLR4
GO:0046323	glucose import	74	2	0.2	0.01671	0.01671	0.0275406	meis2_up	ENPP1,HK2
GO:0010827	regulation of glucose transmembrane tran...	77	2	0.21	0.01801	0.01801	0.0289667	meis2_up	ENPP1,HK2
GO:0007417	central nervous system development	1024	7	2.73	0.01835	0.04959	0.0289667	meis2_up	CDKN2C,EPHA4,FOXP2,LRP2,MEIS2,SPOCK1,TLR4
GO:0055085	transmembrane transport	1531	9	4.09	0.01882	0.04367	0.0289667	meis2_up	ATP13A2,ENPP1,HK2,KCNS1,LRP2,SLC4A4,SLC7A2,STIM2,TMEM165
GO:0014068	positive regulation of phosphatidylinosi...	79	2	0.21	0.0189	0.0189	0.0289667	meis2_up	KIT,PRR5
GO:0000422	autophagy of mitochondrion	81	2	0.22	0.0198	0.0198	0.0289667	meis2_up	ATP13A2,HK2
GO:0061726	mitochondrion disassembly	81	2	0.22	0.0198	0.0198	0.0289667	meis2_up	ATP13A2,HK2
GO:0009612	response to mechanical stimulus	216	3	0.58	0.01995	0.01995	0.0289667	meis2_up	KIT,MEIS2,TLR4
GO:0005975	carbohydrate metabolic process	592	5	1.58	0.02043	0.02043	0.0289667	meis2_up	B3GALT2,ENPP1,HK2,SLC4A4,ST8SIA4
GO:0031397	negative regulation of protein ubiquitin...	83	2	0.22	0.02073	0.02073	0.0289667	meis2_up	SPRY2,TNFAIP3
GO:0032787	monocarboxylic acid metabolic process	595	5	1.59	0.02083	0.02083	0.0289667	meis2_up	CYP26A1,HK2,KIT,LPL,SLC4A4
GO:0014031	mesenchymal cell development	86	2	0.23	0.02215	0.02215	0.0303285	meis2_up	HEYL,SEMA6A
GO:0001558	regulation of cell growth	414	4	1.11	0.02441	0.02441	0.0329165	meis2_up	CDKN2C,ENPP1,SEMA6A,SPOCK1
GO:0072521	purine-containing compound metabolic pro...	416	4	1.11	0.02479	0.02479	0.03293	meis2_up	ENPP1,HK2,PDE8B,SLC4A4
GO:1990830	cellular response to leukemia inhibitory...	94	2	0.25	0.02614	0.02614	0.0334063	meis2_up	HK2,SPRY2
GO:0008593	regulation of Notch signaling pathway	95	2	0.25	0.02665	0.02665	0.0334063	meis2_up	HEY1,KIT
GO:1903321	negative regulation of protein modificat...	95	2	0.25	0.02665	0.02665	0.0334063	meis2_up	SPRY2,TNFAIP3
GO:1990823	response to leukemia inhibitory factor	95	2	0.25	0.02665	0.02665	0.0334063	meis2_up	HK2,SPRY2
GO:0007389	pattern specification process	436	4	1.16	0.0288	0.0288	0.0351123	meis2_up	HEY1,HEYL,LRP2,MEIS2
GO:0045926	negative regulation of growth	249	3	0.66	0.0288	0.0288	0.0351123	meis2_up	CDKN2C,ENPP1,SEMA6A
GO:0006672	ceramide metabolic process	102	2	0.27	0.03039	0.03039	0.0365501	meis2_up	B3GALT2,ST8SIA4
GO:0014066	regulation of phosphatidylinositol 3-kin...	111	2	0.3	0.03548	0.03548	0.0421029	meis2_up	KIT,PRR5
GO:0019637	organophosphate metabolic process	932	6	2.49	0.03689	0.03689	0.0424834	meis2_up	ENPP1,HK2,LPL,PDE8B,SLC4A4,SRD5A3
GO:1903008	organelle disassembly	114	2	0.3	0.03724	0.03724	0.0424834	meis2_up	ATP13A2,HK2
GO:0046034	ATP metabolic process	277	3	0.74	0.03771	0.03771	0.0424834	meis2_up	ENPP1,HK2,SLC4A4
GO:0043436	oxoacid metabolic process	937	6	2.5	0.03771	0.03771	0.0424834	meis2_up	CYP26A1,ENPP1,HK2,KIT,LPL,SLC4A4
GO:0016049	cell growth	482	4	1.29	0.03942	0.03942	0.0438547	meis2_up	CDKN2C,ENPP1,SEMA6A,SPOCK1
GO:0051897	positive regulation of protein kinase B ...	120	2	0.32	0.04087	0.04087	0.0445536	meis2_up	LRP2,SPRY2
GO:0006082	organic acid metabolic process	959	6	2.56	0.0415	0.0415	0.0445536	meis2_up	CYP26A1,ENPP1,HK2,KIT,LPL,SLC4A4
GO:0034599	cellular response to oxidative stress	288	3	0.77	0.04155	0.04155	0.0445536	meis2_up	ATP13A2,TLR4,TNFAIP3
GO:0030334	regulation of cell migration	984	6	2.63	0.04608	0.04608	0.0480195	meis2_up	EPHA4,KIT,PTPRU,SEMA6A,SPRY2,TLR4
GO:0030198	extracellular matrix organization	301	3	0.8	0.04634	0.04634	0.0480195	meis2_up	ADAMTS3,EGFLAM,PTX3
GO:0043062	extracellular structure organization	302	3	0.81	0.04672	0.04672	0.0480195	meis2_up	ADAMTS3,EGFLAM,PTX3
GO:0043467	regulation of generation of precursor me...	130	2	0.35	0.0472	0.0472	0.0480195	meis2_up	ENPP1,SLC4A4
GO:0045229	external encapsulating structure organiz...	304	3	0.81	0.04748	0.04748	0.0480195	meis2_up	ADAMTS3,EGFLAM,PTX3
GO:0044089	positive regulation of cellular componen...	519	4	1.39	0.04941	0.04941	0.04941	meis2_up	ATP13A2,KIT,LRRTM3,TLR4

## Sheet: S2d-GO_MEIS2_down
Supplementary Table S2d: Gene Ontology Analysis of genes downregulated by MEIS2
GO.ID	Term	Annotated	Significant	Expected	classicFisher	elimFisher	classicFisher.fdr	Group	GeneSymbol
GO:0042060	wound healing	422	9	1.17	2.2e-06	0.00233	0.0002002	meis2_down	CD44,CLDN19,F13A1,F2RL2,IL1A,PLAU,PROCR,SERPINE1,TMEFF2
GO:0072332	intrinsic apoptotic signaling pathway by...	76	4	0.21	5.9e-05	0.01195	0.00182	meis2_down	CD44,CD74,MSX1,TP73
GO:0072359	circulatory system development	1179	12	3.27	7.2e-05	0.0147	0.00182	meis2_down	CSPG4,EPAS1,FOSL1,FOXS1,IL1A,ITGA3,MMP19,MSX1,RAPGEF3,ROBO4,SERPINE1,TP73
GO:0043516	regulation of DNA damage response, signa...	34	3	0.09	0.00011	0.0496	0.00182	meis2_down	CD44,CD74,MSX1
GO:0051240	positive regulation of multicellular org...	1447	13	4.02	0.00012	0.02095	0.00182	meis2_down	AFAP1L2,ATP1A2,CD74,EPAS1,FOXS1,FRMD8,HAP1,IL1A,INPP5D,RAPGEF3,SERPINE1,TNFSF9,TP73
GO:0048771	tissue remodeling	175	5	0.49	0.00012	0.0052	0.00182	meis2_down	CSPG4,EPAS1,IL1A,INPP5D,SPP1
GO:0050731	positive regulation of peptidyl-tyrosine...	193	5	0.54	0.00019	0.00019	0.002366	meis2_down	AFAP1L2,CD44,CD74,CRLF1,CSPG4
GO:0051093	negative regulation of developmental pro...	953	10	2.65	0.00025	0.033	0.002366	meis2_down	CD74,CNTN2,FRZB,GDF15,INPP5D,MSX1,RAPGEF3,SERPINE1,SPP1,TP73
GO:0008285	negative regulation of cell population p...	778	9	2.16	0.00026	0.00026	0.002366	meis2_down	CLDN19,FOSL1,FRZB,IGFBP6,IGFBP7,IL1A,INPP5D,MSX1,TP73
GO:0051128	regulation of cellular component organiz...	2249	16	6.25	0.00026	0.00892	0.002366	meis2_down	CD44,CLDN19,CNTN2,FRZB,GDF15,HAP1,IGFBP7,IL1A,ITGA3,KANK3,LRRC4C,MSX1,RAPGEF3,SERPINE1,SPP1,TMEFF2
GO:0007599	hemostasis	222	5	0.62	0.00037	0.01571	0.00280583	meis2_down	F13A1,F2RL2,PLAU,PROCR,SERPINE1
GO:0050817	coagulation	222	5	0.62	0.00037	0.01571	0.00280583	meis2_down	F13A1,F2RL2,PLAU,PROCR,SERPINE1
GO:0042981	regulation of apoptotic process	1468	12	4.08	0.00056	0.02965	0.003705	meis2_down	CASP10,CD44,CD74,CRLF1,FOSL1,FRZB,IL1A,INPP5D,MSX1,SERPINE1,TNFSF9,TP73
GO:0090090	negative regulation of canonical Wnt sig...	137	4	0.38	0.00057	0.00057	0.003705	meis2_down	FRMD8,FRZB,IGFBP6,TPBGL
GO:0045926	negative regulation of growth	249	5	0.69	0.00062	0.00461	0.00376133	meis2_down	FRZB,GDF15,MSX1,SPP1,TP73
GO:0043067	regulation of programmed cell death	1501	12	4.17	0.00068	0.03331	0.0038675	meis2_down	CASP10,CD44,CD74,CRLF1,FOSL1,FRZB,IL1A,INPP5D,MSX1,SERPINE1,TNFSF9,TP73
GO:0051094	positive regulation of developmental pro...	1313	11	3.65	0.00081	0.04471	0.00433588	meis2_down	CD74,FOXS1,FRZB,GDF15,HAP1,IL1A,INPP5D,RAPGEF3,SERPINE1,TNFSF9,TP73
GO:0051270	regulation of cellular component movemen...	1115	10	3.1	0.00086	0.04611	0.00434778	meis2_down	ATP1A2,CD74,CLDN19,CYGB,HAP1,ITGA3,PLAU,ROBO4,SERPINE1,TMEFF2
GO:0097190	apoptotic signaling pathway	582	7	1.62	0.00108	0.01746	0.0051415	meis2_down	CASP10,CD44,CD74,IL1A,MSX1,SERPINE1,TP73
GO:0032675	regulation of interleukin-6 production	165	4	0.46	0.00113	0.00113	0.0051415	meis2_down	AFAP1L2,CD74,IL1A,INPP5D
GO:0045655	regulation of monocyte differentiation	21	2	0.06	0.00154	0.00154	0.00667333	meis2_down	CD74,INPP5D
GO:0035640	exploration behavior	23	2	0.06	0.00184	0.00184	0.00761091	meis2_down	ATP1A2,ITGA3
GO:0031639	plasminogen activation	24	2	0.07	0.00201	0.00201	0.00795261	meis2_down	PLAU,SERPINE1
GO:0031532	actin cytoskeleton reorganization	107	3	0.3	0.00327	0.00327	0.0123988	meis2_down	CDC42BPG,CLDN19,RAPGEF3
GO:0045742	positive regulation of epidermal growth ...	36	2	0.1	0.00449	0.00449	0.0163436	meis2_down	AFAP1L2,HAP1
GO:1902533	positive regulation of intracellular sig...	969	8	2.69	0.00496	0.00496	0.0171552	meis2_down	CASP10,CD44,CD74,CSPG4,F2RL2,GDF15,IGFBP6,MSX1
GO:0022603	regulation of anatomical structure morph...	973	8	2.7	0.00509	0.01568	0.0171552	meis2_down	CD44,CNTN2,IL1A,LRRC4C,MSX1,RAPGEF3,SERPINE1,SPP1
GO:0007520	myoblast fusion	42	2	0.12	0.00607	0.00607	0.0189078	meis2_down	ADAMTS15,GDF15
GO:0006935	chemotaxis	605	6	1.68	0.0064	0.0064	0.0189078	meis2_down	CD74,CNTN2,FOSL1,PLAU,ROBO4,SERPINE1
GO:0050671	positive regulation of lymphocyte prolif...	137	3	0.38	0.00652	0.00652	0.0189078	meis2_down	CD74,IL1A,TNFSF9
GO:0098742	cell-cell adhesion via plasma-membrane a...	273	4	0.76	0.00692	0.00692	0.0189078	meis2_down	CLDN19,CNTN2,LRRC4C,ROBO4
GO:0035094	response to nicotine	46	2	0.13	0.00724	0.00724	0.0189078	meis2_down	ATP1A2,MSX1
GO:0061028	establishment of endothelial barrier	46	2	0.13	0.00724	0.00724	0.0189078	meis2_down	RAPGEF3,ROBO4
GO:0050804	modulation of chemical synaptic transmis...	439	5	1.22	0.00729	0.00729	0.0189078	meis2_down	ATP1A2,CNTN2,HAP1,LRRC4C,NSG1
GO:0001890	placenta development	144	3	0.4	0.00748	0.00748	0.0189078	meis2_down	EPAS1,FOSL1,SPP1
GO:0007612	learning	144	3	0.4	0.00748	0.00748	0.0189078	meis2_down	ATP1A2,CNTN2,FOSL1
GO:0033628	regulation of cell adhesion mediated by ...	48	2	0.13	0.00787	0.00787	0.0193559	meis2_down	PLAU,SERPINE1
GO:0006693	prostaglandin metabolic process	49	2	0.14	0.00819	0.00819	0.0196129	meis2_down	CD74,CYP2S1
GO:0030509	BMP signaling pathway	152	3	0.42	0.00867	0.00867	0.020111	meis2_down	GDF15,ITGA3,MSX1
GO:0006636	unsaturated fatty acid biosynthetic proc...	51	2	0.14	0.00884	0.00884	0.020111	meis2_down	CD74,FADS3
GO:0007566	embryo implantation	53	2	0.15	0.00952	0.00952	0.0211298	meis2_down	IGFBP7,SPP1
GO:0040014	regulation of multicellular organism gro...	61	2	0.17	0.01247	0.01247	0.0270183	meis2_down	FOXS1,GDF15
GO:0060135	maternal process involved in female preg...	62	2	0.17	0.01286	0.01286	0.0272153	meis2_down	ITGA3,SPP1
GO:0022617	extracellular matrix disassembly	63	2	0.17	0.01326	0.01326	0.0274241	meis2_down	ADAMTS15,MMP19
GO:0030888	regulation of B cell proliferation	64	2	0.18	0.01367	0.01367	0.0276438	meis2_down	CD74,INPP5D
GO:0070613	regulation of protein processing	65	2	0.18	0.01408	0.01408	0.0278539	meis2_down	CNTN2,SERPINE1
GO:0048545	response to steroid hormone	339	4	0.94	0.01445	0.01445	0.0279777	meis2_down	ATP1A2,FOSL1,IGFBP7,SPP1
GO:1903317	regulation of protein maturation	67	2	0.19	0.01491	0.01491	0.0282669	meis2_down	CNTN2,SERPINE1
GO:0051216	cartilage development	190	3	0.53	0.0158	0.0158	0.0293429	meis2_down	CD44,FRZB,MSX1
GO:0008344	adult locomotory behavior	71	2	0.2	0.01664	0.01664	0.0297802	meis2_down	ATP1A2,CNTN2
GO:1901654	response to ketone	194	3	0.54	0.01669	0.01669	0.0297802	meis2_down	FOSL1,IGFBP7,SPP1
GO:0031032	actomyosin structure organization	196	3	0.54	0.01715	0.01715	0.0300125	meis2_down	CDC42BPG,RAPGEF3,TMEFF2
GO:0033077	T cell differentiation in thymus	75	2	0.21	0.01845	0.01845	0.031304	meis2_down	CD74,IL1A
GO:0021536	diencephalon development	76	2	0.21	0.01892	0.01892	0.031304	meis2_down	HAP1,MSX1
GO:0045685	regulation of glial cell differentiation	76	2	0.21	0.01892	0.01892	0.031304	meis2_down	CNTN2,TP73
GO:0051279	regulation of release of sequestered cal...	79	2	0.22	0.02034	0.02034	0.0330525	meis2_down	ATP1A2,HAP1
GO:0035023	regulation of Rho protein signal transdu...	86	2	0.24	0.02384	0.02384	0.036946	meis2_down	F2RL2,ITGA3
GO:1903510	mucopolysaccharide metabolic process	86	2	0.24	0.02384	0.02384	0.036946	meis2_down	CD44,CHST7
GO:0032970	regulation of actin filament-based proce...	396	4	1.1	0.02405	0.02405	0.036946	meis2_down	ATP1A2,KANK3,RAPGEF3,TMEFF2
GO:0150104	transport across blood-brain barrier	87	2	0.24	0.02436	0.02436	0.036946	meis2_down	ATP1A2,SLCO2B1
GO:0010232	vascular transport	88	2	0.24	0.02488	0.02488	0.0371161	meis2_down	ATP1A2,SLCO2B1
GO:0042475	odontogenesis of dentin-containing tooth	90	2	0.25	0.02594	0.02594	0.0374689	meis2_down	MSX1,SERPINE1
GO:0061097	regulation of protein tyrosine kinase ac...	90	2	0.25	0.02594	0.02594	0.0374689	meis2_down	AFAP1L2,MVP
GO:0051591	response to cAMP	93	2	0.26	0.02756	0.02756	0.0391869	meis2_down	FOSL1,RAPGEF3
GO:0042982	amyloid precursor protein metabolic proc...	95	2	0.26	0.02866	0.02866	0.0395161	meis2_down	HAP1,NSG1
GO:0048709	oligodendrocyte differentiation	95	2	0.26	0.02866	0.02866	0.0395161	meis2_down	CNTN2,TP73
GO:0014909	smooth muscle cell migration	97	2	0.27	0.02979	0.02979	0.040461	meis2_down	PLAU,SERPINE1
GO:0042100	B cell proliferation	99	2	0.27	0.03093	0.03093	0.0413916	meis2_down	CD74,INPP5D
GO:0010522	regulation of calcium ion transport into...	102	2	0.28	0.03267	0.03267	0.042692	meis2_down	ATP1A2,HAP1
GO:0061448	connective tissue development	252	3	0.7	0.03284	0.03284	0.042692	meis2_down	CD44,FRZB,MSX1
GO:0032963	collagen metabolic process	104	2	0.29	0.03385	0.03385	0.0431871	meis2_down	CYGB,MMP19
GO:0090092	regulation of transmembrane receptor pro...	256	3	0.71	0.03417	0.03417	0.0431871	meis2_down	GDF15,ITGA3,MSX1
GO:0030038	contractile actin filament bundle assemb...	106	2	0.29	0.03505	0.03505	0.0436925	meis2_down	RAPGEF3,TMEFF2
GO:0021761	limbic system development	107	2	0.3	0.03565	0.03565	0.0438399	meis2_down	ATP1A2,HAP1
GO:0033138	positive regulation of peptidyl-serine p...	108	2	0.3	0.03626	0.03626	0.0439955	meis2_down	CD44,RAPGEF3
GO:0009408	response to heat	110	2	0.31	0.03749	0.03749	0.0443064	meis2_down	IGFBP7,IL1A
GO:0014812	muscle cell migration	110	2	0.31	0.03749	0.03749	0.0443064	meis2_down	PLAU,SERPINE1
GO:0033993	response to lipid	902	6	2.51	0.03805	0.03805	0.0443917	meis2_down	ATP1A2,FOSL1,IGFBP7,IL1A,SERPINE1,SPP1
GO:0043408	regulation of MAPK cascade	676	5	1.88	0.03898	0.03898	0.0444876	meis2_down	CD44,CD74,CSPG4,GDF15,IGFBP6
GO:0009410	response to xenobiotic stimulus	462	4	1.28	0.03911	0.03911	0.0444876	meis2_down	CYP2S1,FOSL1,ITGA3,TP73
GO:0042471	ear morphogenesis	115	2	0.32	0.04064	0.04064	0.0451005	meis2_down	FRZB,MSX1
GO:0051209	release of sequestered calcium ion into ...	115	2	0.32	0.04064	0.04064	0.0451005	meis2_down	ATP1A2,HAP1
GO:0051283	negative regulation of sequestering of c...	116	2	0.32	0.04128	0.04128	0.0452588	meis2_down	ATP1A2,HAP1
GO:0030203	glycosaminoglycan metabolic process	118	2	0.33	0.04257	0.04257	0.0455749	meis2_down	CD44,CHST7
GO:0051282	regulation of sequestering of calcium io...	118	2	0.33	0.04257	0.04257	0.0455749	meis2_down	ATP1A2,HAP1
GO:0030218	erythrocyte differentiation	120	2	0.33	0.04388	0.04388	0.0464312	meis2_down	EPAS1,INPP5D
GO:0051208	sequestering of calcium ion	122	2	0.34	0.0452	0.0452	0.0472782	meis2_down	ATP1A2,HAP1
GO:0014070	response to organic cyclic compound	948	6	2.63	0.04662	0.04662	0.0482093	meis2_down	ATP1A2,FOSL1,IGFBP7,NSG1,RAPGEF3,SPP1
GO:0001822	kidney development	293	3	0.81	0.04781	0.04781	0.0488844	meis2_down	CRLF1,ITGA3,TP73
GO:0006022	aminoglycan metabolic process	129	2	0.36	0.04995	0.04995	0.04995	meis2_down	CD44,CHST7
GO:0034101	erythrocyte homeostasis	129	2	0.36	0.04995	0.04995	0.04995	meis2_down	EPAS1,INPP5D
