# Supplementary material for: RLS-associated MEIS transcription factors control distinct processes in human neural stem cells
Source: Sci Rep. 2024 Nov 22;14:28986. doi: 10.1038/s41598-024-80266-9 (PMC11584712; doi:10.1038/s41598-024-80266-9)
Supplement: Supplementary file 2 — Supplementary Information 2. [file 41598_2024_80266_MOESM2_ESM.zip › Kittke_et_al_supplementary_tables/supplementary_table_S5.xlsx]

## Sheet: Sheet1
Supplementary Table S3: MEIS ChIP-seq peaks in hNSC
chrom	chromStart	chromEnd	name	score	strand	signalValue	pvalue	q-value	summit	localIDR	globalIDR	rep1_chromStart	rep1_chromEnd	rep1_signalValue	rep1_summit	rep2_chromStart	rep2_chromEnd	rep2_signalValue	rep2_summit
chr1	68606196	68608194	nsc_peakset3_peak_1	1000	*	-1	3008.3	-1	757	5	5	68606196	68608054	3132.28	757	68606343	68608194	3008.3	610
chr6	94754145	94755995	nsc_peakset3_peak_2	1000	*	-1	2881.81	-1	1167	5	5	94754157	94755992	2881.81	1153	94754145	94755995	2930.19	1169
chr6	161932095	161933859	nsc_peakset3_peak_3	1000	*	-1	2740.66	-1	829	5	5	161932172	161933523	2740.66	752	161932095	161933859	2818.23	829
chr7	25791930	25793750	nsc_peakset3_peak_4	1000	*	-1	2230.78	-1	908	5	5	25791931	25793750	2230.78	908	25791930	25793710	2352.82	907
chr15	97079158	97081876	nsc_peakset3_peak_5	1000	*	-1	1886.86	-1	1390	5	5	97079648	97081876	1886.86	903	97079158	97081502	2000.62	1388
chr17	41076624	41077852	nsc_peakset3_peak_6	1000	*	-1	1680.56	-1	564	5	5	41076624	41077774	1680.56	564	41076628	41077852	1843.35	561
chr11	125103147	125105787	nsc_peakset3_peak_7	1000	*	-1	1481.46	-1	1790	5	5	125103147	125105787	1481.46	1791	125103783	125105651	1906.49	1154
chr11	27465007	27467082	nsc_peakset3_peak_8	1000	*	-1	1427.62	-1	1511	5	5	27465007	27467075	1427.62	1514	27465036	27467082	1847.81	1480
chr13	67701129	67703590	nsc_peakset3_peak_9	1000	*	-1	1360.1	-1	1440	5	5	67701912	67703160	1552.09	656	67701129	67703590	1360.1	1442
chr15	94033793	94035293	nsc_peakset3_peak_10	1000	*	-1	1318.35	-1	590	5	5	94033814	94035252	1318.35	569	94033793	94035293	1388.9	590
chr3	88959562	88962152	nsc_peakset3_peak_11	1000	*	-1	1300.84	-1	1974	5	5	88960835	88962091	1326.22	701	88959562	88962152	1300.84	1974
chr10	16740043	16741969	nsc_peakset3_peak_12	1000	*	-1	1261.06	-1	597	5	5	16740060	16741960	1747.86	580	16740043	16741969	1261.06	597
chr5	36311700	36312984	nsc_peakset3_peak_13	1000	*	-1	1248.27	-1	577	5	5	36311716	36312984	1248.27	562	36311700	36312903	1596.35	577
chr2	148206855	148209141	nsc_peakset3_peak_14	1000	*	-1	1218.53	-1	1591	5	5	148206855	148209141	1279.38	1591	148207086	148209031	1218.53	1360
chr5	15494564	15495916	nsc_peakset3_peak_15	1000	*	-1	1199.21	-1	780	5	5	15494564	15495916	1494.78	781	15494667	15495907	1199.21	677
chr2	57967666	57968937	nsc_peakset3_peak_16	1000	*	-1	1190.67	-1	702	5	5	57967708	57968929	1190.67	662	57967666	57968937	1383.4	701
chr17	64370189	64371725	nsc_peakset3_peak_17	1000	*	-1	1143.29	-1	602	5	5	64370189	64371366	1592.83	603	64370222	64371725	1143.29	569
chr1	82041977	82043741	nsc_peakset3_peak_18	1000	*	-1	1095.06	-1	1052	5	5	82041977	82043713	1528.03	1051	82042234	82043741	1095.06	796
chr18	3602288	3605594	nsc_peakset3_peak_19	1000	*	-1	1063.58	-1	1473	5	5	3602632	3604482	1063.58	1123	3602288	3605594	1126.68	1479
chr8	106595513	106596719	nsc_peakset3_peak_20	1000	*	-1	1043.94	-1	559	5	5	106595513	106596668	1043.94	560	106595523	106596719	1086.25	549
chr6	93813344	93815073	nsc_peakset3_peak_21	1000	*	-1	1028.91	-1	806	5	5	93813558	93814706	1140.59	592	93813344	93815073	1028.91	807
chr13	24579247	24580841	nsc_peakset3_peak_22	1000	*	-1	1028.25	-1	782	5	5	24579340	24580841	1028.25	687	24579247	24580704	1119.77	784
chr5	94219335	94221134	nsc_peakset3_peak_23	1000	*	-1	1011.59	-1	1046	5	5	94219481	94221134	1062.81	901	94219335	94220954	1011.59	1045
chr2	213573458	213575598	nsc_peakset3_peak_24	1000	*	-1	1006.6	-1	1120	5	5	213573640	213575476	1137.77	938	213573458	213575598	1006.6	1120
chr18	53855617	53857073	nsc_peakset3_peak_25	1000	*	-1	998.468	-1	717	5	5	53855759	53857073	998.468	573	53855617	53857061	1276.06	719
chr14	26792752	26794526	nsc_peakset3_peak_26	1000	*	-1	992.654	-1	638	5	5	26792776	26793937	992.654	615	26792752	26794526	1116.65	638
chr5	52292762	52294261	nsc_peakset3_peak_27	1000	*	-1	986.904	-1	761	5	5	52292778	52294049	1165.69	739	52292762	52294261	986.904	767
chr5	9451784	9453080	nsc_peakset3_peak_28	1000	*	-1	983.736	-1	556	5	5	9451817	9452905	983.736	523	9451784	9453080	1012.21	557
chr13	97765884	97767869	nsc_peakset3_peak_29	1000	*	-1	974.856	-1	1122	5	5	97765884	97767869	974.856	1085	97766411	97767611	1311.42	633
chr14	93501774	93504080	nsc_peakset3_peak_30	1000	*	-1	961.573	-1	904	5	5	93502004	93504080	1353.69	674	93501774	93503359	961.573	905
chr5	93156656	93159048	nsc_peakset3_peak_31	1000	*	-1	951.683	-1	1057	5	5	93157122	93158785	951.683	593	93156656	93159048	1232.48	1055
chr15	96888183	96889414	nsc_peakset3_peak_32	1000	*	-1	936.86	-1	649	5	5	96888274	96889414	936.86	557	96888183	96889294	1072.12	651
chr4	23327239	23328912	nsc_peakset3_peak_33	1000	*	-1	920.079	-1	575	5	5	23327290	23328704	1127.19	520	23327239	23328912	920.079	579
chr4	23162499	23165140	nsc_peakset3_peak_34	1000	*	-1	917.938	-1	1163	5	5	23162949	23164225	917.938	713	23162499	23165140	1513.78	1164
chr9	126200210	126201337	nsc_peakset3_peak_35	1000	*	-1	902.652	-1	536	5	5	126200211	126201337	1049.68	538	126200210	126201334	902.652	534
chr6	138875456	138877843	nsc_peakset3_peak_36	1000	*	-1	894.146	-1	1159	5	5	138875942	138877568	1100.86	666	138875456	138877843	894.146	1167
chr1	8638149	8639881	nsc_peakset3_peak_37	1000	*	-1	890.81	-1	606	5	5	8638204	8639441	890.81	550	8638149	8639881	1077.91	608
chr13	80000180	80002418	nsc_peakset3_peak_38	1000	*	-1	889.874	-1	1300	5	5	80000925	80002180	935.883	555	80000180	80002418	889.874	1300
chr1	26319033	26320868	nsc_peakset3_peak_39	1000	*	-1	877.338	-1	1248	5	5	26319725	26320868	1120.29	557	26319033	26320836	877.338	1248
chr4	137024392	137027096	nsc_peakset3_peak_40	1000	*	-1	873.537	-1	629	5	5	137024500	137027096	889.881	529	137024392	137027070	873.537	622
chr7	114495883	114497970	nsc_peakset3_peak_41	1000	*	-1	867.174	-1	875	5	5	114496144	114497970	1098.6	615	114495883	114497297	867.174	875
chr2	236562296	236563781	nsc_peakset3_peak_42	1000	*	-1	858.352	-1	648	5	5	236562369	236563756	858.352	570	236562296	236563781	890.27	653
chr11	92369409	92370814	nsc_peakset3_peak_43	1000	*	-1	836.286	-1	628	5	5	92369409	92370814	1026.35	639	92369429	92370626	836.286	597
chr5	57367066	57368960	nsc_peakset3_peak_44	1000	*	-1	822.351	-1	1333	5	5	57367322	57368960	822.351	1078	57367066	57368954	1059.73	1332
chr10	76192666	76193748	nsc_peakset3_peak_45	1000	*	-1	817.73	-1	536	5	5	76192666	76193745	915.091	537	76192680	76193748	817.73	522
chr4	134721693	134723749	nsc_peakset3_peak_46	1000	*	-1	806.5	-1	1438	5	5	134722273	134723727	806.5	857	134721693	134723749	1097.28	1440
chr4	114948359	114949533	nsc_peakset3_peak_47	1000	*	-1	803.429	-1	587	5	5	114948359	114949533	803.429	589	114948394	114949521	819.155	550
chr13	97959414	97961289	nsc_peakset3_peak_48	1000	*	-1	786.371	-1	1159	5	5	97959511	97961148	948.287	1062	97959414	97961289	786.371	1159
chr6	7978198	7979833	nsc_peakset3_peak_49	1000	*	-1	781.672	-1	1072	5	5	7978632	7979833	781.672	639	7978198	7979799	817.126	1072
chr6	137660599	137662111	nsc_peakset3_peak_50	1000	*	-1	767.905	-1	763	5	5	137660599	137662032	767.905	763	137660816	137662111	819.155	546
chr20	14283773	14285736	nsc_peakset3_peak_51	1000	*	-1	763.05	-1	791	5	5	14283789	14285173	763.05	777	14283773	14285736	1091.62	789
chr4	73456813	73458818	nsc_peakset3_peak_52	1000	*	-1	756.817	-1	975	5	5	73457278	73458424	756.817	508	73456813	73458818	1252.03	977
chr3	37780588	37781811	nsc_peakset3_peak_53	1000	*	-1	726.222	-1	577	5	5	37780639	37781788	726.222	527	37780588	37781811	760.898	576
chr12	3688727	3689943	nsc_peakset3_peak_54	1000	*	-1	717.067	-1	682	5	5	3688727	3689943	753.812	683	3688830	3689937	717.067	579
chr1	82273904	82275933	nsc_peakset3_peak_55	1000	*	-1	714.861	-1	741	5	5	82274110	82275180	738.735	536	82273904	82275933	714.861	741
chr6	72178162	72179496	nsc_peakset3_peak_56	1000	*	-1	714.099	-1	576	5	5	72178168	72179399	821.296	570	72178162	72179496	714.099	576
chr4	20319533	20322704	nsc_peakset3_peak_57	1000	*	-1	696.759	-1	2011	5	5	20319793	20322105	696.759	1751	20319533	20322704	697.308	2012
chr5	109737584	109739324	nsc_peakset3_peak_58	1000	*	-1	679.046	-1	931	5	5	109737717	109739218	679.046	797	109737584	109739324	689.622	932
chr8	12836776	12838794	nsc_peakset3_peak_59	1000	*	-1	668.485	-1	893	5	5	12836776	12838386	668.485	895	12837043	12838794	861.165	624
chr4	66417286	66419160	nsc_peakset3_peak_60	1000	*	-1	664.297	-1	573	5	5	66417319	66419160	664.297	540	66417286	66418560	677.213	573
chr3	65736483	65737867	nsc_peakset3_peak_61	1000	*	-1	650.461	-1	610	5	5	65736483	65737867	650.461	611	65736526	65737674	781.27	567
chr10	33434360	33435968	nsc_peakset3_peak_62	1000	*	-1	650.355	-1	726	5	5	33434539	33435968	650.355	544	33434360	33435643	950.483	730
chr4	173173515	173175589	nsc_peakset3_peak_63	1000	*	-1	650.349	-1	1267	5	5	173173515	173175589	830.505	1269	173174146	173175414	650.349	635
chr5	34717465	34718628	nsc_peakset3_peak_64	1000	*	-1	638.828	-1	551	5	5	34717465	34718628	800.188	550	34717476	34718593	638.828	541
chr10	10575041	10576392	nsc_peakset3_peak_65	1000	*	-1	638.364	-1	554	5	5	10575064	10576203	638.364	536	10575041	10576392	693.493	549
chr3	108160880	108161986	nsc_peakset3_peak_66	1000	*	-1	637.401	-1	578	5	5	108160880	108161978	637.401	577	108160884	108161986	881.487	575
chr7	11224426	11225651	nsc_peakset3_peak_67	1000	*	-1	628.622	-1	570	5	5	11224454	11225628	715.589	544	11224426	11225651	628.622	568
chr15	96904028	96906593	nsc_peakset3_peak_68	1000	*	-1	624.375	-1	1431	5	5	96904029	96906593	624.375	1431	96904028	96906172	909.868	1431
chr6	19311670	19313572	nsc_peakset3_peak_69	1000	*	-1	612.753	-1	991	5	5	19311696	19313572	632.367	966	19311670	19313428	612.753	990
chr4	135544960	135546763	nsc_peakset3_peak_70	1000	*	-1	610.941	-1	899	5	5	135545179	135546567	610.941	682	135544960	135546763	646.764	898
chr17	68902572	68904070	nsc_peakset3_peak_71	1000	*	-1	609.38	-1	599	5	5	68902628	68903662	609.38	544	68902572	68904070	928.055	599
chr5	7245497	7247186	nsc_peakset3_peak_72	1000	*	-1	608.371	-1	764	5	5	7245602	7247087	608.371	670	7245497	7247186	977.101	753
chr4	143334735	143336335	nsc_peakset3_peak_73	1000	*	-1	600.119	-1	937	5	5	143334735	143336335	600.119	936	143334758	143336253	668.992	916
chr6	131247860	131249276	nsc_peakset3_peak_74	1000	*	-1	586.156	-1	665	5	5	131247991	131249136	586.156	533	131247860	131249276	741.681	667
chr5	158295495	158296802	nsc_peakset3_peak_75	1000	*	-1	585.759	-1	738	5	5	158295703	158296778	585.759	530	158295495	158296802	805.697	739
chr3	28809849	28811150	nsc_peakset3_peak_76	1000	*	-1	583.501	-1	731	5	5	28809922	28811137	583.501	682	28809849	28811150	759.155	708
chr4	62530624	62532706	nsc_peakset3_peak_77	1000	*	-1	583.465	-1	1523	5	5	62531515	62532704	583.465	633	62530624	62532706	745.094	1523
chr2	166742356	166746647	nsc_peakset3_peak_78	1000	*	-1	576.052	-1	1231	5	5	166742399	166746457	578.795	1182	166742356	166746647	576.052	1238
chr9	134835494	134837141	nsc_peakset3_peak_79	1000	*	-1	570.145	-1	776	5	5	134835558	134836814	603.116	711	134835494	134837141	570.145	777
chr4	1779498	1781198	nsc_peakset3_peak_80	1000	*	-1	569.578	-1	635	5	5	1779498	1781198	1084.68	635	1779638	1781138	569.578	496
chr2	207835187	207836277	nsc_peakset3_peak_81	1000	*	-1	566.2	-1	511	5	5	207835187	207836277	566.2	510	207835193	207836249	665.788	506
chr1	59377339	59378689	nsc_peakset3_peak_82	1000	*	-1	560.499	-1	579	5	5	59377339	59378689	560.499	580	59377363	59378526	592.117	554
chr1	57680507	57682132	nsc_peakset3_peak_83	1000	*	-1	556.998	-1	572	5	5	57680507	57682132	712.796	571	57680519	57681809	556.998	562
chr5	79487498	79488947	nsc_peakset3_peak_84	1000	*	-1	552.175	-1	577	5	5	79487522	79488947	552.175	554	79487498	79488631	665.99	576
chr7	86036308	86037821	nsc_peakset3_peak_85	1000	*	-1	550.249	-1	569	5	5	86036331	86037399	748.498	558	86036308	86037821	550.249	557
chr10	17010051	17011352	nsc_peakset3_peak_86	1000	*	-1	546.67	-1	687	5	5	17010090	17011352	546.67	645	17010051	17011351	1040.23	690
chr2	44932535	44934905	nsc_peakset3_peak_87	1000	*	-1	544.027	-1	1675	5	5	44932535	44934871	545.103	1678	44933208	44934905	544.027	999
chr18	49716632	49717761	nsc_peakset3_peak_88	1000	*	-1	542.838	-1	524	5	5	49716632	49717758	542.838	521	49716637	49717761	862.004	522
chr1	238540029	238541483	nsc_peakset3_peak_89	1000	*	-1	541.459	-1	660	5	5	238540039	238541388	620.909	653	238540029	238541483	541.459	658
chr17	14839152	14841160	nsc_peakset3_peak_90	1000	*	-1	535.194	-1	610	5	5	14839229	14840333	535.194	533	14839152	14841160	564.41	611
chr9	126623004	126626228	nsc_peakset3_peak_91	1000	*	-1	524.551	-1	1000	5	5	126623004	126625651	671.102	985	126623059	126626228	524.551	960
chr7	118269566	118271179	nsc_peakset3_peak_92	1000	*	-1	521.75	-1	694	5	5	118269653	118270986	521.75	611	118269566	118271179	536.127	691
chr12	97432040	97433317	nsc_peakset3_peak_93	1000	*	-1	516.774	-1	696	5	5	97432208	97433298	516.774	527	97432040	97433317	608.947	698
chr13	25790808	25792302	nsc_peakset3_peak_94	1000	*	-1	513.588	-1	779	5	5	25790862	25792302	568.922	734	25790808	25792134	513.588	770
chr8	67357134	67359432	nsc_peakset3_peak_95	1000	*	-1	509.29	-1	1450	5	5	67357510	67359432	509.29	1072	67357134	67359130	803.678	1453
chr5	92934101	92937489	nsc_peakset3_peak_96	1000	*	-1	507.041	-1	1275	5	5	92934101	92937031	507.041	1276	92934366	92937489	641.143	1009
chr5	92314787	92316154	nsc_peakset3_peak_97	1000	*	-1	505.403	-1	538	5	5	92314791	92316152	505.403	533	92314787	92316154	597.616	539
chr1	32338037	32339152	nsc_peakset3_peak_98	1000	*	-1	503.926	-1	573	5	5	32338104	32339117	504.386	507	32338037	32339152	503.926	573
chr18	47204084	47205372	nsc_peakset3_peak_99	1000	*	-1	499.445	-1	624	5	5	47204112	47205254	499.445	597	47204084	47205372	543.456	623
chr8	102063443	102064780	nsc_peakset3_peak_100	1000	*	-1	496.659	-1	669	5	5	102063443	102064780	742.727	670	102063483	102064593	496.659	628
chr11	16191049	16192588	nsc_peakset3_peak_101	1000	*	-1	496.182	-1	641	5	5	16191140	16192275	496.182	551	16191049	16192588	503.262	640
chr17	47515289	47516291	nsc_peakset3_peak_102	1000	*	-1	483.977	-1	555	5	5	47515292	47516291	483.977	551	47515289	47516286	631.781	557
chr13	28318709	28319830	nsc_peakset3_peak_103	1000	*	-1	482.922	-1	527	5	5	28318732	28319830	482.922	505	28318709	28319770	631.159	527
chr5	16880371	16881773	nsc_peakset3_peak_104	1000	*	-1	471.413	-1	503	5	5	16880387	16881476	471.413	488	16880371	16881773	521.979	503
chr1	81730249	81731601	nsc_peakset3_peak_105	1000	*	-1	470.723	-1	552	5	5	81730283	81731383	634.752	524	81730249	81731601	470.723	546
chr11	115155200	115156765	nsc_peakset3_peak_106	1000	*	-1	467.798	-1	545	5	5	115155200	115156248	629.64	543	115155200	115156765	467.798	548
chr6	148262062	148264140	nsc_peakset3_peak_107	1000	*	-1	462.988	-1	1493	5	5	148262277	148264128	462.988	1278	148262062	148264140	613.864	1493
chr12	92649542	92651585	nsc_peakset3_peak_108	1000	*	-1	457.577	-1	1018	5	5	92649861	92651283	457.577	698	92649542	92651585	923.36	1019
chr14	54828519	54829677	nsc_peakset3_peak_109	1000	*	-1	452.39	-1	590	5	5	54828595	54829677	452.39	516	54828519	54829652	515.639	588
chr2	85481475	85483867	nsc_peakset3_peak_110	1000	*	-1	449.955	-1	568	5	5	85481507	85483298	449.955	535	85481475	85483867	585.056	569
chr13	107119119	107121926	nsc_peakset3_peak_111	1000	*	-1	449.165	-1	1001	5	5	107119632	107121477	449.165	504	107119119	107121926	742.457	986
chr1	192404405	192406864	nsc_peakset3_peak_112	1000	*	-1	448.983	-1	578	5	5	192404494	192406257	448.983	487	192404405	192406864	494.43	580
chr3	27980890	27982114	nsc_peakset3_peak_113	1000	*	-1	443.91	-1	558	5	5	27980917	27982074	516.706	531	27980890	27982114	443.91	559
chr13	95358567	95361537	nsc_peakset3_peak_114	1000	*	-1	443.28	-1	553	5	5	95358589	95360038	443.28	533	95358567	95361537	639.575	551
chr2	106328709	106330313	nsc_peakset3_peak_115	1000	*	-1	442.055	-1	597	5	5	106328709	106330087	520.428	598	106328751	106330313	442.055	554
chr8	69829991	69831345	nsc_peakset3_peak_116	1000	*	-1	439.287	-1	567	5	5	69830054	69831345	439.287	506	69829991	69831331	774.795	565
chr12	28628661	28629925	nsc_peakset3_peak_117	1000	*	-1	437.978	-1	694	5	5	28628808	28629912	437.978	542	28628661	28629925	564.457	699
chr11	79674275	79676330	nsc_peakset3_peak_118	1000	*	-1	431.508	-1	1202	5	5	79674275	79676081	431.508	1202	79674694	79676330	679.226	783
chr15	96258152	96260720	nsc_peakset3_peak_119	1000	*	-1	430.959	-1	1123	5	5	96258198	96260662	460.681	1078	96258152	96260720	430.959	1122
chr3	160758893	160760662	nsc_peakset3_peak_120	1000	*	-1	430.498	-1	1131	5	5	160758893	160760662	430.498	1137	160758900	160760632	606.267	1118
chr2	144609319	144611322	nsc_peakset3_peak_121	1000	*	-1	430.172	-1	1413	5	5	144609319	144611263	485.592	1415	144610157	144611322	430.172	574
chr4	54881091	54883318	nsc_peakset3_peak_122	1000	*	-1	430.028	-1	961	5	5	54881495	54883127	430.028	557	54881091	54883318	529.076	961
chrX	21902983	21904841	nsc_peakset3_peak_123	1000	*	-1	426.067	-1	841	5	5	21903118	21904841	429.841	705	21902983	21904730	426.067	842
chr2	226894507	226897563	nsc_peakset3_peak_124	1000	*	-1	426.03	-1	1122	5	5	226894555	226896157	455.014	1074	226894507	226897563	426.03	1122
chr13	101162464	101163625	nsc_peakset3_peak_125	1000	*	-1	423.305	-1	581	5	5	101162480	101163625	423.305	566	101162464	101163576	503.696	580
chr8	123167753	123169047	nsc_peakset3_peak_126	1000	*	-1	421.42	-1	551	5	5	123167753	123168921	449.429	552	123167778	123169047	421.42	525
chr13	111181066	111182309	nsc_peakset3_peak_127	1000	*	-1	413.392	-1	625	5	5	111181126	111182274	413.392	564	111181066	111182309	707.484	626
chr2	123684455	123685736	nsc_peakset3_peak_128	1000	*	-1	411.02	-1	640	5	5	123684517	123685636	411.02	565	123684455	123685736	576.06	653
chr10	25280140	25282001	nsc_peakset3_peak_129	1000	*	-1	408.025	-1	1287	5	5	25280837	25282001	408.025	596	25280140	25281926	626.584	1282
chr2	106725976	106727068	nsc_peakset3_peak_130	1000	*	-1	407.942	-1	524	5	5	106725976	106727068	533.148	525	106725984	106727033	407.942	515
chr9	37433667	37434883	nsc_peakset3_peak_131	1000	*	-1	401.99	-1	654	5	5	37433782	37434883	401.99	540	37433667	37434860	449.142	653
chr7	18845136	18846498	nsc_peakset3_peak_132	1000	*	-1	400.428	-1	790	5	5	18845268	18846498	400.428	657	18845136	18846473	404.925	791
chr9	37250954	37252177	nsc_peakset3_peak_133	1000	*	-1	399.328	-1	709	5	5	37251077	37252177	399.328	587	37250954	37252176	485.273	709
chr1	185447964	185449865	nsc_peakset3_peak_134	1000	*	-1	397.439	-1	1249	5	5	185448512	185449865	397.439	702	185447964	185449763	624.534	1248
chr13	95708205	95709392	nsc_peakset3_peak_135	1000	*	-1	395.881	-1	600	5	5	95708227	95709309	395.881	575	95708205	95709392	542.11	603
chr8	93316212	93317367	nsc_peakset3_peak_136	1000	*	-1	395.574	-1	556	5	5	93316245	93317333	395.574	523	93316212	93317367	762.777	557
chr8	120669390	120671094	nsc_peakset3_peak_137	1000	*	-1	395.013	-1	539	5	5	120669441	120671094	395.013	487	120669390	120670780	538.129	540
chr1	195797128	195798192	nsc_peakset3_peak_138	1000	*	-1	393.938	-1	498	5	5	195797128	195798141	479.666	493	195797143	195798192	393.938	488
chr4	67044441	67045672	nsc_peakset3_peak_139	1000	*	-1	391.389	-1	578	5	5	67044479	67045548	426.1	539	67044441	67045672	391.389	580
chr11	78938099	78939758	nsc_peakset3_peak_140	1000	*	-1	390.141	-1	809	5	5	78938199	78939701	390.141	704	78938099	78939758	478.707	815
chr5	128745881	128747191	nsc_peakset3_peak_141	1000	*	-1	388.35	-1	580	5	5	128745967	128746928	388.35	498	128745881	128747191	889.434	577
chr3	18175467	18177072	nsc_peakset3_peak_142	1000	*	-1	386.77	-1	1052	5	5	18176014	18177049	386.77	501	18175467	18177072	407.319	1057
chr18	7249271	7250512	nsc_peakset3_peak_143	1000	*	-1	383.707	-1	670	5	5	7249271	7250512	383.707	671	7249341	7250466	548.008	599
chr4	180045731	180048291	nsc_peakset3_peak_144	1000	*	-1	379.551	-1	638	5	5	180045837	180046868	379.551	538	180045731	180048291	490.414	632
chr21	33702392	33704405	nsc_peakset3_peak_145	1000	*	-1	370.363	-1	732	5	5	33702392	33703694	370.363	732	33702615	33704405	566.844	509
chr3	86863112	86865986	nsc_peakset3_peak_146	1000	*	-1	369.001	-1	1181	5	5	86863181	86865986	482.002	1664	86863112	86865370	369.001	630
chr3	61516666	61518302	nsc_peakset3_peak_147	1000	*	-1	367.975	-1	813	5	5	61516929	61518029	367.975	551	61516666	61518302	604.061	813
chr18	47026229	47027617	nsc_peakset3_peak_148	1000	*	-1	358.768	-1	524	5	5	47026272	47027402	358.768	480	47026229	47027617	625.186	526
chr7	20585739	20586900	nsc_peakset3_peak_149	1000	*	-1	357.186	-1	588	5	5	20585747	20586857	357.186	587	20585739	20586900	461.565	581
chr2	146117313	146118909	nsc_peakset3_peak_150	1000	*	-1	353.984	-1	1095	5	5	146117907	146118909	353.984	503	146117313	146118909	695.965	1093
chr6	169782761	169784252	nsc_peakset3_peak_151	1000	*	-1	352.176	-1	525	5	5	169782761	169784252	352.176	525	169782768	169783979	401.366	519
chr18	42323820	42325660	nsc_peakset3_peak_152	1000	*	-1	348.279	-1	1127	5	5	42324372	42325484	348.279	569	42323820	42325660	358.434	1134
chr13	67208472	67210317	nsc_peakset3_peak_153	1000	*	-1	341.008	-1	1299	5	5	67208472	67210313	532.927	1299	67209230	67210317	341.008	542
chr6	125154296	125155882	nsc_peakset3_peak_154	1000	*	-1	337.64	-1	962	5	5	125154296	125155769	337.64	958	125154350	125155882	510.807	913
chr4	87731642	87732935	nsc_peakset3_peak_155	1000	*	-1	336.918	-1	553	5	5	87731702	87732679	336.918	494	87731642	87732935	394.877	552
chr15	94879299	94881066	nsc_peakset3_peak_156	1000	*	-1	336.897	-1	1035	5	5	94879811	94881066	336.897	525	94879299	94880901	382.659	1034
chr15	38542588	38544311	nsc_peakset3_peak_157	1000	*	-1	336.594	-1	836	5	5	38542588	38543919	406.048	837	38542905	38544311	336.594	519
chr20	15200395	15203483	nsc_peakset3_peak_158	1000	*	-1	336.411	-1	1441	5	5	15200395	15203483	530.078	1440	15201096	15203065	336.411	742
chr4	87401455	87405223	nsc_peakset3_peak_159	1000	*	-1	334.168	-1	2749	5	5	87401921	87405223	334.168	2290	87401455	87404991	389.076	2743
chr15	95833057	95834550	nsc_peakset3_peak_160	1000	*	-1	333.206	-1	626	5	5	95833142	95834418	333.206	541	95833057	95834550	710.758	627
chr3	177306768	177308465	nsc_peakset3_peak_161	1000	*	-1	333.206	-1	1160	5	5	177306768	177308416	333.206	1160	177307372	177308465	452.578	557
chr4	87362347	87363663	nsc_peakset3_peak_162	1000	*	-1	332.97	-1	568	5	5	87362347	87363663	496.298	576	87362396	87363502	332.97	512
chr5	92247591	92249008	nsc_peakset3_peak_163	1000	*	-1	332.566	-1	579	5	5	92247612	92248857	345.817	557	92247591	92249008	332.566	580
chr5	146947195	146948577	nsc_peakset3_peak_164	1000	*	-1	330.158	-1	574	5	5	146947198	146948286	330.158	570	146947195	146948577	440.291	575
chr18	5970610	5971700	nsc_peakset3_peak_165	1000	*	-1	328.793	-1	600	5	5	5970610	5971666	328.793	600	5970616	5971700	533.091	594
chr14	97080382	97081539	nsc_peakset3_peak_166	1000	*	-1	325.095	-1	597	5	5	97080398	97081478	342.718	583	97080382	97081539	325.095	596
chr13	69287293	69289425	nsc_peakset3_peak_167	1000	*	-1	323.636	-1	1385	5	5	69287339	69289217	323.636	1343	69287293	69289425	378.58	1382
chr6	23084518	23085851	nsc_peakset3_peak_168	1000	*	-1	323.088	-1	730	5	5	23084708	23085668	323.088	540	23084518	23085851	873.282	730
chr10	92808790	92810500	nsc_peakset3_peak_169	1000	*	-1	319.518	-1	1017	5	5	92809165	92810500	319.518	641	92808790	92810477	348.468	1018
chr12	123717006	123718338	nsc_peakset3_peak_170	1000	*	-1	317.383	-1	822	5	5	123717114	123718299	378.005	714	123717006	123718338	317.383	822
chr10	114786675	114788749	nsc_peakset3_peak_171	1000	*	-1	313.622	-1	1147	5	5	114786881	114788652	313.622	944	114786675	114788749	414.993	1145
chr6	131318127	131319280	nsc_peakset3_peak_172	1000	*	-1	313.346	-1	564	5	5	131318208	131319280	339.109	483	131318127	131319192	313.346	564
chr1	26729568	26731052	nsc_peakset3_peak_173	1000	*	-1	312.094	-1	906	5	5	26729813	26730997	312.094	662	26729568	26731052	378.304	905
chr16	1047258	1048330	nsc_peakset3_peak_174	1000	*	-1	311.838	-1	560	5	5	1047258	1048330	324.653	562	1047330	1048262	311.838	487
chr5	109593208	109594817	nsc_peakset3_peak_175	1000	*	-1	311.39	-1	506	5	5	109593237	109594733	311.39	477	109593208	109594817	466.715	507
chr7	70039508	70041013	nsc_peakset3_peak_176	1000	*	-1	311.365	-1	558	5	5	70039589	70040970	311.365	478	70039508	70041013	684.633	557
chr6	53702666	53704112	nsc_peakset3_peak_177	1000	*	-1	311.293	-1	760	5	5	53702666	53704045	382.998	764	53702734	53704112	311.293	689
chr6	151621120	151622189	nsc_peakset3_peak_178	1000	*	-1	311.264	-1	499	5	5	151621120	151622103	348.662	498	151621159	151622189	311.264	462
chr3	193797090	193799125	nsc_peakset3_peak_179	1000	*	-1	307.406	-1	573	5	5	193797122	193798347	307.406	545	193797090	193799125	405.842	570
chr5	100162660	100164186	nsc_peakset3_peak_180	1000	*	-1	306.494	-1	671	5	5	100162761	100164186	372.036	572	100162660	100163874	306.494	669
chr1	107295280	107296921	nsc_peakset3_peak_181	1000	*	-1	305.892	-1	638	5	5	107295280	107296527	438.915	638	107295441	107296921	305.892	477
chr7	20350363	20351421	nsc_peakset3_peak_182	1000	*	-1	304.691	-1	491	5	5	20350364	20351421	304.93	491	20350363	20351359	304.691	490
chr7	110011347	110012557	nsc_peakset3_peak_183	1000	*	-1	304.349	-1	580	5	5	110011383	110012460	304.349	567	110011347	110012557	351.836	558
chr5	45252799	45253867	nsc_peakset3_peak_184	1000	*	-1	303.467	-1	529	5	5	45252801	45253867	303.467	529	45252799	45253866	308.278	528
chr5	87961251	87963808	nsc_peakset3_peak_185	1000	*	-1	301.934	-1	648	5	5	87961271	87963720	301.934	715	87961251	87963808	333.005	561
chr22	36780757	36782247	nsc_peakset3_peak_186	1000	*	-1	299.319	-1	594	5	5	36780782	36782187	318.881	569	36780757	36782247	299.319	595
chr9	74007477	74009082	nsc_peakset3_peak_187	1000	*	-1	298.235	-1	541	5	5	74007495	74009069	365.561	524	74007477	74009082	298.235	540
chr21	16813046	16814185	nsc_peakset3_peak_188	1000	*	-1	295.325	-1	529	5	5	16813096	16814185	308.639	479	16813046	16814162	295.325	529
chr2	170141686	170143767	nsc_peakset3_peak_189	1000	*	-1	295.129	-1	555	5	5	170141686	170143767	385.283	555	170141712	170143578	295.129	530
chr13	80933126	80935331	nsc_peakset3_peak_190	1000	*	-1	294.958	-1	971	5	5	80933126	80934626	343.503	973	80933185	80935331	294.958	911
chr11	99147515	99148846	nsc_peakset3_peak_191	1000	*	-1	294.945	-1	599	5	5	99147599	99148664	294.945	524	99147515	99148846	385.095	591
chr13	104491554	104492994	nsc_peakset3_peak_192	1000	*	-1	293.982	-1	511	5	5	104491554	104492821	318.179	511	104491559	104492994	293.982	506
chrX	21923237	21924776	nsc_peakset3_peak_193	1000	*	-1	292.966	-1	550	5	5	21923237	21924390	292.966	549	21923249	21924776	308.855	539
chr4	4845317	4846417	nsc_peakset3_peak_194	1000	*	-1	291.672	-1	529	5	5	4845317	4846346	291.672	528	4845380	4846417	444.585	468
chr11	31082079	31083945	nsc_peakset3_peak_195	1000	*	-1	291.34	-1	615	5	5	31082174	31083945	291.34	516	31082079	31083387	558.985	619
chr6	128743036	128744278	nsc_peakset3_peak_196	1000	*	-1	285.659	-1	534	5	5	128743050	128744060	285.659	519	128743036	128744278	359.328	535
chr15	70391604	70392705	nsc_peakset3_peak_197	1000	*	-1	284.49	-1	512	5	5	70391604	70392705	325.517	512	70391637	70392593	284.49	480
chr1	60135249	60136285	nsc_peakset3_peak_198	1000	*	-1	284.226	-1	544	5	5	60135249	60136268	446.606	545	60135253	60136285	284.226	539
chr3	181470911	181472001	nsc_peakset3_peak_199	1000	*	-1	283.743	-1	572	5	5	181470978	181471934	283.743	504	181470911	181472001	300.129	573
chr1	3164942	3166935	nsc_peakset3_peak_200	1000	*	-1	282.577	-1	1389	5	5	3165220	3166899	282.577	1107	3164942	3166935	339.636	1394
chr21	34485088	34486203	nsc_peakset3_peak_201	1000	*	-1	280.827	-1	569	5	5	34485172	34486132	280.827	487	34485088	34486203	471.032	567
chr16	76095752	76096915	nsc_peakset3_peak_202	1000	*	-1	279.46	-1	567	5	5	76095824	76096915	351.436	501	76095752	76096897	279.46	562
chr14	79949475	79951047	nsc_peakset3_peak_203	1000	*	-1	278.276	-1	577	5	5	79949579	79950717	278.276	471	79949475	79951047	317.299	580
chr15	76668647	76670044	nsc_peakset3_peak_204	1000	*	-1	278.268	-1	712	5	5	76668647	76670044	278.268	714	76668838	76669844	305.875	520
chr5	136540361	136541991	nsc_peakset3_peak_205	1000	*	-1	276.96	-1	562	5	5	136540394	136541991	319.432	526	136540361	136541474	276.96	566
chr15	38360779	38362432	nsc_peakset3_peak_206	1000	*	-1	274.191	-1	623	5	5	38360835	38362227	274.191	568	38360779	38362432	276.578	623
chr13	102685930	102687260	nsc_peakset3_peak_207	1000	*	-1	273.798	-1	581	5	5	102685984	102687147	273.798	552	102685930	102687260	343.061	556
chr1	20063522	20064689	nsc_peakset3_peak_208	1000	*	-1	273.542	-1	572	5	5	20063577	20064638	273.542	524	20063522	20064689	320.065	566
chr17	55630824	55632093	nsc_peakset3_peak_209	1000	*	-1	272.548	-1	663	5	5	55630881	55632093	329.234	608	55630824	55632005	272.548	661
chr11	107537500	107539087	nsc_peakset3_peak_210	1000	*	-1	270.381	-1	584	5	5	107537500	107539087	368.084	584	107537525	107539064	270.381	560
chr5	2205875	2207347	nsc_peakset3_peak_211	1000	*	-1	270.341	-1	725	5	5	2205875	2207347	423.146	725	2205893	2207214	270.341	707
chr20	14168932	14170670	nsc_peakset3_peak_212	1000	*	-1	269.491	-1	807	5	5	14169185	14170670	318.429	558	14168932	14170556	269.491	804
chr7	20362902	20363953	nsc_peakset3_peak_213	1000	*	-1	268.998	-1	531	5	5	20362917	20363947	268.998	518	20362902	20363953	326.901	530
chr2	174471178	174472882	nsc_peakset3_peak_214	1000	*	-1	268.406	-1	714	5	5	174471335	174472578	268.406	557	174471178	174472882	395.523	714
chr4	124707980	124709297	nsc_peakset3_peak_215	1000	*	-1	266.23	-1	801	5	5	124708246	124709251	266.23	538	124707980	124709297	389.429	799
chr18	73495939	73497113	nsc_peakset3_peak_216	1000	*	-1	265.817	-1	587	5	5	73495939	73497094	414.861	587	73495964	73497113	265.817	562
chr2	176698959	176700066	nsc_peakset3_peak_217	1000	*	-1	262.301	-1	566	5	5	176699034	176700066	281.639	488	176698959	176700030	262.301	570
chr4	156061790	156062910	nsc_peakset3_peak_218	1000	*	-1	261.857	-1	547	5	5	156061790	156062866	401.918	546	156061846	156062910	261.857	492
chr3	106781375	106782433	nsc_peakset3_peak_219	1000	*	-1	260.813	-1	543	5	5	106781375	106782356	269.793	544	106781390	106782433	260.813	527
chr4	124384631	124385828	nsc_peakset3_peak_220	1000	*	-1	260.136	-1	567	5	5	124384631	124385828	302.576	569	124384642	124385750	260.136	555
chr5	93155118	93156287	nsc_peakset3_peak_221	1000	*	-1	259.464	-1	521	5	5	93155170	93156081	259.464	475	93155118	93156287	363.044	516
chr2	134468176	134469582	nsc_peakset3_peak_222	1000	*	-1	258.949	-1	814	5	5	134468280	134469566	305.137	721	134468176	134469582	258.949	803
chr10	94754993	94756110	nsc_peakset3_peak_223	1000	*	-1	258.383	-1	522	5	5	94754993	94756110	353.243	522	94755039	94756052	258.383	477
chr18	6737380	6739086	nsc_peakset3_peak_224	1000	*	-1	257.599	-1	545	5	5	6737422	6739078	257.599	501	6737380	6739086	353.013	548
chr13	42513282	42514298	nsc_peakset3_peak_225	1000	*	-1	256.89	-1	476	5	5	42513282	42514215	256.89	476	42513301	42514298	427.963	458
chr10	104554750	104555883	nsc_peakset3_peak_226	1000	*	-1	256.343	-1	567	5	5	104554750	104555805	256.343	569	104554769	104555883	444.691	546
chr7	113799960	113801574	nsc_peakset3_peak_227	1000	*	-1	255.884	-1	1103	5	5	113800501	113801566	581.751	564	113799960	113801574	255.884	1101
chr6	23589863	23591590	nsc_peakset3_peak_228	1000	*	-1	255.453	-1	571	5	5	23589863	23591212	255.453	582	23589896	23591590	286.36	527
chr6	165711297	165712968	nsc_peakset3_peak_229	1000	*	-1	255.34	-1	837	5	5	165711602	165712913	290.055	529	165711297	165712968	255.34	840
chr2	86461996	86463114	nsc_peakset3_peak_230	1000	*	-1	254.42	-1	577	5	5	86462039	86463114	280.758	537	86461996	86463074	254.42	575
chr2	157766188	157767820	nsc_peakset3_peak_231	1000	*	-1	252.663	-1	485	5	5	157766192	157767820	259.833	485	157766188	157767810	252.663	481
chr8	19728241	19730246	nsc_peakset3_peak_232	1000	*	-1	252.2	-1	1487	5	5	19728241	19730238	252.2	1488	19728450	19730246	322.476	1278
chr4	124939674	124940775	nsc_peakset3_peak_233	1000	*	-1	250.383	-1	519	5	5	124939674	124940775	250.383	524	124939690	124940719	281.021	499
chr16	47112216	47114615	nsc_peakset3_peak_234	1000	*	-1	248.242	-1	1761	5	5	47112216	47114480	270.564	1754	47113480	47114615	248.242	505
chr5	136536272	136537664	nsc_peakset3_peak_235	1000	*	-1	246.988	-1	514	5	5	136536277	136537664	246.988	502	136536272	136537304	259.707	521
chr4	67659640	67660767	nsc_peakset3_peak_236	1000	*	-1	246.865	-1	558	5	5	67659670	67660704	246.865	516	67659640	67660767	335.166	570
chr6	23874927	23875999	nsc_peakset3_peak_237	1000	*	-1	246.728	-1	547	5	5	23874927	23875996	246.728	548	23874981	23875999	310.339	493
chr14	33196949	33199943	nsc_peakset3_peak_238	1000	*	-1	245.93	-1	1581	5	5	33196949	33199901	245.93	1581	33197070	33199943	284.638	1461
chr1	244281387	244282934	nsc_peakset3_peak_239	1000	*	-1	245.84	-1	961	5	5	244281445	244282844	245.84	900	244281387	244282934	268.563	965
chr11	20279596	20281180	nsc_peakset3_peak_240	1000	*	-1	245.84	-1	704	5	5	20279749	20280855	245.84	554	20279596	20281180	685.972	701
chr1	214377945	214379122	nsc_peakset3_peak_241	1000	*	-1	244.717	-1	575	5	5	214377998	214379122	244.717	526	214377945	214379120	373.74	572
chr2	210478505	210480503	nsc_peakset3_peak_242	1000	*	-1	242.392	-1	1041	5	5	210478884	210480500	242.392	658	210478505	210480503	403.538	1046
chr13	39452962	39454000	nsc_peakset3_peak_243	1000	*	-1	240.591	-1	529	5	5	39453002	39454000	240.591	490	39452962	39453974	289.045	528
chr5	172191992	172193346	nsc_peakset3_peak_244	1000	*	-1	239.734	-1	493	5	5	172192010	172192958	239.734	476	172191992	172193346	241.773	493
chr12	69400761	69402808	nsc_peakset3_peak_245	1000	*	-1	239.22	-1	1253	5	5	69400967	69402808	293.613	1047	69400761	69402505	239.22	1254
chr6	141862476	141863732	nsc_peakset3_peak_246	1000	*	-1	239.209	-1	731	5	5	141862692	141863706	355.799	525	141862476	141863732	239.209	722
chr16	61446384	61447929	nsc_peakset3_peak_247	1000	*	-1	238.468	-1	681	5	5	61446528	61447557	238.468	546	61446384	61447929	438.171	672
chrX	96339035	96340038	nsc_peakset3_peak_248	1000	*	-1	236.633	-1	495	5	5	96339045	96340033	236.633	490	96339035	96340038	236.79	490
chr2	21492230	21493849	nsc_peakset3_peak_249	1000	*	-1	236.26	-1	960	5	5	21492621	21493849	236.26	592	21492230	21493648	236.329	938
chr16	71288024	71291272	nsc_peakset3_peak_250	1000	*	-1	235.325	-1	1946	5	5	71288740	71290419	235.325	1232	71288024	71291272	342.849	1945
chr1	230412567	230413976	nsc_peakset3_peak_251	1000	*	-1	235.145	-1	563	5	5	230412567	230413976	333.409	556	230412577	230413766	235.145	561
chr15	97136921	97137975	nsc_peakset3_peak_252	1000	*	-1	234.461	-1	520	5	5	97136921	97137930	234.461	521	97136926	97137975	317.677	514
chr5	123996487	123998871	nsc_peakset3_peak_253	1000	*	-1	233.875	-1	1682	5	5	123996616	123998871	238.422	1553	123996487	123998733	233.875	1683
chr18	7878030	7879493	nsc_peakset3_peak_254	1000	*	-1	233.444	-1	462	5	5	7878049	7879152	233.444	440	7878030	7879493	248.464	465
chr15	96304461	96305917	nsc_peakset3_peak_255	1000	*	-1	231.612	-1	665	5	5	96304561	96305671	231.612	654	96304461	96305917	263.955	576
chr4	131031479	131032607	nsc_peakset3_peak_256	1000	*	-1	230.586	-1	553	5	5	131031479	131032539	230.586	555	131031532	131032607	244.68	498
chr8	68604715	68606441	nsc_peakset3_peak_257	1000	*	-1	229.083	-1	575	5	5	68604755	68606441	229.083	535	68604715	68605916	288.764	576
chr11	31685343	31687045	nsc_peakset3_peak_258	1000	*	-1	228.941	-1	560	5	5	31685408	31687045	228.941	492	31685343	31686742	261.069	563
chr9	135631999	135633311	nsc_peakset3_peak_259	1000	*	-1	226.578	-1	541	5	5	135631999	135633311	273.946	545	135632039	135633173	226.578	498
chr12	30123484	30125592	nsc_peakset3_peak_260	1000	*	-1	226.343	-1	953	5	5	30123641	30125450	226.343	792	30123484	30125592	264.558	957
chr10	90996837	90997997	nsc_peakset3_peak_261	1000	*	-1	226.113	-1	572	5	5	90996867	90997955	226.113	543	90996837	90997997	253.217	572
chr1	243909802	243911111	nsc_peakset3_peak_262	1000	*	-1	223.564	-1	562	5	5	243909802	243910995	223.564	556	243909825	243911111	277.736	546
chr7	90755708	90757465	nsc_peakset3_peak_263	1000	*	-1	223.558	-1	508	5	5	90755771	90757260	223.558	445	90755708	90757465	232.622	509
chr5	82763023	82764196	nsc_peakset3_peak_264	1000	*	-1	223.465	-1	645	5	5	82763146	82764196	223.465	528	82763023	82764170	261.035	639
chr21	44841836	44843588	nsc_peakset3_peak_265	1000	*	-1	223.117	-1	846	5	5	44842152	44843317	223.117	528	44841836	44843588	303.191	849
chr4	161926623	161927653	nsc_peakset3_peak_266	1000	*	-1	223.065	-1	512	5	5	161926623	161927653	223.065	513	161926626	161927631	223.249	508
chr3	112323087	112325207	nsc_peakset3_peak_267	1000	*	-1	222.778	-1	708	5	5	112323277	112325207	228.639	516	112323087	112324599	222.778	710
chr1	201720335	201722072	nsc_peakset3_peak_268	1000	*	-1	222.668	-1	903	5	5	201720335	201722072	222.668	908	201720721	201721884	307.651	512
chr21	45053217	45055303	nsc_peakset3_peak_269	1000	*	-1	222.063	-1	1429	5	5	45053217	45055303	501.886	1428	45054105	45055284	222.063	543
chr18	19339516	19340588	nsc_peakset3_peak_270	1000	*	-1	220.044	-1	494	5	5	19339516	19340588	220.044	495	19339587	19340552	235.208	423
chr1	8766674	8767886	nsc_peakset3_peak_271	1000	*	-1	218.998	-1	539	5	5	8766711	8767886	240.566	503	8766674	8767671	218.998	538
chr9	117175558	117176943	nsc_peakset3_peak_272	1000	*	-1	218.168	-1	786	5	5	117175646	117176916	218.168	694	117175558	117176943	247.66	791
chr6	94284894	94286009	nsc_peakset3_peak_273	1000	*	-1	216.86	-1	578	5	5	94284990	94286009	216.86	482	94284894	94286007	414.993	579
chr15	68233702	68234724	nsc_peakset3_peak_274	1000	*	-1	216.397	-1	453	5	5	68233731	68234699	216.397	426	68233702	68234724	218.537	451
chr20	11330868	11332910	nsc_peakset3_peak_275	1000	*	-1	216.212	-1	928	5	5	11331299	11332910	237.468	498	11330868	11332450	216.212	927
chr1	242387444	242388989	nsc_peakset3_peak_276	1000	*	-1	215.517	-1	907	5	5	242387743	242388989	280.528	606	242387444	242388853	215.517	909
chr5	53996362	53997661	nsc_peakset3_peak_277	1000	*	-1	215.088	-1	761	5	5	53996362	53997661	443.105	761	53996428	53997635	215.088	696
chr4	87993903	87995538	nsc_peakset3_peak_278	1000	*	-1	213.49	-1	618	5	5	87993977	87995137	213.49	543	87993903	87995538	279.263	620
chr5	66542448	66543816	nsc_peakset3_peak_279	1000	*	-1	213.432	-1	522	5	5	66542549	66543517	213.432	425	66542448	66543816	235.134	519
chr11	41020173	41021192	nsc_peakset3_peak_280	1000	*	-1	211.218	-1	534	5	5	41020221	41021192	226.585	476	41020173	41021141	211.218	545
chr18	31677627	31678740	nsc_peakset3_peak_281	1000	*	-1	210.758	-1	657	5	5	31677627	31678710	210.758	653	31677730	31678740	226.811	558
chr4	143689191	143690551	nsc_peakset3_peak_282	1000	*	-1	210.22	-1	757	5	5	143689191	143690543	232.034	743	143689271	143690551	210.22	691
chr12	105409529	105410922	nsc_peakset3_peak_283	1000	*	-1	209.646	-1	619	5	5	105409529	105410705	272.779	553	105409621	105410922	209.646	594
chr5	97905643	97907137	nsc_peakset3_peak_284	1000	*	-1	208.705	-1	761	5	5	97905643	97907137	208.705	760	97905826	97907102	318.271	579
chr16	78990832	78992367	nsc_peakset3_peak_285	1000	*	-1	207.088	-1	993	5	5	78990924	78992367	207.088	894	78990832	78992341	293.559	1000
chr17	64529494	64530552	nsc_peakset3_peak_286	1000	*	-1	206.977	-1	522	5	5	64529549	64530516	206.977	466	64529494	64530552	314.727	523
chr8	49147569	49148844	nsc_peakset3_peak_287	1000	*	-1	206.453	-1	507	5	5	49147569	49148699	206.453	506	49147643	49148844	222.65	434
chr14	79451744	79453494	nsc_peakset3_peak_288	1000	*	-1	205.404	-1	616	5	5	79451754	79453015	205.404	612	79451744	79453494	213.672	610
chr15	64813460	64814656	nsc_peakset3_peak_289	1000	*	-1	204.119	-1	627	5	5	64813460	64814656	211.837	627	64813613	64814642	204.119	475
chr8	72130514	72131911	nsc_peakset3_peak_290	1000	*	-1	203.781	-1	884	5	5	72130514	72131911	203.781	883	72130667	72131882	321.874	732
chr7	50758008	50759240	nsc_peakset3_peak_291	1000	*	-1	203.637	-1	483	5	5	50758021	50759037	203.637	471	50758008	50759240	329.102	482
chr14	68943054	68944506	nsc_peakset3_peak_292	1000	*	-1	203.484	-1	747	5	5	68943101	68944366	203.484	702	68943054	68944506	312.027	745
chr8	51470087	51471480	nsc_peakset3_peak_293	1000	*	-1	203.307	-1	818	5	5	51470247	51471385	203.307	638	51470087	51471480	321.28	838
chr4	66454659	66456496	nsc_peakset3_peak_294	1000	*	-1	202.624	-1	864	5	5	66454770	66456496	202.624	1075	66454659	66456423	358.591	543
chr3	109073914	109075848	nsc_peakset3_peak_295	1000	*	-1	202.538	-1	627	5	5	109073914	109075848	205.175	622	109073978	109075742	202.538	568
chr15	97490627	97491923	nsc_peakset3_peak_296	1000	*	-1	202.473	-1	805	5	5	97490627	97491872	202.473	802	97490669	97491923	321.076	766
chr12	86475053	86476243	nsc_peakset3_peak_297	1000	*	-1	201.683	-1	671	5	5	86475200	86476213	201.683	524	86475053	86476243	220.288	672
chrX	31815440	31816956	nsc_peakset3_peak_298	1000	*	-1	201.564	-1	1019	5	5	31815814	31816956	201.564	641	31815440	31816953	242.136	1023
chr6	166188224	166189472	nsc_peakset3_peak_299	1000	*	-1	201.009	-1	559	5	5	166188279	166189472	273.476	505	166188224	166189390	201.009	559
chr5	90928398	90929563	nsc_peakset3_peak_300	1000	*	-1	200.96	-1	539	5	5	90928398	90929551	264.316	542	90928479	90929563	200.96	455
chr9	83050197	83051270	nsc_peakset3_peak_301	1000	*	-1	200.81	-1	537	5	5	83050250	83051222	200.81	485	83050197	83051270	226.842	536
chr4	11844758	11846634	nsc_peakset3_peak_302	1000	*	-1	199.922	-1	846	5	5	11844882	11846355	199.922	720	11844758	11846634	322.433	849
chr8	138196603	138197655	nsc_peakset3_peak_303	1000	*	-1	199.741	-1	526	5	5	138196603	138197585	256.271	526	138196618	138197655	199.741	512
chr5	14156495	14157452	nsc_peakset3_peak_304	1000	*	-1	199.482	-1	475	5	5	14156495	14157452	199.482	474	14156527	14157449	249.128	445
chr4	62201929	62203576	nsc_peakset3_peak_305	1000	*	-1	199.28	-1	1107	5	5	62202309	62203568	199.28	731	62201929	62203576	257.804	1104
chr12	3327451	3328827	nsc_peakset3_peak_306	1000	*	-1	198.995	-1	487	5	5	3327451	3328657	232.224	492	3327498	3328827	198.995	436
chr2	168127725	168129120	nsc_peakset3_peak_307	1000	*	-1	198.485	-1	878	5	5	168128116	168129086	198.485	488	168127725	168129120	201.394	878
chr16	55533295	55534606	nsc_peakset3_peak_308	1000	*	-1	198.478	-1	768	5	5	55533500	55534546	242.177	567	55533295	55534606	198.478	764
chr20	20375893	20377789	nsc_peakset3_peak_309	1000	*	-1	197.935	-1	1200	5	5	20376580	20377709	197.935	511	20375893	20377789	233.015	1203
chr11	122099812	122100891	nsc_peakset3_peak_310	1000	*	-1	197.894	-1	538	5	5	122099874	122100891	216.276	478	122099812	122100846	197.894	537
chr11	125032037	125034970	nsc_peakset3_peak_311	1000	*	-1	197.219	-1	2603	5	5	125032037	125034970	276.541	2597	125032101	125034934	197.219	2546
chr4	7905248	7907256	nsc_peakset3_peak_312	1000	*	-1	196.404	-1	783	5	5	7905248	7907256	339.203	784	7905420	7906500	196.404	611
chr2	6588786	6590330	nsc_peakset3_peak_313	1000	*	-1	196.399	-1	960	5	5	6588967	6590316	228.352	792	6588786	6590330	196.399	948
chr3	181439526	181440553	nsc_peakset3_peak_314	1000	*	-1	195.873	-1	496	5	5	181439534	181440553	234.127	490	181439526	181440457	195.873	494
chr10	84917229	84918452	nsc_peakset3_peak_315	1000	*	-1	195.409	-1	476	5	5	84917229	84918220	195.409	474	84917244	84918452	202.797	463
chr3	140799889	140801322	nsc_peakset3_peak_316	1000	*	-1	194.938	-1	533	5	5	140799892	140801179	194.938	529	140799889	140801322	208.126	534
chr3	107678303	107679318	nsc_peakset3_peak_317	1000	*	-1	194.176	-1	500	5	5	107678317	107679318	194.176	502	107678303	107679294	238.684	485
chr10	107415794	107417537	nsc_peakset3_peak_318	1000	*	-1	193.849	-1	909	5	5	107416172	107417190	193.849	536	107415794	107417537	214.8	905
chr1	56901167	56903732	nsc_peakset3_peak_319	1000	*	-1	193.845	-1	585	5	5	56901246	56903481	193.845	503	56901167	56903732	319.251	589
chr2	134174733	134176304	nsc_peakset3_peak_320	1000	*	-1	193.667	-1	1051	5	5	134174733	134176304	193.667	1056	134174768	134176282	246.412	1012
chr11	103600357	103601642	nsc_peakset3_peak_321	1000	*	-1	193.589	-1	804	5	5	103600357	103601631	193.589	797	103600428	103601642	301.767	740
chr9	98905622	98906966	nsc_peakset3_peak_322	1000	*	-1	192.558	-1	614	5	5	98905699	98906966	288.415	540	98905622	98906751	192.558	612
chr4	117450886	117451944	nsc_peakset3_peak_323	1000	*	-1	191.094	-1	535	5	5	117450902	117451890	191.094	518	117450886	117451944	266.475	537
chr16	65633515	65634563	nsc_peakset3_peak_324	1000	*	-1	191.036	-1	546	5	5	65633540	65634552	191.036	521	65633515	65634563	222.113	546
chr7	151405911	151407395	nsc_peakset3_peak_325	1000	*	-1	190.996	-1	989	5	5	151405911	151407395	261.593	1009	151405946	151407317	190.996	934
chr13	67036763	67037851	nsc_peakset3_peak_326	1000	*	-1	190.963	-1	551	5	5	67036807	67037851	213.402	508	67036763	67037812	190.963	551
chr5	51373067	51375591	nsc_peakset3_peak_327	1000	*	-1	190.793	-1	1498	5	5	51373477	51375061	190.793	1097	51373067	51375591	339.208	1489
chr3	168523722	168525899	nsc_peakset3_peak_328	1000	*	-1	190.55	-1	1716	5	5	168524075	168525895	190.55	1395	168523722	168525899	288.451	1684
chr5	94086581	94087789	nsc_peakset3_peak_329	1000	*	-1	189.957	-1	778	5	5	94086581	94087783	231.638	778	94086618	94087789	189.957	742
chr18	33834777	33836266	nsc_peakset3_peak_330	1000	*	-1	189.647	-1	530	5	5	33834777	33836266	189.647	534	33834796	33835823	193.565	508
chr6	69820876	69822174	nsc_peakset3_peak_331	1000	*	-1	189.502	-1	518	5	5	69820876	69822174	189.502	519	69820911	69821913	194.399	483
chr10	85668397	85669569	nsc_peakset3_peak_332	1000	*	-1	188.261	-1	542	5	5	85668504	85669435	188.261	434	85668397	85669569	297.598	544
chr13	95635877	95636836	nsc_peakset3_peak_333	1000	*	-1	187.84	-1	507	5	5	95635880	95636836	187.84	500	95635877	95636805	203.534	511
chr1	84206789	84208073	nsc_peakset3_peak_334	1000	*	-1	187.58	-1	515	5	5	84206795	84207882	188.495	514	84206789	84208073	187.58	511
chr4	183056764	183059552	nsc_peakset3_peak_335	1000	*	-1	187.502	-1	1910	5	5	183057284	183059175	278.955	1391	183056764	183059552	187.502	1910
chr12	40456641	40457880	nsc_peakset3_peak_336	1000	*	-1	186.601	-1	609	5	5	40456641	40457723	186.601	584	40456685	40457880	248.486	591
chr14	33193870	33195079	nsc_peakset3_peak_337	1000	*	-1	186.239	-1	708	5	5	33193870	33195062	186.239	729	33193916	33195079	221.735	641
chr7	84040582	84042392	nsc_peakset3_peak_338	1000	*	-1	185.506	-1	825	5	5	84040973	84042218	261.443	434	84040582	84042392	185.506	825
chr6	101001001	101002081	nsc_peakset3_peak_339	1000	*	-1	185.178	-1	506	5	5	101001008	101001973	185.178	499	101001001	101002081	241.301	507
chr10	20473728	20474774	nsc_peakset3_peak_340	1000	*	-1	185.095	-1	515	5	5	20473728	20474706	214.353	517	20473783	20474774	185.095	459
chr4	1787167	1788256	nsc_peakset3_peak_341	1000	*	-1	184.662	-1	523	5	5	1787205	1788256	196.282	487	1787167	1788240	184.662	522
chr16	84591598	84592676	nsc_peakset3_peak_342	1000	*	-1	184.598	-1	608	5	5	84591686	84592630	184.598	522	84591598	84592676	271.779	606
chr3	84258270	84259469	nsc_peakset3_peak_343	1000	*	-1	184.538	-1	536	5	5	84258270	84259359	279.559	532	84258337	84259469	184.538	473
chr1	232730594	232731727	nsc_peakset3_peak_344	1000	*	-1	183.87	-1	576	5	5	232730695	232731727	190.704	523	232730594	232731688	183.87	529
chr3	147647810	147648877	nsc_peakset3_peak_345	1000	*	-1	182.501	-1	574	5	5	147647905	147648858	182.501	482	147647810	147648877	390.909	571
chr11	88998714	89000021	nsc_peakset3_peak_346	1000	*	-1	181.675	-1	561	5	5	88998821	89000021	195.214	452	88998714	88999679	181.675	564
chr4	157032550	157033644	nsc_peakset3_peak_347	1000	*	-1	181.314	-1	557	5	5	157032550	157033644	279.198	556	157032686	157033619	181.314	422
chr2	144894439	144896284	nsc_peakset3_peak_348	1000	*	-1	180.533	-1	1327	5	5	144894756	144896211	180.533	1015	144894439	144896284	231.979	1322
chr5	124989833	124991990	nsc_peakset3_peak_349	1000	*	-1	180.139	-1	1640	5	5	124989833	124991990	180.139	1640	124989873	124991924	211.052	1600
chr2	192135244	192136574	nsc_peakset3_peak_350	1000	*	-1	179.816	-1	579	5	5	192135300	192136574	179.816	522	192135244	192136321	285.156	580
chr6	144071755	144072762	nsc_peakset3_peak_351	1000	*	-1	178.653	-1	545	5	5	144071785	144072762	178.653	517	144071755	144072719	188.531	543
chr11	31733883	31734927	nsc_peakset3_peak_352	1000	*	-1	177.937	-1	537	5	5	31733883	31734927	177.937	537	31733911	31734837	199.817	510
chr9	84304458	84305452	nsc_peakset3_peak_353	1000	*	-1	177.606	-1	450	5	5	84304458	84305452	201.433	451	84304589	84305300	177.606	319
chr1	77482004	77483154	nsc_peakset3_peak_354	1000	*	-1	177.253	-1	604	5	5	77482056	77483111	177.253	535	77482004	77483154	243.865	621
chr1	87441386	87442353	nsc_peakset3_peak_355	1000	*	-1	177.221	-1	511	5	5	87441416	87442318	193.656	481	87441386	87442353	177.221	511
chr13	99493783	99495566	nsc_peakset3_peak_356	1000	*	-1	176.832	-1	656	5	5	99493783	99494912	176.832	657	99493902	99495566	306.341	537
chr5	96580559	96582488	nsc_peakset3_peak_357	1000	*	-1	175.887	-1	537	5	5	96580559	96581720	175.887	552	96580632	96582488	265.373	450
chr11	86793573	86794795	nsc_peakset3_peak_358	1000	*	-1	175.545	-1	617	5	5	86793601	86794795	175.545	590	86793573	86794719	327.343	616
chr7	84696098	84697581	nsc_peakset3_peak_359	1000	*	-1	175.318	-1	720	5	5	84696352	84697581	175.318	460	84696098	84697343	190.791	727
chr9	113674210	113676724	nsc_peakset3_peak_360	1000	*	-1	175.227	-1	1173	5	5	113674220	113675830	175.227	1167	113674210	113676724	204.612	1170
chr7	78228691	78229682	nsc_peakset3_peak_361	1000	*	-1	173.868	-1	487	5	5	78228691	78229682	223.62	492	78228757	78229670	173.868	416
chr8	38720847	38722161	nsc_peakset3_peak_362	1000	*	-1	173.549	-1	508	5	5	38720847	38721874	209.299	496	38720901	38722161	173.549	466
chr7	85957892	85959281	nsc_peakset3_peak_363	1000	*	-1	173.295	-1	757	5	5	85957980	85959281	226.83	716	85957892	85959209	173.295	710
chr2	161587264	161589163	nsc_peakset3_peak_364	1000	*	-1	172.724	-1	1387	5	5	161588050	161589083	204.31	600	161587264	161589163	172.724	1389
chr2	152235423	152236375	nsc_peakset3_peak_365	1000	*	-1	172.71	-1	411	5	5	152235423	152236375	198.266	410	152235458	152236328	172.71	377
chr3	181076401	181077739	nsc_peakset3_peak_366	1000	*	-1	172.037	-1	819	5	5	181076441	181077739	172.037	785	181076401	181077706	264.604	814
chr5	152951825	152953180	nsc_peakset3_peak_367	1000	*	-1	171.612	-1	800	5	5	152951825	152953180	171.612	794	152951884	152953131	196.583	748
chr10	32048772	32050103	nsc_peakset3_peak_368	1000	*	-1	171.601	-1	538	5	5	32048830	32050103	171.601	482	32048772	32049774	182.703	536
chr1	68785126	68787143	nsc_peakset3_peak_369	1000	*	-1	170.799	-1	524	5	5	68785183	68786214	170.799	464	68785126	68787143	296.472	528
chr17	8191262	8192289	nsc_peakset3_peak_370	1000	*	-1	170.596	-1	512	5	5	8191295	8192289	170.596	484	8191262	8192233	204.163	507
chr1	82794438	82795858	nsc_peakset3_peak_371	1000	*	-1	170.012	-1	576	5	5	82794438	82795541	175.351	583	82794569	82795858	170.012	438
chr6	98103821	98105359	nsc_peakset3_peak_372	1000	*	-1	170	-1	611	5	5	98103821	98104981	170	611	98103880	98105359	274.808	553
chr7	129995627	129997043	nsc_peakset3_peak_373	1000	*	-1	169.358	-1	553	5	5	129995718	129997043	169.358	456	129995627	129996837	197.555	559
chr18	53902092	53904112	nsc_peakset3_peak_374	1000	*	-1	169.334	-1	683	5	5	53902092	53903485	220.177	692	53902357	53904112	169.334	409
chr2	109636529	109637541	nsc_peakset3_peak_375	1000	*	-1	169.188	-1	482	5	5	109636529	109637541	169.188	478	109636569	109637436	228.576	447
chr4	93441057	93442482	nsc_peakset3_peak_376	1000	*	-1	168.738	-1	889	5	5	93441471	93442482	168.738	474	93441057	93442458	229.143	890
chr13	66381981	66383018	nsc_peakset3_peak_377	1000	*	-1	168.693	-1	516	5	5	66381981	66382967	182.807	501	66381996	66383018	168.693	517
chr9	82185653	82186937	nsc_peakset3_peak_378	1000	*	-1	168.503	-1	727	5	5	82185653	82186937	230.776	727	82185800	82186927	168.503	580
chr18	55906799	55907795	nsc_peakset3_peak_379	1000	*	-1	168.232	-1	496	5	5	55906799	55907795	168.302	492	55906801	55907766	168.232	499
chr18	47045245	47046517	nsc_peakset3_peak_380	1000	*	-1	166.986	-1	589	5	5	47045277	47046301	166.986	562	47045245	47046517	337.431	585
chr9	119040501	119042268	nsc_peakset3_peak_381	1000	*	-1	166.72	-1	1166	5	5	119040501	119042268	166.72	1172	119040517	119042124	294.349	1145
chr2	25414116	25415866	nsc_peakset3_peak_382	1000	*	-1	166.03	-1	1228	5	5	25414709	25415781	166.03	636	25414116	25415866	265.682	1228
chr3	61439064	61440580	nsc_peakset3_peak_383	1000	*	-1	165.765	-1	733	5	5	61439283	61440580	165.765	510	61439064	61440528	239.231	737
chr9	87551401	87552946	nsc_peakset3_peak_384	1000	*	-1	165.158	-1	930	5	5	87551506	87552836	272.884	828	87551401	87552946	165.158	927
chr1	54792690	54794545	nsc_peakset3_peak_385	1000	*	-1	165.048	-1	441	5	5	54792690	54793650	165.048	441	54792693	54794545	211.419	438
chr1	172665317	172666706	nsc_peakset3_peak_386	1000	*	-1	164.776	-1	651	5	5	172665501	172666460	164.776	467	172665317	172666706	182.955	651
chr16	17315998	17317473	nsc_peakset3_peak_387	1000	*	-1	164.593	-1	996	5	5	17316553	17317470	186.545	441	17315998	17317473	164.593	997
chr21	46573194	46574323	nsc_peakset3_peak_388	1000	*	-1	164.23	-1	636	5	5	46573319	46574304	164.23	512	46573194	46574323	183.125	636
chr4	126278452	126279535	nsc_peakset3_peak_389	1000	*	-1	164.129	-1	504	5	5	126278458	126279484	171.863	504	126278452	126279535	164.129	499
chr5	52155169	52156230	nsc_peakset3_peak_390	1000	*	-1	163.948	-1	481	5	5	52155169	52156230	268.843	483	52155179	52156126	163.948	470
chr11	86299322	86300318	nsc_peakset3_peak_391	1000	*	-1	163.576	-1	533	5	5	86299322	86300302	163.576	518	86299347	86300318	184.937	523
chr5	22540782	22541860	nsc_peakset3_peak_392	1000	*	-1	163.327	-1	530	5	5	22540783	22541813	163.327	536	22540782	22541860	192.143	523
chr12	83261501	83262980	nsc_peakset3_peak_393	1000	*	-1	162.604	-1	497	5	5	83261531	83262562	162.604	463	83261501	83262980	177.883	501
chr5	124217695	124218805	nsc_peakset3_peak_394	1000	*	-1	162.481	-1	565	5	5	124217695	124218746	162.481	564	124217753	124218805	287.056	508
chr4	10927060	10928387	nsc_peakset3_peak_395	1000	*	-1	162.293	-1	806	5	5	10927114	10928318	162.293	754	10927060	10928387	304.522	805
chr11	105131270	105132343	nsc_peakset3_peak_396	1000	*	-1	161.845	-1	548	5	5	105131317	105132343	161.845	502	105131270	105132323	282.563	547
chr12	24508917	24510090	nsc_peakset3_peak_397	1000	*	-1	161.692	-1	502	5	5	24508917	24509942	202.931	501	24508945	24510090	161.692	476
chr16	79202520	79203766	nsc_peakset3_peak_398	1000	*	-1	161.305	-1	747	5	5	79202735	79203766	214.727	525	79202520	79203755	161.305	754
chr15	52871706	52872778	nsc_peakset3_peak_399	1000	*	-1	161.2	-1	582	5	5	52871791	52872698	161.2	492	52871706	52872778	233.793	587
chr5	94227284	94228347	nsc_peakset3_peak_400	1000	*	-1	161.146	-1	564	5	5	94227348	94228322	161.146	500	94227284	94228347	194.638	564
chr5	109271200	109272876	nsc_peakset3_peak_401	1000	*	-1	160.676	-1	500	5	5	109271200	109272744	160.676	498	109271250	109272876	207.111	453
chr16	51392648	51394000	nsc_peakset3_peak_402	1000	*	-1	160.448	-1	460	5	5	51392648	51393788	234.497	460	51392661	51394000	160.448	448
chr2	119287170	119288684	nsc_peakset3_peak_403	1000	*	-1	160.261	-1	517	5	5	119287170	119288684	206.165	518	119287221	119288217	160.261	466
chr6	19297787	19299738	nsc_peakset3_peak_404	1000	*	-1	160.205	-1	1085	5	5	19298072	19299310	160.205	803	19297787	19299738	241.143	1083
chr18	39687188	39689077	nsc_peakset3_peak_405	1000	*	-1	159.813	-1	739	5	5	39687188	39688627	159.813	735	39687205	39689077	186.936	726
chr16	50503308	50504468	nsc_peakset3_peak_406	1000	*	-1	159.687	-1	527	5	5	50503308	50504468	159.687	539	50503317	50504302	305.168	507
chr8	97940892	97942017	nsc_peakset3_peak_407	1000	*	-1	159.597	-1	596	5	5	97940892	97942017	159.597	594	97940945	97941981	233.793	546
chr11	41415791	41416876	nsc_peakset3_peak_408	1000	*	-1	159.57	-1	534	5	5	41415791	41416814	252.545	530	41415816	41416876	159.57	513
chr5	158384659	158385999	nsc_peakset3_peak_409	1000	*	-1	159.568	-1	503	5	5	158384688	158385870	159.568	480	158384659	158385999	239.811	497
chr12	45251549	45252611	nsc_peakset3_peak_410	1000	*	-1	159.562	-1	493	5	5	45251549	45252611	230.319	493	45251621	45252543	159.562	422
chr11	91959692	91961799	nsc_peakset3_peak_411	1000	*	-1	159.408	-1	1567	5	5	91959692	91961799	159.408	1568	91960482	91961785	163.748	776
chr13	71973286	71975461	nsc_peakset3_peak_412	1000	*	-1	159.398	-1	1012	5	5	71973632	71975386	159.398	559	71973286	71975461	223.296	1120
chr9	99101358	99103123	nsc_peakset3_peak_413	1000	*	-1	159.378	-1	712	5	5	99101640	99102575	159.378	429	99101358	99103123	195.888	713
chr7	28790393	28791350	nsc_peakset3_peak_414	1000	*	-1	158.837	-1	478	5	5	28790422	28791350	224.934	459	28790393	28791260	158.837	469
chr18	65507347	65508350	nsc_peakset3_peak_415	1000	*	-1	158.795	-1	507	5	5	65507347	65508344	160.018	514	65507407	65508350	158.795	441
chr10	22015150	22016368	nsc_peakset3_peak_416	1000	*	-1	158.555	-1	561	5	5	22015171	22016368	177.432	556	22015150	22016282	158.555	546
chr15	52016505	52017454	nsc_peakset3_peak_417	1000	*	-1	158.186	-1	510	5	5	52016522	52017454	158.186	487	52016505	52017448	162.975	517
chr1	232072661	232074486	nsc_peakset3_peak_418	1000	*	-1	157.767	-1	645	5	5	232072733	232074191	157.767	574	232072661	232074486	177.59	644
chr10	103205152	103206518	nsc_peakset3_peak_419	1000	*	-1	157.767	-1	530	5	5	103205158	103206242	157.767	520	103205152	103206518	246.448	534
chr3	90129701	90131052	nsc_peakset3_peak_420	1000	*	-1	157.494	-1	465	5	5	90129729	90130790	157.494	437	90129701	90131052	272.773	465
chr10	3257085	3258127	nsc_peakset3_peak_421	1000	*	-1	156.972	-1	523	5	5	3257138	3258112	175.952	471	3257085	3258127	156.972	522
chr1	2201740	2203723	nsc_peakset3_peak_422	1000	*	-1	156.432	-1	1210	5	5	2201855	2203695	169.095	1096	2201740	2203723	156.432	1210
chrX	41337239	41338235	nsc_peakset3_peak_423	1000	*	-1	156.176	-1	494	5	5	41337239	41338197	167.743	494	41337246	41338235	156.176	487
chr1	80318357	80320373	nsc_peakset3_peak_424	1000	*	-1	156.151	-1	1504	5	5	80318483	80320360	170.499	1389	80318357	80320373	156.151	1493
chr16	81744487	81745947	nsc_peakset3_peak_425	1000	*	-1	155.784	-1	884	5	5	81744854	81745947	192.528	518	81744487	81745805	155.784	884
chr12	24831202	24832748	nsc_peakset3_peak_426	1000	*	-1	155.725	-1	930	5	5	24831202	24832697	155.725	942	24831217	24832748	175.974	904
chr4	181033134	181034152	nsc_peakset3_peak_427	1000	*	-1	155.618	-1	511	5	5	181033134	181034152	155.618	507	181033202	181034125	170.485	447
chr16	77955942	77957203	nsc_peakset3_peak_428	1000	*	-1	155.383	-1	484	5	5	77955942	77956892	155.383	483	77955969	77957203	197.924	458
chr3	65663896	65665262	nsc_peakset3_peak_429	1000	*	-1	155.338	-1	555	5	5	65663896	65665262	155.338	555	65663985	65665159	169.103	466
chr7	91686299	91687639	nsc_peakset3_peak_430	1000	*	-1	155.338	-1	514	5	5	91686299	91687639	155.338	515	91686336	91687472	399.865	477
chr21	32710556	32711662	nsc_peakset3_peak_431	1000	*	-1	154.874	-1	501	5	5	32710567	32711524	177.253	485	32710556	32711662	154.874	506
chr13	113676736	113677843	nsc_peakset3_peak_432	1000	*	-1	154.848	-1	496	5	5	113676736	113677843	191.534	496	113676775	113677749	154.848	457
chr2	153608490	153609443	nsc_peakset3_peak_433	1000	*	-1	154.56	-1	475	5	5	153608490	153609380	154.56	475	153608504	153609443	249.468	461
chr12	121342123	121343048	nsc_peakset3_peak_434	1000	*	-1	154.503	-1	359	5	5	121342123	121342968	226.922	364	121342157	121343048	154.503	321
chr13	94795621	94796794	nsc_peakset3_peak_435	1000	*	-1	154.116	-1	704	5	5	94795621	94796794	154.116	704	94795825	94796788	175.179	500
chr10	54993217	54994269	nsc_peakset3_peak_436	1000	*	-1	153.816	-1	535	5	5	54993324	54994269	153.816	433	54993217	54994217	259.847	530
chr20	47378900	47381037	nsc_peakset3_peak_437	1000	*	-1	153.204	-1	1147	5	5	47378900	47380753	229.199	1148	47379575	47381037	153.204	472
chr12	59061806	59063295	nsc_peakset3_peak_438	1000	*	-1	153.169	-1	916	5	5	59062205	59063228	233.675	518	59061806	59063295	153.169	915
chr8	8401850	8403356	nsc_peakset3_peak_439	1000	*	-1	152.756	-1	794	5	5	8401850	8403356	171.932	796	8402035	8403304	152.756	607
chr9	38421047	38422467	nsc_peakset3_peak_440	1000	*	-1	152.562	-1	865	5	5	38421047	38422444	206.453	870	38421213	38422467	152.562	694
chr2	28913463	28915862	nsc_peakset3_peak_441	1000	*	-1	151.72	-1	1290	5	5	28913463	28915862	188.629	1270	28914260	28915253	151.72	514
chr5	123916533	123918351	nsc_peakset3_peak_442	1000	*	-1	150.901	-1	1308	5	5	123916533	123918329	150.901	1308	123916535	123918351	301.023	1307
chr9	99182500	99183707	nsc_peakset3_peak_443	1000	*	-1	150.845	-1	566	5	5	99182524	99183707	185.697	542	99182500	99183562	150.845	567
chr9	132724782	132727327	nsc_peakset3_peak_444	1000	*	-1	149.978	-1	1827	5	5	132725152	132727059	154.717	1455	132724782	132727327	149.978	1829
chr4	77479712	77481271	nsc_peakset3_peak_445	1000	*	-1	149.935	-1	469	5	5	77479742	77481222	149.935	441	77479712	77481271	155.503	468
chr6	142149953	142152109	nsc_peakset3_peak_446	1000	*	-1	149.375	-1	1041	5	5	142150336	142152109	149.375	557	142149953	142151617	166.395	1143
chr1	92030243	92031649	nsc_peakset3_peak_447	1000	*	-1	149.226	-1	779	5	5	92030272	92031536	166.561	721	92030243	92031649	149.226	809
chr11	133294759	133296453	nsc_peakset3_peak_448	1000	*	-1	149.087	-1	557	5	5	133294811	133295819	149.087	502	133294759	133296453	153.505	560
chr5	92325855	92328230	nsc_peakset3_peak_449	1000	*	-1	148.419	-1	1786	5	5	92326368	92328230	214.286	1274	92325855	92328127	148.419	1785
chr10	35256193	35257467	nsc_peakset3_peak_450	1000	*	-1	147.773	-1	490	5	5	35256238	35257467	147.773	444	35256193	35257172	286.308	492
chr4	82419933	82421698	nsc_peakset3_peak_451	1000	*	-1	147.773	-1	1233	5	5	82420704	82421698	147.773	475	82419933	82421602	195.566	1220
chr5	127137502	127138528	nsc_peakset3_peak_452	1000	*	-1	147.648	-1	530	5	5	127137503	127138528	302.863	530	127137502	127138516	147.648	530
chr8	91464486	91465775	nsc_peakset3_peak_453	1000	*	-1	147.559	-1	735	5	5	91464661	91465694	147.559	561	91464486	91465775	213.234	734
chr2	174114613	174115874	nsc_peakset3_peak_454	1000	*	-1	147.508	-1	738	5	5	174114729	174115811	147.508	619	174114613	174115874	301.318	742
chr2	170479311	170480322	nsc_peakset3_peak_455	1000	*	-1	147.413	-1	476	5	5	170479311	170480322	234.816	476	170479338	170480286	147.413	450
chr16	74053211	74054745	nsc_peakset3_peak_456	1000	*	-1	147.386	-1	989	5	5	74053749	74054682	147.386	447	74053211	74054745	159.916	993
chr7	109957366	109959052	nsc_peakset3_peak_457	1000	*	-1	147.312	-1	630	5	5	109957483	109958673	147.312	504	109957366	109959052	155.784	639
chr2	201270325	201271435	nsc_peakset3_peak_458	1000	*	-1	146.64	-1	543	5	5	201270333	201271435	169.188	534	201270325	201271417	146.64	544
chr5	119789459	119790792	nsc_peakset3_peak_459	1000	*	-1	146.42	-1	822	5	5	119789544	119790792	219.797	741	119789459	119790712	146.42	819
chr7	71204330	71205425	nsc_peakset3_peak_460	1000	*	-1	146.389	-1	547	5	5	71204330	71205403	146.389	559	71204385	71205425	194.35	480
chr13	43579189	43580266	nsc_peakset3_peak_461	1000	*	-1	146.07	-1	590	5	5	43579272	43580266	212.079	507	43579189	43580164	146.07	591
chr1	68320853	68322328	nsc_peakset3_peak_462	1000	*	-1	146.035	-1	935	5	5	68320853	68322287	160.566	934	68321170	68322328	146.035	620
chr12	1696631	1698073	nsc_peakset3_peak_463	1000	*	-1	145.856	-1	651	5	5	1696762	1697956	145.856	522	1696631	1698073	237.12	649
chr8	102053591	102055593	nsc_peakset3_peak_464	1000	*	-1	145.633	-1	763	5	5	102053591	102055100	189.743	761	102053655	102055593	145.633	701
chr8	102829359	102830497	nsc_peakset3_peak_465	1000	*	-1	145.619	-1	505	5	5	102829389	102830475	145.619	491	102829359	102830497	152.694	489
chr20	14381651	14382824	nsc_peakset3_peak_466	1000	*	-1	145.222	-1	670	5	5	14381763	14382824	145.222	565	14381651	14382759	185.345	664
chr1	144940579	144942028	nsc_peakset3_peak_467	1000	*	-1	145.068	-1	727	5	5	144940665	144942028	145.068	643	144940579	144941920	196.282	726
chr6	21771348	21773684	nsc_peakset3_peak_468	1000	*	-1	144.765	-1	1562	5	5	21771645	21773684	144.765	1267	21771348	21773626	161.216	1561
chr5	87835427	87836535	nsc_peakset3_peak_469	1000	*	-1	144.541	-1	590	5	5	87835427	87836535	144.541	589	87835450	87836528	187.505	568
chr5	67488144	67490263	nsc_peakset3_peak_470	1000	*	-1	144.21	-1	1526	5	5	67488459	67490164	144.21	1210	67488144	67490263	279.854	1527
chr9	13759047	13760212	nsc_peakset3_peak_471	1000	*	-1	143.847	-1	629	5	5	13759047	13760130	143.847	609	13759078	13760212	149.928	618
chr8	94892270	94893298	nsc_peakset3_peak_472	1000	*	-1	143.418	-1	510	5	5	94892280	94893268	204.135	529	94892270	94893298	143.418	482
chr17	55839449	55841395	nsc_peakset3_peak_473	1000	*	-1	143.297	-1	1214	5	5	55839535	55841395	143.297	1114	55839449	55841199	232.903	1229
chr10	14438333	14439708	nsc_peakset3_peak_474	1000	*	-1	142.979	-1	833	5	5	14438333	14439697	342.549	832	14438602	14439708	142.979	565
chr2	42359410	42360642	nsc_peakset3_peak_475	1000	*	-1	142.891	-1	527	5	5	42359410	42360568	171.804	526	42359429	42360642	142.891	510
chr12	84560272	84561473	nsc_peakset3_peak_476	1000	*	-1	142.44	-1	549	5	5	84560316	84561473	142.44	507	84560272	84561309	232.22	547
chr10	25079232	25080337	nsc_peakset3_peak_477	1000	*	-1	142.333	-1	540	5	5	25079232	25080337	180.464	542	25079247	25080292	142.333	523
chr18	39430309	39431429	nsc_peakset3_peak_478	1000	*	-1	142.126	-1	486	5	5	39430356	39431429	142.126	436	39430309	39431370	283.759	490
chr13	84810889	84811911	nsc_peakset3_peak_479	1000	*	-1	142.045	-1	473	5	5	84810918	84811823	142.045	436	84810889	84811911	214.757	482
chr7	89466486	89467844	nsc_peakset3_peak_480	1000	*	-1	141.589	-1	491	5	5	89466486	89467844	199.279	492	89466575	89467475	141.589	402
chr2	151123241	151124911	nsc_peakset3_peak_481	1000	*	-1	141.478	-1	959	5	5	151123241	151124772	141.478	960	151123670	151124911	176.65	530
chr2	148310954	148312654	nsc_peakset3_peak_482	1000	*	-1	141.41	-1	490	5	5	148310954	148312654	141.41	490	148310978	148312265	185.095	467
chr20	13288239	13289446	nsc_peakset3_peak_483	1000	*	-1	141.338	-1	500	5	5	13288247	13289446	163.704	489	13288239	13289201	141.338	504
chr6	29591873	29592907	nsc_peakset3_peak_484	1000	*	-1	141.247	-1	510	5	5	29591873	29592907	155.501	512	29591882	29592879	141.247	500
chr10	84332097	84333507	nsc_peakset3_peak_485	1000	*	-1	140.321	-1	656	5	5	84332097	84333313	140.321	651	84332105	84333507	140.609	653
chr2	36082218	36083404	nsc_peakset3_peak_486	1000	*	-1	140.226	-1	658	5	5	36082218	36083404	140.226	660	36082368	36083400	149.957	507
chr6	139973079	139974948	nsc_peakset3_peak_487	1000	*	-1	140.106	-1	1382	5	5	139973079	139974948	143.439	1388	139973915	139974892	140.106	541
chr8	66055100	66056355	nsc_peakset3_peak_488	1000	*	-1	139.95	-1	695	5	5	66055100	66056326	139.95	698	66055109	66056355	238.333	684
chr1	244213863	244215788	nsc_peakset3_peak_489	1000	*	-1	139.944	-1	668	5	5	244214069	244215788	139.944	462	244213863	244215755	171.381	669
chr5	147412447	147413566	nsc_peakset3_peak_490	1000	*	-1	139.894	-1	601	5	5	147412488	147413566	178.114	548	147412447	147413514	139.894	614
chr18	54681946	54683493	nsc_peakset3_peak_491	1000	*	-1	139.433	-1	826	5	5	54681960	54683285	139.433	812	54681946	54683493	289.025	827
chr21	27562052	27563099	nsc_peakset3_peak_492	1000	*	-1	139.433	-1	549	5	5	27562126	27563099	139.433	476	27562052	27563048	157.73	548
chr15	67330800	67332715	nsc_peakset3_peak_493	1000	*	-1	138.974	-1	552	5	5	67330800	67332091	138.974	555	67330828	67332715	222.944	521
chr3	141050402	141051479	nsc_peakset3_peak_494	1000	*	-1	138.894	-1	514	5	5	141050463	141051423	138.894	458	141050402	141051479	163.635	510
chr15	97235902	97237251	nsc_peakset3_peak_495	1000	*	-1	138.831	-1	425	5	5	97235902	97236897	138.831	437	97235905	97237251	256.444	410
chr5	124081131	124084516	nsc_peakset3_peak_496	1000	*	-1	138.595	-1	575	5	5	124081170	124083989	138.694	546	124081131	124084516	138.595	565
chr6	66907806	66908920	nsc_peakset3_peak_497	1000	*	-1	138.558	-1	616	5	5	66907806	66908920	138.558	603	66907965	66908904	151.811	470
chr1	68759366	68760358	nsc_peakset3_peak_498	1000	*	-1	138.089	-1	430	5	5	68759406	68760358	145.278	386	68759366	68760260	138.089	434
chr3	175229991	175232133	nsc_peakset3_peak_499	1000	*	-1	137.864	-1	540	5	5	175230126	175232130	137.864	404	175229991	175232133	141.063	542
chr2	175636241	175637507	nsc_peakset3_peak_500	1000	*	-1	137.328	-1	583	5	5	175636291	175637339	137.328	533	175636241	175637507	211.089	584
chr12	9315853	9317268	nsc_peakset3_peak_501	1000	*	-1	136.3	-1	865	5	5	9315915	9317205	188.081	804	9315853	9317268	136.3	864
chr16	19757449	19758758	nsc_peakset3_peak_502	1000	*	-1	136.267	-1	529	5	5	19757499	19758568	136.267	460	19757449	19758758	157.444	548
chr5	112266716	112267883	nsc_peakset3_peak_503	1000	*	-1	136.262	-1	514	5	5	112266771	112267769	136.262	460	112266716	112267883	230.741	514
chr4	143673076	143674565	nsc_peakset3_peak_504	1000	*	-1	135.958	-1	757	5	5	143673185	143674565	135.958	620	143673076	143674316	197.739	786
chr9	126209434	126210963	nsc_peakset3_peak_505	1000	*	-1	135.454	-1	538	5	5	126209576	126210652	135.454	398	126209434	126210963	178.088	536
chr13	81173011	81174518	nsc_peakset3_peak_506	1000	*	-1	135.307	-1	1015	5	5	81173374	81174495	135.307	646	81173011	81174518	141.084	1022
chr3	153965165	153966545	nsc_peakset3_peak_507	1000	*	-1	135.306	-1	731	5	5	153965165	153966545	135.306	742	153965319	153966535	135.682	566
chr18	54441777	54444686	nsc_peakset3_peak_508	1000	*	-1	135.219	-1	1362	5	5	54442204	54444499	135.219	957	54441777	54444686	187.031	1341
chr1	94100835	94102543	nsc_peakset3_peak_509	1000	*	-1	135.146	-1	1160	5	5	94101428	94102543	135.146	567	94100835	94102481	179.846	1160
chr6	116878342	116879774	nsc_peakset3_peak_510	1000	*	-1	134.819	-1	892	5	5	116878342	116879712	134.819	891	116878743	116879774	275.958	492
chr13	102847963	102849331	nsc_peakset3_peak_511	1000	*	-1	134.8	-1	520	5	5	102847963	102849001	145.02	576	102848019	102849331	134.8	409
chr3	109955292	109957085	nsc_peakset3_peak_512	1000	*	-1	134.8	-1	678	5	5	109955345	109956690	161.243	625	109955292	109957085	134.8	679
chr16	49861583	49862597	nsc_peakset3_peak_513	1000	*	-1	134.752	-1	488	5	5	49861583	49862597	144.21	493	49861676	49862537	134.752	390
chr2	145218759	145220435	nsc_peakset3_peak_514	1000	*	-1	133.977	-1	494	5	5	145218759	145219785	204.395	487	145218816	145220435	133.977	445
chr12	95539911	95542164	nsc_peakset3_peak_515	1000	*	-1	133.675	-1	873	5	5	95539911	95542164	133.675	872	95540306	95542102	253.424	480
chr3	172856951	172858022	nsc_peakset3_peak_516	1000	*	-1	133.414	-1	509	5	5	172857014	172857882	133.414	445	172856951	172858022	198.808	510
chr9	135363590	135364841	nsc_peakset3_peak_517	1000	*	-1	133.047	-1	752	5	5	135363903	135364788	133.047	446	135363590	135364841	234.71	745
chr6	66126239	66127278	nsc_peakset3_peak_518	1000	*	-1	132.836	-1	551	5	5	66126266	66127218	152.663	528	66126239	66127278	132.836	548
chr10	21367437	21368385	nsc_peakset3_peak_519	1000	*	-1	132.534	-1	467	5	5	21367437	21368360	132.534	468	21367443	21368385	200.12	461
chr18	26901373	26902858	nsc_peakset3_peak_520	1000	*	-1	132.451	-1	749	5	5	26901667	26902675	158.137	450	26901373	26902858	132.451	755
chrX	73136806	73137946	nsc_peakset3_peak_521	1000	*	-1	131.821	-1	569	5	5	73136806	73137946	131.821	575	73136887	73137873	138.025	483
chr11	8463248	8464477	nsc_peakset3_peak_522	1000	*	-1	131.688	-1	721	5	5	8463488	8464477	131.688	474	8463248	8464473	135.633	729
chr1	79964907	79965928	nsc_peakset3_peak_523	1000	*	-1	131.382	-1	527	5	5	79964907	79965898	169.747	530	79964971	79965928	131.382	461
chr6	165061697	165062721	nsc_peakset3_peak_524	1000	*	-1	131.02	-1	467	5	5	165061697	165062651	131.02	497	165061698	165062721	174.836	437
chr7	38810523	38811586	nsc_peakset3_peak_525	1000	*	-1	130.541	-1	603	5	5	38810704	38811539	130.541	428	38810523	38811586	197.167	597
chr3	90346785	90348835	nsc_peakset3_peak_526	1000	*	-1	129.573	-1	1363	5	5	90346785	90348835	150.852	1358	90347658	90348763	129.573	495
chr1	243876418	243877625	nsc_peakset3_peak_527	1000	*	-1	129.557	-1	707	5	5	243876418	243877587	131.795	738	243876512	243877625	129.557	583
chr14	88829635	88830591	nsc_peakset3_peak_528	1000	*	-1	129.557	-1	536	5	5	88829646	88830581	153.691	525	88829635	88830591	129.557	537
chr4	63416994	63417949	nsc_peakset3_peak_529	1000	*	-1	129.31	-1	493	5	5	63416994	63417892	129.31	481	63417006	63417949	179.056	493
chr3	138443021	138444067	nsc_peakset3_peak_530	1000	*	-1	128.71	-1	470	5	5	138443021	138444067	128.71	471	138443042	138443998	168.149	449
chr8	126346005	126347101	nsc_peakset3_peak_531	1000	*	-1	128.402	-1	459	5	5	126346005	126346930	128.402	452	126346013	126347101	146.215	458
chr17	58754310	58755879	nsc_peakset3_peak_532	1000	*	-1	128.168	-1	462	5	5	58754310	58755432	173.659	465	58754323	58755879	128.168	446
chr1	212679632	212681554	nsc_peakset3_peak_533	1000	*	-1	127.794	-1	628	5	5	212679747	212681511	132.214	513	212679632	212681554	127.794	629
chr2	218154001	218154996	nsc_peakset3_peak_534	1000	*	-1	127.761	-1	466	5	5	218154029	218154960	127.761	436	218154001	218154996	183.041	468
chr16	77853960	77855058	nsc_peakset3_peak_535	1000	*	-1	127.453	-1	484	5	5	77854011	77854990	127.453	434	77853960	77855058	143.944	483
chr8	98445969	98447071	nsc_peakset3_peak_536	1000	*	-1	127.453	-1	608	5	5	98446040	98447071	127.453	524	98445969	98447044	210.773	622
chr2	205455636	205457191	nsc_peakset3_peak_537	1000	*	-1	127.147	-1	548	5	5	205455643	205457191	163.134	539	205455636	205456796	127.147	550
chr10	77873265	77874473	nsc_peakset3_peak_538	1000	*	-1	127.133	-1	580	5	5	77873265	77874473	127.133	578	77873312	77874409	142.957	535
chr16	3053417	3054236	nsc_peakset3_peak_539	1000	*	-1	127.133	-1	579	5	5	3053495	3054233	127.133	488	3053417	3054236	137.97	592
chr2	85991953	85993137	nsc_peakset3_peak_540	1000	*	-1	127.023	-1	726	5	5	85992041	85993121	132.225	642	85991953	85993137	127.023	723
chr18	4720146	4721205	nsc_peakset3_peak_541	1000	*	-1	126.893	-1	545	5	5	4720169	4721127	184.67	523	4720146	4721205	126.893	544
chr8	48589759	48591166	nsc_peakset3_peak_542	1000	*	-1	126.81	-1	498	5	5	48589782	48590769	126.81	478	48589759	48591166	144.325	495
chr15	70183073	70184266	nsc_peakset3_peak_543	1000	*	-1	126.794	-1	555	5	5	70183114	70184040	126.794	512	70183073	70184266	146.709	557
chr11	95783190	95784312	nsc_peakset3_peak_544	1000	*	-1	126.78	-1	564	5	5	95783190	95784263	126.78	565	95783194	95784312	158.303	560
chr1	82950927	82952562	nsc_peakset3_peak_545	1000	*	-1	126.584	-1	764	5	5	82950992	82952293	169.522	699	82950927	82952562	126.584	765
chr20	14354501	14355590	nsc_peakset3_peak_546	1000	*	-1	126.014	-1	460	5	5	14354501	14355505	150.801	461	14354507	14355590	126.014	454
chr1	210332282	210333562	nsc_peakset3_peak_547	1000	*	-1	125.976	-1	481	5	5	210332326	210333261	125.976	429	210332282	210333562	127.285	490
chr15	96253055	96254056	nsc_peakset3_peak_548	1000	*	-1	125.756	-1	505	5	5	96253099	96254056	125.756	467	96253055	96253997	132.053	499
chr3	109071428	109072631	nsc_peakset3_peak_549	1000	*	-1	125.756	-1	655	5	5	109071454	109072543	125.756	697	109071428	109072631	173.746	588
chr2	77855797	77857343	nsc_peakset3_peak_550	1000	*	-1	125.604	-1	1003	5	5	77856392	77857343	127.978	411	77855797	77857269	125.604	1000
chr6	44628677	44631565	nsc_peakset3_peak_551	1000	*	-1	125.591	-1	2057	5	5	44628677	44631565	155.665	2083	44628905	44631519	125.591	1804
chr9	87461493	87462737	nsc_peakset3_peak_552	1000	*	-1	125.422	-1	584	5	5	87461659	87462539	125.422	418	87461493	87462737	255.042	585
chr19	39109128	39110208	nsc_peakset3_peak_553	1000	*	-1	125.351	-1	538	5	5	39109128	39110208	125.351	538	39109205	39110194	168.054	462
chr6	21949437	21950398	nsc_peakset3_peak_554	1000	*	-1	125.088	-1	499	5	5	21949451	21950373	125.088	481	21949437	21950398	178.807	503
chrX	2759096	2760238	nsc_peakset3_peak_555	1000	*	-1	125.019	-1	471	5	5	2759096	2760110	150.403	471	2759140	2760238	125.019	428
chr9	127811209	127812441	nsc_peakset3_peak_556	1000	*	-1	125.009	-1	761	5	5	127811432	127812441	125.009	541	127811209	127812434	191.151	758
chr8	41263486	41265158	nsc_peakset3_peak_557	1000	*	-1	124.662	-1	939	5	5	41263486	41264933	124.662	936	41263819	41265158	138.098	609
chr13	72636443	72637476	nsc_peakset3_peak_558	1000	*	-1	124.234	-1	486	5	5	72636472	72637476	151.721	453	72636443	72637416	124.234	491
chr6	147548933	147549946	nsc_peakset3_peak_559	1000	*	-1	123.857	-1	497	5	5	147548933	147549879	123.857	498	147548936	147549946	155.282	494
chr5	163680379	163681522	nsc_peakset3_peak_560	1000	*	-1	123.838	-1	624	5	5	163680379	163681522	151.514	644	163680482	163681483	123.838	501
chr13	72511140	72512151	nsc_peakset3_peak_561	1000	*	-1	123.553	-1	511	5	5	72511140	72512141	123.553	511	72511178	72512151	141.66	474
chr3	166492776	166494013	nsc_peakset3_peak_562	1000	*	-1	123.394	-1	546	5	5	166492918	166493870	123.394	397	166492776	166494013	135.48	554
chr6	157284810	157286402	nsc_peakset3_peak_563	1000	*	-1	123.332	-1	507	5	5	157284810	157286402	123.332	500	157284852	157286364	135.633	473
chr3	95038508	95039668	nsc_peakset3_peak_564	1000	*	-1	122.884	-1	621	5	5	95038652	95039548	122.884	485	95038508	95039668	152.4	613
chr10	22914475	22916647	nsc_peakset3_peak_565	1000	*	-1	122.746	-1	629	5	5	22914475	22915848	130.786	639	22914598	22916647	122.746	497
chr13	53529326	53531307	nsc_peakset3_peak_566	1000	*	-1	122.734	-1	717	5	5	53529326	53530568	122.734	713	53529445	53531307	150.778	602
chr12	121648239	121649192	nsc_peakset3_peak_567	1000	*	-1	122.616	-1	421	5	5	121648262	121649192	122.616	392	121648239	121649179	154.054	427
chr2	53492326	53493833	nsc_peakset3_peak_568	1000	*	-1	122.616	-1	527	5	5	53492379	53493833	122.616	478	53492326	53493571	129.671	524
chr20	47035997	47037060	nsc_peakset3_peak_569	1000	*	-1	122.616	-1	517	5	5	47036119	47036972	122.616	396	47035997	47037060	146.055	516
chr13	84889322	84890610	nsc_peakset3_peak_570	1000	*	-1	122.33	-1	533	5	5	84889322	84890610	122.33	529	84889347	84890347	128.923	513
chr9	23933949	23935321	nsc_peakset3_peak_571	1000	*	-1	122.314	-1	795	5	5	23933949	23935199	163.704	784	23934038	23935321	122.314	717
chr1	100227019	100228741	nsc_peakset3_peak_572	1000	*	-1	122.166	-1	554	5	5	100227019	100228741	164.862	557	100227081	100228056	122.166	490
chrX	119492343	119493562	nsc_peakset3_peak_573	1000	*	-1	122.149	-1	461	5	5	119492361	119493256	122.149	445	119492343	119493562	185.13	460
chr10	94753146	94754275	nsc_peakset3_peak_574	1000	*	-1	121.926	-1	605	5	5	94753146	94754275	121.926	611	94753202	94754265	131.972	543
chr21	23173960	23174942	nsc_peakset3_peak_575	1000	*	-1	121.719	-1	521	5	5	23173981	23174847	121.719	501	23173960	23174942	121.872	520
chr3	156966268	156968003	nsc_peakset3_peak_576	1000	*	-1	121.649	-1	1331	5	5	156966268	156967994	124.118	1332	156966345	156968003	121.649	1253
chr13	95752335	95753773	nsc_peakset3_peak_577	1000	*	-1	121.561	-1	857	5	5	95752497	95753773	121.561	697	95752335	95753749	183.514	856
chr11	19208557	19209990	nsc_peakset3_peak_578	1000	*	-1	121.355	-1	832	5	5	19208557	19209990	129.396	909	19208776	19209973	121.355	536
chr1	145022983	145023905	nsc_peakset3_peak_579	1000	*	-1	120.949	-1	440	5	5	145022983	145023862	134.992	438	145022987	145023905	120.949	439
chr4	138463934	138465472	nsc_peakset3_peak_580	1000	*	-1	120.908	-1	544	5	5	138464026	138465187	128.97	446	138463934	138465472	120.908	550
chr1	144076278	144077254	nsc_peakset3_peak_581	1000	*	-1	120.834	-1	467	5	5	144076351	144077166	120.834	395	144076278	144077254	171.387	467
chr2	222424340	222425399	nsc_peakset3_peak_582	1000	*	-1	120.726	-1	529	5	5	222424340	222425399	120.726	525	222424437	222425389	162.593	437
chr10	11279526	11281555	nsc_peakset3_peak_583	1000	*	-1	120.012	-1	1528	5	5	11279526	11281555	171.382	1529	11280558	11281520	120.012	495
chr13	80935801	80936887	nsc_peakset3_peak_584	1000	*	-1	119.994	-1	423	5	5	80935816	80936840	119.994	414	80935801	80936887	133.146	418
chr16	64015136	64016547	nsc_peakset3_peak_585	1000	*	-1	119.968	-1	548	5	5	64015208	64016130	119.968	482	64015136	64016547	148.511	542
chr14	32362271	32364006	nsc_peakset3_peak_586	1000	*	-1	119.864	-1	477	5	5	32362278	32363286	143.786	469	32362271	32364006	119.864	479
chr18	21976605	21977569	nsc_peakset3_peak_587	1000	*	-1	119.831	-1	465	5	5	21976605	21977569	164.337	465	21976682	21977422	119.831	389
chr17	68007619	68008748	nsc_peakset3_peak_588	1000	*	-1	119.8	-1	470	5	5	68007619	68008748	172.558	471	68007621	68008684	119.8	467
chr4	31662456	31665864	nsc_peakset3_peak_589	1000	*	-1	119.793	-1	2286	5	5	31662531	31665864	120.013	2222	31662456	31665557	119.793	2276
chr22	41117084	41118169	nsc_peakset3_peak_590	1000	*	-1	119.668	-1	477	5	5	41117084	41118023	119.668	479	41117171	41118169	256.595	389
chr8	68863228	68864246	nsc_peakset3_peak_591	1000	*	-1	119.583	-1	542	5	5	68863299	68864154	119.583	473	68863228	68864246	251.873	540
chr9	87475027	87476044	nsc_peakset3_peak_592	1000	*	-1	119.569	-1	540	5	5	87475115	87476025	119.569	453	87475027	87476044	156.1	539
chr5	50390807	50392568	nsc_peakset3_peak_593	1000	*	-1	119.285	-1	597	5	5	50390998	50391954	119.285	413	50390807	50392568	217.472	591
chr19	3035691	3037018	nsc_peakset3_peak_594	1000	*	-1	118.601	-1	610	5	5	3035691	3036757	199.413	608	3035795	3037018	118.601	509
chr3	122808898	122810813	nsc_peakset3_peak_595	1000	*	-1	118.474	-1	1276	5	5	122809629	122810682	118.474	554	122808898	122810813	177.699	1268
chr20	55835059	55838465	nsc_peakset3_peak_596	1000	*	-1	118.294	-1	1643	5	5	55835768	55837342	118.294	942	55835059	55838465	120.793	1635
chr8	141271820	141273411	nsc_peakset3_peak_597	1000	*	-1	118.06	-1	1028	5	5	141271820	141273383	118.06	1032	141272309	141273411	125.813	536
chr8	71834683	71835775	nsc_peakset3_peak_598	1000	*	-1	118.054	-1	540	5	5	71834696	71835706	118.054	527	71834683	71835775	311.852	540
chr5	146943327	146944449	nsc_peakset3_peak_599	1000	*	-1	117.762	-1	643	5	5	146943512	146944398	117.762	459	146943327	146944449	142.587	642
chr5	160795736	160796725	nsc_peakset3_peak_600	1000	*	-1	117.707	-1	523	5	5	160795736	160796672	117.707	522	160795807	160796725	139.607	454
chr1	81932108	81933895	nsc_peakset3_peak_601	1000	*	-1	117.627	-1	1307	5	5	81932994	81933849	117.627	424	81932108	81933895	122.877	1305
chr4	19843788	19844958	nsc_peakset3_peak_602	1000	*	-1	117.519	-1	530	5	5	19843788	19844893	126.661	530	19843859	19844958	117.519	459
chr13	78564789	78565697	nsc_peakset3_peak_603	1000	*	-1	117.143	-1	407	5	5	78564811	78565697	117.143	385	78564789	78565685	140.309	407
chr14	80039536	80040529	nsc_peakset3_peak_604	1000	*	-1	117.074	-1	559	5	5	80039651	80040495	134.001	440	80039536	80040529	117.074	563
chr7	14900944	14902731	nsc_peakset3_peak_605	1000	*	-1	117.016	-1	496	5	5	14900944	14902731	236.68	496	14900998	14901913	117.016	442
chr7	88777868	88779086	nsc_peakset3_peak_606	1000	*	-1	116.621	-1	582	5	5	88777982	88778946	116.621	471	88777868	88779086	208.544	579
chr15	96371689	96373131	nsc_peakset3_peak_607	1000	*	-1	116.572	-1	880	5	5	96372118	96373027	116.572	465	96371689	96373131	278.491	866
chr5	93413769	93414753	nsc_peakset3_peak_608	1000	*	-1	116.539	-1	489	5	5	93413769	93414753	125.258	491	93413815	93414697	116.539	441
chr12	73283194	73284352	nsc_peakset3_peak_609	1000	*	-1	116.509	-1	674	5	5	73283228	73284352	116.509	640	73283194	73284313	129.895	675
chr1	193391570	193392487	nsc_peakset3_peak_610	1000	*	-1	116.355	-1	445	5	5	193391587	193392482	116.355	428	193391570	193392487	145.822	446
chr5	149724918	149725821	nsc_peakset3_peak_611	1000	*	-1	115.912	-1	573	5	5	149724918	149725786	115.912	568	149724979	149725821	161.349	518
chr2	41921371	41922401	nsc_peakset3_peak_612	1000	*	-1	115.477	-1	573	5	5	41921371	41922401	139.95	570	41921542	41922366	115.477	405
chr9	135440958	135442204	nsc_peakset3_peak_613	1000	*	-1	115.477	-1	447	5	5	135440958	135441864	123.135	437	135441004	135442204	115.477	412
chr7	25765111	25767217	nsc_peakset3_peak_614	1000	*	-1	114.911	-1	1161	4.96	5	25765481	25766897	114.911	793	25765111	25767217	115.789	1160
chr10	62406828	62407692	nsc_peakset3_peak_615	1000	*	-1	114.716	-1	370	5	5	62406831	62407666	114.716	366	62406828	62407692	120.774	371
chr22	27056719	27057708	nsc_peakset3_peak_616	1000	*	-1	114.269	-1	533	5	5	27056777	27057666	114.269	450	27056719	27057708	137.581	559
chr5	123332638	123334130	nsc_peakset3_peak_617	1000	*	-1	114.212	-1	1005	5	5	123332702	123334130	161.26	945	123332638	123334065	114.212	1002
chr7	108363484	108364957	nsc_peakset3_peak_618	1000	*	-1	114.173	-1	605	5	5	108363484	108364819	136.35	615	108363624	108364957	114.173	456
chr11	92109049	92110279	nsc_peakset3_peak_619	1000	*	-1	113.956	-1	655	5	5	92109200	92110193	113.956	496	92109049	92110279	128.795	664
chr3	71159101	71160347	nsc_peakset3_peak_620	1000	*	-1	113.898	-1	584	4.94	5	71159101	71160240	113.898	585	71159194	71160347	115.263	491
chr3	196343979	196345243	nsc_peakset3_peak_621	1000	*	-1	113.87	-1	513	5	5	196344017	196345243	126.996	474	196343979	196344951	113.87	515
chr4	181054913	181055912	nsc_peakset3_peak_622	1000	*	-1	113.79	-1	427	5	5	181054913	181055912	113.79	425	181054927	181055835	161.438	415
chr5	71813564	71814889	nsc_peakset3_peak_623	1000	*	-1	113.341	-1	513	5	5	71813564	71814531	113.341	514	71813638	71814889	136.345	439
chr21	21923813	21924722	nsc_peakset3_peak_624	1000	*	-1	113.047	-1	447	5	5	21923859	21924717	113.047	401	21923813	21924722	162.557	447
chr11	80273426	80274711	nsc_peakset3_peak_625	1000	*	-1	112.981	-1	472	5	5	80273426	80274397	151.615	482	80273466	80274711	112.981	423
chr18	25119657	25120969	nsc_peakset3_peak_626	1000	*	-1	112.881	-1	586	5	5	25119756	25120647	112.881	480	25119657	25120969	167.416	594
chr11	95721825	95722852	nsc_peakset3_peak_627	1000	*	-1	112.757	-1	494	5	5	95721825	95722852	132.275	497	95721850	95722798	112.757	466
chr9	83294597	83295636	nsc_peakset3_peak_628	1000	*	-1	112.579	-1	491	5	5	83294597	83295505	112.579	498	83294614	83295636	159.57	468
chr4	121946079	121947297	nsc_peakset3_peak_629	1000	*	-1	112.377	-1	758	5	5	121946385	121947297	112.377	447	121946079	121947265	194.399	763
chr13	69773489	69774440	nsc_peakset3_peak_630	1000	*	-1	112.298	-1	511	4.98	5	69773604	69774440	112.298	396	69773489	69774404	120.964	512
chr17	57232159	57233194	nsc_peakset3_peak_631	1000	*	-1	112.28	-1	446	4.98	5	57232159	57233187	122.734	442	57232216	57233194	112.28	393
chr1	13993902	13994917	nsc_peakset3_peak_632	1000	*	-1	112.177	-1	446	5	5	13993902	13994832	125.174	450	13993960	13994917	112.177	384
chr9	26619729	26621486	nsc_peakset3_peak_633	1000	*	-1	111.863	-1	1279	5	5	26620338	26621454	111.863	631	26619729	26621486	152.707	1319
chr12	85366071	85367552	nsc_peakset3_peak_634	1000	*	-1	111.519	-1	905	5	5	85366084	85367552	214.782	894	85366071	85367472	111.519	903
chr5	136705512	136707279	nsc_peakset3_peak_635	1000	*	-1	111.482	-1	668	5	5	136705512	136707279	229.378	684	136705639	136706753	111.482	526
chr17	15795649	15796626	nsc_peakset3_peak_636	1000	*	-1	111.394	-1	506	4.99	5	15795715	15796616	125.867	439	15795649	15796626	111.394	507
chr3	189794455	189795652	nsc_peakset3_peak_637	1000	*	-1	111.309	-1	538	5	5	189794455	189795652	164.582	543	189794531	189795509	111.309	458
chr8	49454635	49455690	nsc_peakset3_peak_638	1000	*	-1	111.145	-1	502	5	5	49454662	49455690	111.145	473	49454635	49455623	181.947	504
chr5	38433304	38434367	nsc_peakset3_peak_639	1000	*	-1	110.932	-1	535	5	5	38433304	38434367	240.957	534	38433349	38434366	110.932	491
chr18	66136006	66136918	nsc_peakset3_peak_640	1000	*	-1	110.897	-1	547	5	5	66136047	66136918	110.897	528	66136006	66136913	128.347	526
chr10	114339870	114340827	nsc_peakset3_peak_641	1000	*	-1	110.83	-1	507	5	5	114339949	114340827	110.83	426	114339870	114340812	135.976	509
chr1	73920275	73921237	nsc_peakset3_peak_642	1000	*	-1	110.758	-1	468	5	5	73920294	73921237	110.758	450	73920275	73921184	138.576	467
chr3	151800518	151801538	nsc_peakset3_peak_643	1000	*	-1	110.457	-1	512	5	5	151800594	151801520	110.457	437	151800518	151801538	143.106	512
chr3	89362971	89364192	nsc_peakset3_peak_644	1000	*	-1	110.308	-1	743	4.99	5	89362971	89364185	110.308	735	89363292	89364192	122.877	430
chr1	174466416	174467432	nsc_peakset3_peak_645	1000	*	-1	109.988	-1	545	5	5	174466476	174467429	109.988	436	174466416	174467432	166.4	594
chr12	130091781	130093645	nsc_peakset3_peak_646	1000	*	-1	109.892	-1	525	5	5	130091781	130093574	130.948	522	130091869	130093645	109.892	441
chr6	18336440	18337429	nsc_peakset3_peak_647	1000	*	-1	109.888	-1	518	5	5	18336493	18337429	158.311	464	18336440	18337337	109.888	520
chr14	51770957	51772098	nsc_peakset3_peak_648	1000	*	-1	109.787	-1	445	4.99	5	51770965	51772098	109.787	436	51770957	51772035	124.216	446
chr3	59595077	59596426	nsc_peakset3_peak_649	1000	*	-1	109.28	-1	774	5	5	59595419	59596426	109.28	434	59595077	59596356	200.893	772
chr4	65488910	65490034	nsc_peakset3_peak_650	1000	*	-1	109.259	-1	583	5	5	65489096	65490034	109.259	396	65488910	65489965	201.009	584
chr18	37854069	37855377	nsc_peakset3_peak_651	1000	*	-1	109.229	-1	786	5	5	37854340	37855377	147.509	513	37854069	37855248	109.229	789
chr13	80229289	80230370	nsc_peakset3_peak_652	1000	*	-1	109.148	-1	546	5	5	80229303	80230255	161.088	529	80229289	80230370	109.148	549
chr15	60301889	60303149	nsc_peakset3_peak_653	1000	*	-1	109.123	-1	506	5	5	60301932	60303062	109.123	461	60301889	60303149	145.127	508
chr3	175371173	175372606	nsc_peakset3_peak_654	1000	*	-1	109.123	-1	578	4.97	5	175371322	175372606	109.123	429	175371173	175372579	122.732	578
chr16	68943061	68945107	nsc_peakset3_peak_655	1000	*	-1	109.098	-1	1115	4.86	5	68943061	68944646	109.098	1113	68943685	68945107	110.014	494
chr3	193923113	193924512	nsc_peakset3_peak_656	1000	*	-1	109.098	-1	670	5	5	193923113	193924512	109.098	672	193923141	193924353	235.892	641
chr4	67990712	67992119	nsc_peakset3_peak_657	1000	*	-1	109.033	-1	820	5	5	67990747	67992007	109.033	801	67990712	67992119	172.407	804
chr5	106996395	106998003	nsc_peakset3_peak_658	1000	*	-1	109.003	-1	927	5	5	106996540	106997948	109.003	617	106996395	106998003	135.849	1093
chr7	30207941	30209086	nsc_peakset3_peak_659	1000	*	-1	108.656	-1	520	5	5	30208020	30209086	108.656	438	30207941	30208900	158.415	523
chr15	66697767	66698926	nsc_peakset3_peak_660	1000	*	-1	108.534	-1	661	4.91	5	66697851	66698896	118.484	580	66697767	66698926	108.534	658
chr5	106847423	106849047	nsc_peakset3_peak_661	1000	*	-1	108.484	-1	516	5	5	106847446	106849047	133.991	494	106847423	106848980	108.484	515
chr12	103816504	103817809	nsc_peakset3_peak_662	1000	*	-1	108.466	-1	567	5	5	103816504	103817517	108.466	560	103816528	103817809	216.368	550
chr18	55463971	55465111	nsc_peakset3_peak_663	1000	*	-1	108.396	-1	579	5	5	55463971	55465111	108.396	581	55464093	55465094	190.334	456
chr1	84214971	84215928	nsc_peakset3_peak_664	1000	*	-1	108.384	-1	470	5	5	84214971	84215866	108.384	470	84214984	84215928	153.743	458
chr7	80693167	80694719	nsc_peakset3_peak_665	1000	*	-1	108.301	-1	842	5	5	80693167	80694437	108.301	841	80693439	80694719	172.67	572
chr4	173821178	173822826	nsc_peakset3_peak_666	1000	*	-1	108.132	-1	1117	5	5	173821817	173822819	108.132	481	173821178	173822826	137.613	1115
chr9	3662410	3663680	nsc_peakset3_peak_667	1000	*	-1	108.011	-1	521	5	5	3662410	3663396	191.555	526	3662493	3663680	108.011	433
chr16	85592913	85593905	nsc_peakset3_peak_668	1000	*	-1	108.001	-1	509	5	5	85592977	85593852	108.001	444	85592913	85593905	137.929	511
chr5	116597252	116599054	nsc_peakset3_peak_669	1000	*	-1	107.632	-1	934	4.85	5	116597252	116598724	110.83	933	116597684	116599054	107.632	503
chr16	77458433	77459418	nsc_peakset3_peak_670	1000	*	-1	107.247	-1	469	5	5	77458433	77459418	107.247	464	77458459	77459341	127.148	448
chrX	136829140	136830199	nsc_peakset3_peak_671	1000	*	-1	107.247	-1	546	5	5	136829142	136830115	107.247	545	136829140	136830199	207.876	546
chr6	55558689	55560504	nsc_peakset3_peak_672	1000	*	-1	106.902	-1	981	4.88	5	55558689	55560118	116.076	982	55558747	55560504	106.902	922
chr18	25754612	25755545	nsc_peakset3_peak_673	1000	*	-1	106.852	-1	551	4.82	5	25754639	25755543	106.852	526	25754612	25755545	107.868	549
chr15	67885116	67886675	nsc_peakset3_peak_674	1000	*	-1	106.848	-1	1019	5	5	67885565	67886585	106.848	573	67885116	67886675	591.863	1016
chr12	42864840	42867591	nsc_peakset3_peak_675	1000	*	-1	106.109	-1	841	4.81	5	42864840	42866903	106.109	842	42865201	42867591	107.643	479
chr2	83307925	83310379	nsc_peakset3_peak_676	1000	*	-1	106.107	-1	1465	4.85	5	83307925	83309967	106.107	1452	83308279	83310379	111.806	1125
chr2	163357051	163358087	nsc_peakset3_peak_677	1000	*	-1	106.063	-1	547	5	5	163357114	163358087	147.659	486	163357051	163358041	106.063	546
chr1	11405299	11406743	nsc_peakset3_peak_678	1000	*	-1	106.034	-1	881	5	5	11405377	11406743	106.034	805	11405299	11406690	136.338	879
chr18	53750780	53752109	nsc_peakset3_peak_679	1000	*	-1	106.034	-1	830	5	5	53750780	53752109	106.034	829	53750923	53752068	150.588	688
chr6	19841339	19842748	nsc_peakset3_peak_680	1000	*	-1	105.896	-1	886	5	5	19841339	19842680	105.896	885	19841381	19842748	149.899	846
chr7	114090066	114091133	nsc_peakset3_peak_681	1000	*	-1	105.107	-1	540	5	5	114090066	114091096	168.625	542	114090164	114091133	105.107	440
chr2	38097620	38098671	nsc_peakset3_peak_682	1000	*	-1	105.017	-1	505	5	5	38097620	38098639	105.017	506	38097672	38098671	161.051	453
chr8	64477814	64479025	nsc_peakset3_peak_683	1000	*	-1	104.933	-1	648	4.88	5	64477814	64478997	119.477	638	64478077	64479025	104.933	396
chr1	219047323	219048318	nsc_peakset3_peak_684	1000	*	-1	104.721	-1	485	5	5	219047323	219048295	317.92	487	219047395	219048318	104.721	411
chr1	166894676	166895699	nsc_peakset3_peak_685	1000	*	-1	104.696	-1	545	5	5	166894716	166895699	147.386	506	166894676	166895690	104.696	544
chr13	96006764	96008160	nsc_peakset3_peak_686	1000	*	-1	104.445	-1	800	5	5	96006786	96008059	158.907	778	96006764	96008160	104.445	801
chr3	177230884	177233264	nsc_peakset3_peak_687	1000	*	-1	104.307	-1	1303	4.83	5	177231790	177233264	104.307	389	177230884	177233248	111.482	1312
chr6	102045177	102046380	nsc_peakset3_peak_688	1000	*	-1	104.183	-1	645	5	5	102045214	102046380	180.184	601	102045177	102046350	104.183	652
chr2	5382755	5383667	nsc_peakset3_peak_689	1000	*	-1	104.11	-1	450	4.87	5	5382755	5383655	104.11	447	5382779	5383667	115.651	430
chr3	140810030	140811306	nsc_peakset3_peak_690	1000	*	-1	103.809	-1	495	4.78	5	140810030	140811119	107.194	495	140810128	140811306	103.809	397
chr2	134325552	134326875	nsc_peakset3_peak_691	1000	*	-1	103.781	-1	566	5	5	134325569	134326551	103.781	549	134325552	134326875	169.613	567
chr2	58220306	58221687	nsc_peakset3_peak_692	1000	*	-1	103.723	-1	531	5	5	58220445	58221340	103.723	393	58220306	58221687	311.852	531
chr22	28037628	28038909	nsc_peakset3_peak_693	1000	*	-1	103.488	-1	723	5	5	28037873	28038896	165.765	477	28037628	28038909	103.488	725
chr8	80875419	80876480	nsc_peakset3_peak_694	1000	*	-1	103.488	-1	456	4.93	5	80875440	80876464	130.381	438	80875419	80876480	103.488	453
chr5	145878984	145879882	nsc_peakset3_peak_695	1000	*	-1	103.212	-1	454	5	5	145878984	145879847	103.212	459	145879012	145879882	134.492	421
chr12	92976018	92977714	nsc_peakset3_peak_696	1000	*	-1	103.143	-1	822	4.85	5	92976067	92977714	117.627	778	92976018	92977579	103.143	818
chr20	10692293	10693306	nsc_peakset3_peak_697	1000	*	-1	103.121	-1	504	5	5	10692293	10693306	158.907	489	10692302	10693261	103.121	510
chr22	26790431	26791407	nsc_peakset3_peak_698	1000	*	-1	103.066	-1	472	4.99	5	26790431	26791407	143.606	472	26790501	26791317	103.066	402
chr5	92011262	92012852	nsc_peakset3_peak_699	1000	*	-1	102.956	-1	629	5	5	92011512	92012368	102.956	372	92011262	92012852	236.064	637
chr2	149634016	149635042	nsc_peakset3_peak_700	1000	*	-1	102.925	-1	549	4.83	5	149634016	149635039	115.224	550	149634179	149635042	102.925	385
chr1	239974273	239975451	nsc_peakset3_peak_701	1000	*	-1	102.573	-1	530	4.8	5	239974273	239975451	102.573	492	239974311	239975264	109.202	531
chr8	104163718	104165520	nsc_peakset3_peak_702	1000	*	-1	102.302	-1	631	4.76	5	104163718	104164913	106.187	628	104163728	104165520	102.302	625
chr1	10788209	10790142	nsc_peakset3_peak_703	1000	*	-1	101.884	-1	619	5	5	10788396	10790142	101.884	395	10788209	10789859	159.532	657
chr4	177235016	177236051	nsc_peakset3_peak_704	1000	*	-1	101.824	-1	475	4.96	5	177235023	177235865	101.824	469	177235016	177236051	129.13	475
chr8	101688332	101689427	nsc_peakset3_peak_705	1000	*	-1	101.752	-1	564	4.85	5	101688359	101689404	119.583	526	101688332	101689427	101.752	576
chr2	44676992	44678410	nsc_peakset3_peak_706	1000	*	-1	101.67	-1	465	5	5	44676992	44678380	101.67	472	44676996	44678410	194.35	455
chr3	147793075	147794238	nsc_peakset3_peak_707	1000	*	-1	101.67	-1	620	5	5	147793094	147794176	101.67	613	147793075	147794238	187.274	608
chr3	194004010	194005283	nsc_peakset3_peak_708	1000	*	-1	101.632	-1	578	5	5	194004130	194005283	101.632	457	194004010	194005169	281.509	580
chrX	133022571	133024495	nsc_peakset3_peak_709	1000	*	-1	101.632	-1	657	5	5	133022710	133023683	101.632	507	133022571	133024495	214.687	668
chr5	73922320	73924274	nsc_peakset3_peak_710	1000	*	-1	101.622	-1	1323	5	5	73922357	73924269	101.622	1100	73922320	73924274	138.282	1510
chr3	89220768	89222105	nsc_peakset3_peak_711	1000	*	-1	101.343	-1	888	5	5	89221028	89222105	101.343	620	89220768	89222104	212.428	897
chr3	13388890	13390742	nsc_peakset3_peak_712	1000	*	-1	101.333	-1	1158	5	5	13388890	13390614	227.454	1158	13389166	13390742	101.333	883
chr8	119090574	119092338	nsc_peakset3_peak_713	1000	*	-1	101.282	-1	1092	4.78	5	119091170	119092328	111.091	499	119090574	119092338	101.282	1090
chr4	18023137	18024580	nsc_peakset3_peak_714	1000	*	-1	101.238	-1	363	5	5	18023137	18024310	213.508	360	18023304	18024580	101.238	200
chr5	124074307	124076160	nsc_peakset3_peak_715	1000	*	-1	100.871	-1	534	5	5	124074383	124076160	100.871	458	124074307	124075451	205.474	534
chr13	95374278	95375792	nsc_peakset3_peak_716	1000	*	-1	100.864	-1	859	4.84	5	95374278	95375792	120.84	888	95374701	95375690	100.864	408
chr11	95818449	95819380	nsc_peakset3_peak_717	1000	*	-1	100.862	-1	427	4.79	5	95818461	95819380	114.583	412	95818449	95819319	100.862	430
chr5	158486449	158487459	nsc_peakset3_peak_718	1000	*	-1	100.68	-1	452	4.97	5	158486449	158487308	100.68	453	158486512	158487459	131.665	389
chr10	91087459	91088430	nsc_peakset3_peak_719	1000	*	-1	100.637	-1	470	4.74	5	91087474	91088430	107.9	453	91087459	91088332	100.637	473
chr4	122259375	122260567	nsc_peakset3_peak_720	1000	*	-1	100.622	-1	480	5	5	122259475	122260567	100.622	384	122259375	122260426	217.953	476
chr4	140655633	140656882	nsc_peakset3_peak_721	1000	*	-1	100.62	-1	727	4.89	5	140655633	140656882	130.948	729	140655715	140656827	100.62	644
chr3	193488853	193490677	nsc_peakset3_peak_722	1000	*	-1	100.584	-1	1391	4.98	5	193489747	193490677	100.584	501	193488853	193490629	134.87	1388
chr3	165243790	165244902	nsc_peakset3_peak_723	1000	*	-1	100.2	-1	531	5	5	165243901	165244763	100.2	411	165243790	165244902	204.841	541
chr19	38864630	38865842	nsc_peakset3_peak_724	1000	*	-1	100.14	-1	552	5	5	38864630	38865842	163.365	563	38864790	38865526	100.14	382
chr5	28397211	28398649	nsc_peakset3_peak_725	1000	*	-1	99.9969	-1	535	4.79	5	28397211	28398378	116.076	522	28397225	28398649	99.9969	535
chr3	114598387	114599645	nsc_peakset3_peak_726	1000	*	-1	99.8095	-1	695	5	5	114598585	114599551	99.8095	499	114598387	114599645	213.562	693
chr10	114574958	114576095	nsc_peakset3_peak_727	1000	*	-1	99.7373	-1	702	4.86	5	114575159	114576080	99.7373	500	114574958	114576095	120.096	703
chr7	127281810	127282852	nsc_peakset3_peak_728	1000	*	-1	99.4622	-1	518	4.67	5	127281810	127282852	99.4622	519	127281834	127282763	99.9969	493
chr10	22095814	22096848	nsc_peakset3_peak_729	1000	*	-1	99.0989	-1	456	4.94	5	22095846	22096830	99.0989	427	22095814	22096848	129.991	454
chr12	105742065	105743062	nsc_peakset3_peak_730	1000	*	-1	98.9852	-1	472	5	5	105742065	105743062	164.136	468	105742067	105742958	98.9852	474
chr7	96228406	96229399	nsc_peakset3_peak_731	1000	*	-1	98.9181	-1	516	5	5	96228406	96229386	98.9181	522	96228448	96229399	141.415	468
chr2	183683148	183684583	nsc_peakset3_peak_732	1000	*	-1	98.6958	-1	755	5	5	183683148	183684499	98.6958	768	183683183	183684583	147.295	707
chr5	100110728	100111804	nsc_peakset3_peak_733	1000	*	-1	98.6958	-1	530	4.97	5	100110742	100111734	98.6958	515	100110728	100111804	135.506	531
chr9	16828237	16829521	nsc_peakset3_peak_734	1000	*	-1	98.6724	-1	591	4.89	5	16828237	16829521	134.772	650	16828256	16829469	98.6724	513
chr3	147076708	147079963	nsc_peakset3_peak_735	1000	*	-1	98.652	-1	1272	5	5	147077070	147078463	98.652	912	147076708	147079963	142.587	1270
chr11	134671636	134672631	nsc_peakset3_peak_736	1000	*	-1	98.5608	-1	484	4.97	5	134671636	134672631	154.118	480	134671700	134672625	98.5608	424
chr22	28066065	28067612	nsc_peakset3_peak_737	1000	*	-1	98.4838	-1	712	4.66	5	28066223	28067288	100.081	554	28066065	28067612	98.4838	712
chr2	105046300	105048076	nsc_peakset3_peak_738	1000	*	-1	98.4672	-1	570	4.88	5	105046300	105048015	134.681	571	105046448	105048076	98.4672	422
chr2	187451257	187452307	nsc_peakset3_peak_739	1000	*	-1	98.4247	-1	549	5	5	187451257	187452307	98.4247	537	187451307	187452296	143.387	511
chr3	182250887	182252045	nsc_peakset3_peak_740	1000	*	-1	98.3801	-1	510	4.71	5	182250915	182251894	106.128	485	182250887	182252045	98.3801	508
chr18	24356745	24358331	nsc_peakset3_peak_741	1000	*	-1	98.0033	-1	715	4.94	5	24356745	24357950	98.0033	715	24356948	24358331	132.737	513
chr5	3871186	3872585	nsc_peakset3_peak_742	1000	*	-1	97.6149	-1	798	4.9	5	3871186	3872426	97.6149	796	3871266	3872585	126.878	720
chr13	67673384	67675241	nsc_peakset3_peak_743	1000	*	-1	97.4793	-1	822	4.7	5	67673384	67675206	97.4793	814	67673477	67675241	103.596	737
chr9	87539033	87539875	nsc_peakset3_peak_744	1000	*	-1	97.4325	-1	410	5	5	87539071	87539846	97.4325	373	87539033	87539875	143.387	410
chr16	62916876	62918179	nsc_peakset3_peak_745	1000	*	-1	97.3305	-1	757	4.77	5	62917130	62918154	116.213	495	62916876	62918179	97.3305	766
chr7	87142769	87143937	nsc_peakset3_peak_746	1000	*	-1	97.1242	-1	469	5	5	87142789	87143838	97.1242	449	87142769	87143937	154.27	469
chr13	78594689	78595694	nsc_peakset3_peak_747	1000	*	-1	96.7986	-1	497	4.8	5	78594716	78595665	96.7986	470	78594689	78595694	115.494	498
chr7	88829795	88830855	nsc_peakset3_peak_748	1000	*	-1	96.5165	-1	548	5	5	88829795	88830855	96.5165	544	88829860	88830785	182.518	488
chr1	242788529	242789945	nsc_peakset3_peak_749	1000	*	-1	96.3753	-1	537	4.99	5	242788604	242789669	96.3753	463	242788529	242789945	142.142	537
chr22	50543257	50544526	nsc_peakset3_peak_750	1000	*	-1	96.213	-1	493	4.64	5	50543328	50544526	99.8782	429	50543257	50544388	96.213	487
chr1	59792458	59794081	nsc_peakset3_peak_751	1000	*	-1	95.5998	-1	1038	4.95	5	59792458	59794015	158.866	1033	59793134	59794081	95.5998	368
chr5	99568256	99569130	nsc_peakset3_peak_752	1000	*	-1	95.5537	-1	413	4.82	5	99568305	99569129	95.5537	376	99568256	99569130	118.009	401
chr7	21080944	21082060	nsc_peakset3_peak_753	1000	*	-1	95.5353	-1	493	5	5	21080944	21082060	95.5353	489	21081004	21082036	151.285	437
chr15	43802053	43803352	nsc_peakset3_peak_754	1000	*	-1	95.4467	-1	784	4.83	5	43802053	43803352	95.4467	787	43802299	43803288	120.229	536
chr1	197702381	197703455	nsc_peakset3_peak_755	1000	*	-1	95.4284	-1	509	5	5	197702402	197703299	95.4284	481	197702381	197703455	199.804	516
chr16	49734490	49737018	nsc_peakset3_peak_756	1000	*	-1	95.3853	-1	1599	5	5	49735562	49737018	95.3853	518	49734490	49736629	154.592	1608
chr5	2533273	2534274	nsc_peakset3_peak_757	1000	*	-1	95.3853	-1	468	4.93	5	2533273	2534274	95.3853	467	2533308	2534238	134.275	435
chr17	775235	776128	nsc_peakset3_peak_758	1000	*	-1	95.2414	-1	412	4.59	5	775235	776128	95.2414	414	775245	776067	95.3553	401
chr6	62723445	62724401	nsc_peakset3_peak_759	1000	*	-1	95.1797	-1	479	4.81	5	62723445	62724379	126.554	481	62723489	62724401	95.1797	433
chr6	24009395	24010410	nsc_peakset3_peak_760	1000	*	-1	95.0746	-1	475	4.86	5	24009404	24010325	95.0746	468	24009395	24010410	124.305	473
chr12	33740706	33742302	nsc_peakset3_peak_761	1000	*	-1	95.0026	-1	591	4.68	5	33740768	33741741	95.0026	529	33740706	33742302	103.366	591
chr5	58956809	58958350	nsc_peakset3_peak_762	1000	*	-1	94.7178	-1	1062	5	5	58957099	58958324	207.376	776	58956809	58958350	94.7178	1059
chr18	65743327	65744685	nsc_peakset3_peak_763	1000	*	-1	94.5043	-1	645	4.78	5	65743478	65744548	94.5043	499	65743327	65744685	114.511	641
chr8	131646507	131647449	nsc_peakset3_peak_764	1000	*	-1	94.4499	-1	439	4.72	5	131646507	131647449	114.919	416	131646524	131647379	94.4499	445
chr10	126181607	126182600	nsc_peakset3_peak_765	1000	*	-1	94.4181	-1	533	5	5	126181696	126182600	94.4181	445	126181607	126182589	158.615	532
chr22	27036106	27037278	nsc_peakset3_peak_766	1000	*	-1	94.3832	-1	429	4.71	5	27036106	27037278	94.3832	429	27036113	27036966	107.027	422
chr6	141105456	141106487	nsc_peakset3_peak_767	1000	*	-1	94.148	-1	562	4.64	5	141105456	141106487	102.855	564	141105591	141106478	94.148	425
chr8	118593262	118594935	nsc_peakset3_peak_768	1000	*	-1	94.1308	-1	1229	4.64	5	118593958	118594935	103.184	546	118593262	118594896	94.1308	1216
chr13	113007200	113008241	nsc_peakset3_peak_769	1000	*	-1	94.0619	-1	480	4.7	5	113007257	113008145	94.0619	425	113007200	113008241	106.092	479
chr10	68711392	68712541	nsc_peakset3_peak_770	1000	*	-1	93.9893	-1	675	4.69	5	68711506	68712541	110.841	560	68711392	68712538	93.9893	677
chr7	83835096	83837130	nsc_peakset3_peak_771	1000	*	-1	93.903	-1	1534	4.83	5	83836081	83837063	135.958	548	83835096	83837130	93.903	1536
chr8	113206594	113208779	nsc_peakset3_peak_772	1000	*	-1	93.7531	-1	1636	4.75	5	113206594	113208779	120.834	1634	113206738	113208642	93.7531	1494
chr1	244089874	244091061	nsc_peakset3_peak_773	1000	*	-1	93.2617	-1	500	4.68	5	244090012	244090855	93.2617	364	244089874	244091061	104.346	499
chr11	10373128	10374331	nsc_peakset3_peak_774	1000	*	-1	93.1739	-1	632	4.69	5	10373195	10374331	93.1739	558	10373128	10374324	106.074	639
chr3	147104743	147106631	nsc_peakset3_peak_775	1000	*	-1	93.1128	-1	1225	4.62	5	147104783	147106552	93.1128	1187	147104743	147106631	99.395	1224
chr17	27375105	27376214	nsc_peakset3_peak_776	1000	*	-1	93.1074	-1	555	4.82	5	27375105	27376214	93.1074	555	27375131	27376206	121.668	529
chr4	31790023	31790961	nsc_peakset3_peak_777	1000	*	-1	93.0741	-1	442	4.79	5	31790023	31790961	127.564	439	31790120	31790891	93.0741	348
chr5	31161304	31162649	nsc_peakset3_peak_778	1000	*	-1	93.0703	-1	788	4.75	5	31161304	31162621	122.165	785	31161427	31162649	93.0703	668
chr10	56528505	56529467	nsc_peakset3_peak_779	1000	*	-1	92.8977	-1	504	5	5	56528505	56529453	92.8977	504	56528541	56529467	159.639	468
chr4	163375757	163376946	nsc_peakset3_peak_780	1000	*	-1	92.8612	-1	551	4.83	5	163375757	163376771	138.7	556	163375858	163376946	92.8612	446
chr9	82276778	82279937	nsc_peakset3_peak_781	1000	*	-1	92.7306	-1	875	4.65	5	82277113	82279877	106.896	541	82276778	82279937	92.7306	874
chr5	143161686	143162776	nsc_peakset3_peak_782	1000	*	-1	92.7028	-1	546	4.68	5	143161686	143162776	111.756	544	143161735	143162705	92.7028	499
chr12	117565458	117566924	nsc_peakset3_peak_783	1000	*	-1	92.5833	-1	701	4.6	5	117565458	117566924	92.5833	626	117565581	117566813	98.6724	653
chr1	14730246	14732581	nsc_peakset3_peak_784	1000	*	-1	92.37	-1	1158	4.7	5	14730900	14731898	115.412	513	14730246	14732581	92.37	1149
chr18	59195958	59196841	nsc_peakset3_peak_785	1000	*	-1	92.3687	-1	385	4.83	5	59195975	59196774	92.3687	373	59195958	59196841	123.049	381
chr5	87840182	87841179	nsc_peakset3_peak_786	1000	*	-1	92.0511	-1	492	4.81	5	87840279	87841087	92.0511	394	87840182	87841179	122.606	493
chr12	12807656	12809360	nsc_peakset3_peak_787	1000	*	-1	91.999	-1	1241	4.83	5	12808421	12809307	91.999	470	12807656	12809360	124.583	1247
chr3	147866860	147868133	nsc_peakset3_peak_788	1000	*	-1	91.848	-1	684	4.63	5	147867060	147868133	107.096	488	147866860	147867999	91.848	680
chr17	28052917	28054499	nsc_peakset3_peak_789	1000	*	-1	91.7582	-1	848	4.84	5	28053242	28054422	144.861	523	28052917	28054499	91.7582	848
chr3	181427586	181430103	nsc_peakset3_peak_790	1000	*	-1	91.7426	-1	2140	4.58	5	181428857	181430052	100.002	849	181427586	181430103	91.7426	2161
chr1	70907851	70909127	nsc_peakset3_peak_791	1000	*	-1	91.6531	-1	497	5	5	70907851	70909062	91.6531	497	70907927	70909127	199.508	422
chr11	121106907	121107971	nsc_peakset3_peak_792	1000	*	-1	91.3218	-1	502	4.72	5	121106907	121107971	122.593	507	121106948	121107873	91.3218	456
chr5	7331188	7332406	nsc_peakset3_peak_793	1000	*	-1	91.2356	-1	465	5	5	7331211	7332214	91.2356	442	7331188	7332406	199.525	465
chr19	13274351	13275610	nsc_peakset3_peak_794	1000	*	-1	91.2297	-1	419	4.71	5	13274352	13275610	120.834	419	13274351	13275582	91.2297	418
chr6	142716749	142717732	nsc_peakset3_peak_795	1000	*	-1	91.0887	-1	569	4.76	5	142716875	142717726	91.0887	419	142716749	142717732	116.542	593
chr21	35064197	35065255	nsc_peakset3_peak_796	1000	*	-1	90.9996	-1	510	4.72	5	35064205	35065137	90.9996	493	35064197	35065255	112.092	520
chr18	72218403	72219387	nsc_peakset3_peak_797	1000	*	-1	90.5376	-1	439	5	5	72218477	72219336	90.5376	366	72218403	72219387	232.903	438
chr6	112823755	112825213	nsc_peakset3_peak_798	1000	*	-1	90.4665	-1	848	4.75	5	112824182	112825166	90.4665	402	112823755	112825213	116.448	867
chr17	69028543	69030202	nsc_peakset3_peak_799	1000	*	-1	90.3514	-1	545	5	5	69028673	69029785	90.3514	414	69028543	69030202	476.561	546
chr7	35043884	35044919	nsc_peakset3_peak_800	1000	*	-1	90.3293	-1	594	4.5	5	35044027	35044915	91.7081	449	35043884	35044919	90.3293	597
chr3	130934943	130936341	nsc_peakset3_peak_801	1000	*	-1	90.1978	-1	815	4.5	5	130935343	130936341	91.7172	415	130934943	130936303	90.1978	815
chr4	18659975	18662084	nsc_peakset3_peak_802	1000	*	-1	90.1829	-1	1248	5	5	18660789	18661618	90.1829	435	18659975	18662084	346.552	1248
chr5	163428365	163430288	nsc_peakset3_peak_803	1000	*	-1	90.0629	-1	1016	4.61	5	163428941	163430288	90.0629	444	163428365	163429867	101.394	1012
chr3	55929736	55932585	nsc_peakset3_peak_804	1000	*	-1	89.998	-1	753	5	5	55929736	55931068	89.998	753	55929905	55932585	213.672	585
chr3	193419362	193420392	nsc_peakset3_peak_805	1000	*	-1	89.9898	-1	529	4.51	5	193419394	193420392	93.4768	448	193419362	193420357	89.9898	579
chr18	18844391	18845414	nsc_peakset3_peak_806	1000	*	-1	89.9879	-1	525	4.48	5	18844391	18845323	90.0598	528	18844439	18845414	89.9879	475
chr12	63228122	63229720	nsc_peakset3_peak_807	1000	*	-1	89.9641	-1	1021	5	5	63228224	63229608	89.9641	919	63228122	63229720	161.48	1022
chr5	56953002	56954457	nsc_peakset3_peak_808	1000	*	-1	89.9114	-1	970	4.66	5	56953120	56954456	89.9114	862	56953002	56954457	107.027	961
chr6	90904469	90905533	nsc_peakset3_peak_809	1000	*	-1	89.9114	-1	508	4.49	5	90904567	90905533	89.9114	412	90904469	90905425	91.2785	507
chr5	4636151	4637183	nsc_peakset3_peak_810	1000	*	-1	89.8655	-1	463	4.65	5	4636219	4637118	89.8655	401	4636151	4637183	105.738	458
chr6	39393599	39394548	nsc_peakset3_peak_811	1000	*	-1	89.8444	-1	517	4.57	5	39393599	39394548	102.404	519	39393638	39394501	89.8444	477
chr3	8679836	8682205	nsc_peakset3_peak_812	1000	*	-1	89.7231	-1	1669	4.5	5	8680051	8682205	89.7231	1455	8679836	8681939	92.1185	1669
chr4	160303927	160306239	nsc_peakset3_peak_813	1000	*	-1	89.4975	-1	1081	4.57	5	160303927	160306098	89.4975	1078	160304028	160306239	98.702	983
chr16	62438792	62439905	nsc_peakset3_peak_814	1000	*	-1	89.3806	-1	695	4.58	5	62438792	62439905	103.551	696	62438976	62439879	89.3806	510
chr8	74224389	74225699	nsc_peakset3_peak_815	1000	*	-1	89.3708	-1	427	4.73	5	74224401	74225273	89.3708	410	74224389	74225699	116.889	433
chr9	26261570	26262514	nsc_peakset3_peak_816	1000	*	-1	89.3708	-1	486	4.51	5	26261577	26262513	89.3708	471	26261570	26262514	92.9579	495
chr8	16119603	16120602	nsc_peakset3_peak_817	1000	*	-1	89.3113	-1	528	4.57	5	16119604	16120602	102.69	527	16119603	16120559	89.3113	528
chr3	32357541	32358598	nsc_peakset3_peak_818	1000	*	-1	89.082	-1	468	4.69	5	32357548	32358552	121.754	453	32357541	32358598	89.082	476
chr8	40180035	40181793	nsc_peakset3_peak_819	1000	*	-1	88.8626	-1	1212	4.8	5	40180544	40181702	88.8626	692	40180035	40181793	125.841	1224
chr10	98779909	98781060	nsc_peakset3_peak_820	1000	*	-1	88.8303	-1	589	4.58	5	98780005	98780987	105.562	487	98779909	98781060	88.8303	595
chr2	154998608	154999635	nsc_peakset3_peak_821	1000	*	-1	88.8291	-1	563	4.78	5	154998738	154999635	88.8291	432	154998608	154999623	123.297	565
chr17	46100381	46101314	nsc_peakset3_peak_822	1000	*	-1	88.584	-1	453	4.45	5	46100381	46101314	88.584	454	46100422	46101204	88.8624	411
chr4	145986662	145987997	nsc_peakset3_peak_823	1000	*	-1	88.5797	-1	762	5	5	145986662	145987914	88.5797	759	145986678	145987997	190.169	750
chr1	193304591	193305718	nsc_peakset3_peak_824	1000	*	-1	88.537	-1	643	4.9	5	193304688	193305718	180.172	537	193304591	193305658	88.537	652
chr8	60018817	60019838	nsc_peakset3_peak_825	1000	*	-1	88.4924	-1	456	4.56	5	60018915	60019800	102.765	353	60018817	60019838	88.4924	461
chr4	145868898	145869975	nsc_peakset3_peak_826	1000	*	-1	88.4291	-1	513	5	5	145868898	145869815	88.4291	516	145868906	145869975	243.351	502
chr9	3474814	3476253	nsc_peakset3_peak_827	1000	*	-1	88.3216	-1	634	4.68	5	3474904	3476253	123.627	547	3474814	3476142	88.3216	632
chr18	63032413	63033732	nsc_peakset3_peak_828	1000	*	-1	87.9992	-1	666	4.45	5	63032524	63033514	87.9992	502	63032413	63033732	89.5025	719
chr11	36023100	36025325	nsc_peakset3_peak_829	1000	*	-1	87.9709	-1	735	4.76	5	36023339	36025231	143.117	524	36023100	36025325	87.9709	708
chr4	121252591	121254173	nsc_peakset3_peak_830	1000	*	-1	87.9709	-1	1051	4.48	5	121252591	121254173	92.2924	1056	121252602	121254057	87.9709	1035
chr9	118706032	118707413	nsc_peakset3_peak_831	1000	*	-1	87.8846	-1	809	4.5	5	118706053	118707413	87.8846	781	118706032	118707372	93.5219	817
chr14	84172667	84173861	nsc_peakset3_peak_832	1000	*	-1	87.7861	-1	490	4.56	5	84172680	84173861	103.957	481	84172667	84173708	87.7861	487
chr5	123144862	123146942	nsc_peakset3_peak_833	1000	*	-1	87.7258	-1	554	5	5	123144921	123146942	87.7258	499	123144862	123146769	176.524	551
chr1	82385569	82386953	nsc_peakset3_peak_834	1000	*	-1	87.707	-1	603	4.69	5	82385692	82386699	87.707	479	82385569	82386953	114.186	604
chr21	44197524	44198623	nsc_peakset3_peak_835	1000	*	-1	87.3172	-1	687	4.62	5	44197675	44198623	87.3172	539	44197524	44198613	104.629	685
chr5	52165894	52167046	nsc_peakset3_peak_836	1000	*	-1	87.2235	-1	548	4.89	5	52166000	52167046	87.2235	442	52165894	52166961	144.09	548
chr13	23300637	23301479	nsc_peakset3_peak_837	1000	*	-1	87.1645	-1	415	4.78	5	23300695	23301455	87.1645	358	23300637	23301479	126.432	415
chr1	85821533	85822527	nsc_peakset3_peak_838	1000	*	-1	87.1033	-1	444	4.71	5	85821596	85822501	132.626	379	85821533	85822527	87.1033	446
chr3	140791981	140793910	nsc_peakset3_peak_839	1000	*	-1	86.9736	-1	1100	5	5	140792281	140793900	86.9736	436	140791981	140793910	186.977	1464
chr14	81780537	81782789	nsc_peakset3_peak_840	1000	*	-1	86.8202	-1	1277	4.72	5	81780591	81782201	86.8202	1219	81780537	81782789	119.793	1282
chr1	77979503	77980498	nsc_peakset3_peak_841	1000	*	-1	86.7036	-1	475	4.75	5	77979503	77980461	86.7036	477	77979515	77980498	122.783	462
chr14	77386040	77387284	nsc_peakset3_peak_842	1000	*	-1	86.6594	-1	450	4.62	5	77386040	77387102	86.6594	447	77386045	77387284	106.952	448
chrX	10627923	10629386	nsc_peakset3_peak_843	1000	*	-1	86.5001	-1	541	4.62	5	10627951	10629386	117.09	516	10627923	10629263	86.5001	539
chr4	95964978	95966450	nsc_peakset3_peak_844	1000	*	-1	86.4542	-1	548	4.79	5	95965098	95966276	86.4542	449	95964978	95966450	128.571	528
chr8	28370918	28372853	nsc_peakset3_peak_845	1000	*	-1	86.4396	-1	1048	4.44	5	28371027	28372853	86.4396	939	28370918	28372507	89.7075	1049
chr5	79444159	79445759	nsc_peakset3_peak_846	1000	*	-1	86.3767	-1	1053	5	5	79444652	79445589	86.3767	561	79444159	79445759	171.5	1053
chr2	39634889	39636252	nsc_peakset3_peak_847	1000	*	-1	86.2516	-1	611	4.95	5	39635063	39636230	86.2516	484	39634889	39636252	158.287	565
chr13	107309560	107310606	nsc_peakset3_peak_848	1000	*	-1	86.1925	-1	551	4.42	5	107309560	107310606	86.1925	555	107309595	107310569	88.4173	512
chr8	104280597	104282075	nsc_peakset3_peak_849	1000	*	-1	86.1102	-1	1006	4.73	5	104281124	104282031	86.1102	481	104280597	104282075	121.413	1004
chr8	40861917	40863014	nsc_peakset3_peak_850	1000	*	-1	86.0687	-1	507	4.46	5	40861917	40863014	93.0716	526	40861945	40862855	86.0687	461
chr14	62075197	62076749	nsc_peakset3_peak_851	1000	*	-1	85.8451	-1	534	4.7	5	62075207	62076583	85.8451	522	62075197	62076749	117.194	536
chr17	68637451	68639116	nsc_peakset3_peak_852	1000	*	-1	85.7757	-1	1019	4.85	5	68637854	68638939	176.855	621	68637451	68639116	85.7757	1015
chr2	159886963	159888454	nsc_peakset3_peak_853	1000	*	-1	85.7117	-1	912	4.96	5	159886963	159888307	85.7117	911	159887117	159888454	161.558	759
chr20	46215027	46216495	nsc_peakset3_peak_854	1000	*	-1	85.6439	-1	541	4.47	5	46215091	46216005	95.321	479	46215027	46216495	85.6439	540
chr5	44894551	44895494	nsc_peakset3_peak_855	1000	*	-1	85.6439	-1	391	4.46	5	44894551	44895494	94.5797	400	44894567	44895452	85.6439	366
chr7	13570879	13571740	nsc_peakset3_peak_856	1000	*	-1	85.2928	-1	439	4.5	5	13570887	13571699	101.014	437	13570879	13571740	85.2928	433
chr6	15264609	15265816	nsc_peakset3_peak_857	1000	*	-1	85.1025	-1	653	4.55	5	15264886	15265807	108.466	376	15264609	15265816	85.1025	654
chr12	77113625	77114527	nsc_peakset3_peak_858	1000	*	-1	85.0841	-1	470	4.44	5	77113625	77114504	85.0841	469	77113632	77114527	90.8773	464
chr9	37323676	37325187	nsc_peakset3_peak_859	1000	*	-1	84.9417	-1	807	4.48	5	37323948	37325187	98.5521	514	37323676	37325108	84.9417	829
chrX	128756274	128757711	nsc_peakset3_peak_860	1000	*	-1	84.8647	-1	752	4.57	5	128756549	128757711	112.298	481	128756274	128757413	84.8647	748
chr1	97888395	97889711	nsc_peakset3_peak_861	1000	*	-1	84.8364	-1	805	4.6	5	97888674	97889711	117.82	527	97888395	97889638	84.8364	804
chr14	53773470	53774602	nsc_peakset3_peak_862	1000	*	-1	84.8364	-1	446	4.65	5	53773482	53774472	126.316	433	53773470	53774602	84.8364	448
chr11	31622703	31624517	nsc_peakset3_peak_863	1000	*	-1	84.8302	-1	1005	5	5	31623190	31624517	84.8302	522	31622703	31624340	178.108	1001
chr2	47843564	47845499	nsc_peakset3_peak_864	1000	*	-1	84.7412	-1	764	4.4	5	47843626	47845372	89.6682	704	47843564	47845499	84.7412	762
chr4	116640581	116641633	nsc_peakset3_peak_865	1000	*	-1	84.5889	-1	548	4.5	5	116640634	116641633	84.5889	504	116640581	116641595	96.0373	540
chr22	34000827	34002793	nsc_peakset3_peak_866	1000	*	-1	84.5368	-1	860	4.62	5	34001241	34002793	84.5368	454	34000827	34002619	110.014	853
chr9	18795715	18796994	nsc_peakset3_peak_867	1000	*	-1	84.3403	-1	795	4.43	5	18795715	18796989	93.0706	796	18795899	18796994	84.3403	610
chr4	95459028	95460121	nsc_peakset3_peak_868	1000	*	-1	84.2119	-1	547	4.77	5	95459097	95460025	84.2119	477	95459028	95460121	130.092	548
chr15	39996357	39997594	nsc_peakset3_peak_869	1000	*	-1	84.2006	-1	700	4.55	5	39996357	39997594	109.988	706	39996447	39997517	84.2006	604
chr8	139594443	139595566	nsc_peakset3_peak_870	1000	*	-1	84.2006	-1	555	4.57	5	139594443	139595566	113.594	595	139594543	139595480	84.2006	416
chr1	36004363	36005723	nsc_peakset3_peak_871	1000	*	-1	84.1827	-1	492	4.88	5	36004365	36005463	84.1827	503	36004363	36005723	150.582	479
chr1	77799862	77801409	nsc_peakset3_peak_872	1000	*	-1	83.9931	-1	1049	4.71	5	77799862	77801329	83.9931	1025	77800382	77801409	122.526	554
chr2	161570844	161571914	nsc_peakset3_peak_873	1000	*	-1	83.9724	-1	608	4.39	5	161570845	161571771	83.9724	607	161570844	161571914	87.5508	608
chr22	41109998	41111354	nsc_peakset3_peak_874	1000	*	-1	83.916	-1	801	4.88	5	41110011	41111225	83.916	789	41109998	41111354	151.429	801
chr1	15466044	15467201	nsc_peakset3_peak_875	1000	*	-1	83.5437	-1	455	4.8	5	15466044	15467013	83.5437	454	15466050	15467201	136.338	451
chr22	28508247	28509268	nsc_peakset3_peak_876	1000	*	-1	83.4658	-1	529	5	5	28508297	28509248	83.4658	478	28508247	28509268	287.983	531
chr10	118004279	118005197	nsc_peakset3_peak_877	1000	*	-1	83.4535	-1	502	4.63	5	118004351	118005197	83.4535	427	118004279	118005171	112.981	505
chr8	67460534	67461655	nsc_peakset3_peak_878	1000	*	-1	83.425	-1	538	4.57	5	67460711	67461655	83.425	364	67460534	67461517	104.264	536
chrX	21124925	21126057	nsc_peakset3_peak_879	1000	*	-1	83.414	-1	563	4.5	5	21125046	21125979	103.666	438	21124925	21126057	83.414	567
chr11	26351248	26352418	nsc_peakset3_peak_880	1000	*	-1	83.2964	-1	663	5	5	26351405	26352418	83.2964	510	26351248	26352394	192.039	660
chr2	64877018	64878178	nsc_peakset3_peak_881	1000	*	-1	83.2239	-1	543	4.41	5	64877018	64878178	90.6061	547	64877107	64878082	83.2239	451
chr2	5549301	5550955	nsc_peakset3_peak_882	1000	*	-1	82.8867	-1	925	4.34	5	5549654	5550851	84.91	566	5549301	5550955	82.8867	931
chr10	114818432	114820047	nsc_peakset3_peak_883	1000	*	-1	82.8772	-1	974	4.5	5	114818770	114819836	82.8772	639	114818432	114820047	99.8552	972
chr10	114497308	114499666	nsc_peakset3_peak_884	1000	*	-1	82.773	-1	1472	4.53	5	114498302	114499396	110.171	478	114497308	114499666	82.773	1472
chr8	136474517	136476240	nsc_peakset3_peak_885	1000	*	-1	82.7152	-1	469	4.96	5	136474606	136475719	82.7152	388	136474517	136476240	174.803	461
chr7	90797807	90799769	nsc_peakset3_peak_886	1000	*	-1	82.7029	-1	1494	4.7	5	90798203	90799738	82.7029	1096	90797807	90799769	123.659	1497
chr13	64022568	64024924	nsc_peakset3_peak_887	1000	*	-1	82.6178	-1	1081	4.44	5	64022967	64024079	96.6857	680	64022568	64024924	82.6178	1083
chr22	34061784	34063188	nsc_peakset3_peak_888	1000	*	-1	82.4329	-1	555	4.32	5	34061892	34062810	82.4329	437	34061784	34063188	82.9404	566
chr5	123939916	123941842	nsc_peakset3_peak_889	1000	*	-1	82.3895	-1	1398	4.31	5	123940109	123941839	82.3895	1224	123939916	123941842	82.6558	1379
chr1	245419502	245420954	nsc_peakset3_peak_890	1000	*	-1	82.3238	-1	586	4.44	5	245419502	245420485	82.3238	601	245419732	245420954	94.1111	342
chr16	61869965	61871367	nsc_peakset3_peak_891	1000	*	-1	82.1422	-1	833	4.35	5	61870107	61871367	82.1422	695	61869965	61871227	85.7529	830
chr9	81435820	81436777	nsc_peakset3_peak_892	1000	*	-1	81.8731	-1	461	4.43	5	81435851	81436777	98.8972	433	81435820	81436777	81.8731	458
chr5	93112919	93114338	nsc_peakset3_peak_893	1000	*	-1	81.8356	-1	576	4.7	5	93112919	93113873	81.8356	576	93113013	93114338	125.308	482
chr1	206628363	206629516	nsc_peakset3_peak_894	1000	*	-1	81.7472	-1	509	4.64	5	206628404	206629437	81.7472	468	206628363	206629516	116.757	509
chr5	81046573	81047359	nsc_peakset3_peak_895	1000	*	-1	81.6362	-1	327	4.73	5	81046573	81047359	163.704	325	81046629	81047259	81.6362	274
chr13	67690777	67692013	nsc_peakset3_peak_896	1000	*	-1	81.5792	-1	524	4.93	5	67690929	67691767	81.5792	377	67690777	67692013	170.015	519
chr2	48624205	48626556	nsc_peakset3_peak_897	1000	*	-1	81.2798	-1	1365	4.47	5	48625064	48626556	104.42	510	48624205	48626501	81.2798	1361
chr2	236995381	236996436	nsc_peakset3_peak_898	1000	*	-1	81.2559	-1	482	4.47	5	236995427	236996311	104.859	439	236995381	236996436	81.2559	479
chr2	128213027	128214007	nsc_peakset3_peak_899	1000	*	-1	81.1673	-1	486	4.5	5	128213029	128214007	109.961	459	128213027	128213932	81.1673	512
chr7	137871415	137872762	nsc_peakset3_peak_900	1000	*	-1	81.1673	-1	530	4.46	5	137871415	137872762	103.271	532	137871439	137872462	81.1673	504
chr14	70453712	70455577	nsc_peakset3_peak_901	1000	*	-1	81.1129	-1	764	4.65	5	70453799	70455130	144.331	648	70453712	70455577	81.1129	793
chr6	51706422	51708506	nsc_peakset3_peak_902	1000	*	-1	81.0905	-1	1655	4.57	5	51706669	51708427	81.0905	1410	51706422	51708506	108.352	1654
chr2	110002408	110003637	nsc_peakset3_peak_903	1000	*	-1	81.0797	-1	539	4.39	5	110002460	110003423	81.0797	488	110002408	110003637	89.9158	538
chr18	18910485	18911876	nsc_peakset3_peak_904	1000	*	-1	80.8877	-1	875	4.88	5	18910814	18911821	80.8877	545	18910485	18911876	159.194	876
chr5	3857934	3859344	nsc_peakset3_peak_905	1000	*	-1	80.8492	-1	755	4.43	5	3857942	3859344	80.8492	766	3857934	3859342	93.8411	736
chr20	18205423	18206394	nsc_peakset3_peak_906	1000	*	-1	80.7289	-1	377	4.28	4.96	18205423	18206394	81.627	378	18205471	18206383	80.7289	328
chr4	66431318	66432800	nsc_peakset3_peak_907	1000	*	-1	80.7083	-1	638	4.48	5	66431318	66432608	80.7083	637	66431517	66432800	98.7077	441
chr3	96167973	96169818	nsc_peakset3_peak_908	1000	*	-1	80.4459	-1	415	4.31	5	96167973	96169818	80.4459	416	96167983	96169186	84.3403	404
chr7	20288357	20289796	nsc_peakset3_peak_909	1000	*	-1	80.333	-1	718	4.72	5	20288357	20289568	80.333	720	20288573	20289796	129.911	500
chr1	147148279	147149590	nsc_peakset3_peak_910	1000	*	-1	80.3286	-1	802	4.6	5	147148334	147149534	80.3286	756	147148279	147149590	113.455	794
chr4	154849707	154851529	nsc_peakset3_peak_911	1000	*	-1	80.2936	-1	470	4.66	5	154849707	154851529	80.2936	468	154849710	154851481	122.061	469
chr1	81896445	81898130	nsc_peakset3_peak_912	1000	*	-1	80.2733	-1	587	4.5	5	81896445	81898130	113.425	589	81896513	81898026	80.2733	517
chr2	39738700	39740118	nsc_peakset3_peak_913	1000	*	-1	80.2733	-1	798	4.3	4.99	39738700	39740103	84.5889	805	39738853	39740118	80.2733	638
chr3	72639548	72641329	nsc_peakset3_peak_914	1000	*	-1	80.1732	-1	514	4.77	5	72639548	72641256	80.1732	509	72639562	72641329	141.247	505
chr5	77143271	77144432	nsc_peakset3_peak_915	1000	*	-1	80.1732	-1	586	4.62	5	77143271	77144432	80.1732	588	77143495	77144358	116.268	360
chr13	106999628	107003554	nsc_peakset3_peak_916	1000	*	-1	80.0962	-1	2722	4.9	5	106999887	107003052	80.0962	620	106999628	107003554	168.551	2723
chr16	79634337	79635636	nsc_peakset3_peak_917	1000	*	-1	80.0855	-1	448	4.39	5	79634364	79635281	94.9213	420	79634337	79635636	80.0855	450
chr9	28650105	28652042	nsc_peakset3_peak_918	1000	*	-1	79.9339	-1	512	4.52	5	28650143	28651013	79.9339	466	28650105	28652042	103.661	520
chr11	59197052	59197929	nsc_peakset3_peak_919	1000	*	-1	79.9013	-1	479	4.44	5	59197087	59197913	79.9013	447	59197052	59197929	95.4383	476
chr13	95325311	95326886	nsc_peakset3_peak_920	1000	*	-1	79.6964	-1	988	4.39	5	95325311	95326744	79.6964	984	95325333	95326886	91.3853	971
chr17	63075397	63076708	nsc_peakset3_peak_921	1000	*	-1	79.3846	-1	558	4.39	5	63075397	63076405	79.3846	558	63075458	63076708	91.3837	497
chr6	26474074	26475258	nsc_peakset3_peak_922	1000	*	-1	79.3422	-1	488	4.61	5	26474074	26475088	79.3422	487	26474124	26475258	116.419	439
chr3	32421323	32422257	nsc_peakset3_peak_923	1000	*	-1	79.2392	-1	472	4.45	5	32421337	32422257	107.442	457	32421323	32422238	79.2392	474
chr4	77616967	77618179	nsc_peakset3_peak_924	1000	*	-1	79.2181	-1	556	4.47	5	77617033	77618075	79.2181	500	77616967	77618179	100.319	547
chr18	42303434	42305215	nsc_peakset3_peak_925	1000	*	-1	79.2145	-1	1302	4.51	5	42304269	42305188	79.2145	469	42303434	42305215	104.162	1300
chr10	76348498	76349643	nsc_peakset3_peak_926	1000	*	-1	79.1542	-1	648	4.24	4.93	76348597	76349643	79.2404	547	76348498	76349638	79.1542	651
chr4	182583234	182584213	nsc_peakset3_peak_927	1000	*	-1	79.0302	-1	597	4.44	5	182583321	182584147	104.901	514	182583234	182584213	79.0302	594
chr1	39248726	39249991	nsc_peakset3_peak_928	1000	*	-1	79.001	-1	684	4.6	5	39248726	39249991	138.989	682	39249002	39249875	79.001	410
chr13	61333239	61334419	nsc_peakset3_peak_929	1000	*	-1	78.9524	-1	580	4.56	5	61333239	61334419	130.494	567	61333321	61334235	78.9524	511
chr5	94206100	94207206	nsc_peakset3_peak_930	1000	*	-1	78.9414	-1	603	4.38	5	94206257	94207129	95.9346	444	94206100	94207206	78.9414	606
chr5	14728273	14729286	nsc_peakset3_peak_931	1000	*	-1	78.4776	-1	489	4.3	4.98	14728275	14729286	86.5904	487	14728273	14729262	78.4776	490
chr5	81146999	81148280	nsc_peakset3_peak_932	1000	*	-1	78.4124	-1	492	4.27	4.95	81146999	81148196	84.5368	489	81147142	81148280	78.4124	352
chr8	114049803	114050926	nsc_peakset3_peak_933	1000	*	-1	78.3752	-1	569	4.71	5	114049896	114050756	78.3752	471	114049803	114050926	134.92	575
chr10	10704148	10705299	nsc_peakset3_peak_934	1000	*	-1	78.3688	-1	623	4.72	5	10704321	10705197	78.3688	481	10704148	10705299	135.817	592
chr2	133389391	133390619	nsc_peakset3_peak_935	1000	*	-1	78.2522	-1	564	4.61	5	133389391	133390563	78.2522	564	133389406	133390619	118.739	549
chr12	1692677	1694272	nsc_peakset3_peak_936	1000	*	-1	78.2507	-1	1051	4.59	5	1693167	1694176	78.2507	609	1692677	1694272	115.656	1003
chr5	93221717	93223944	nsc_peakset3_peak_937	1000	*	-1	78.2477	-1	1095	4.63	5	93221717	93223944	78.2477	1095	93221856	93223877	122.67	956
chr4	124897125	124898456	nsc_peakset3_peak_938	1000	*	-1	78.2349	-1	399	4.55	5	124897125	124898324	129.396	407	124897175	124898456	78.2349	341
chr1	58861126	58862570	nsc_peakset3_peak_939	1000	*	-1	78.1203	-1	838	4.82	5	58861126	58862401	78.1203	849	58861425	58862570	156.491	528
chr8	28747216	28748661	nsc_peakset3_peak_940	1000	*	-1	78.0336	-1	665	4.25	4.94	28747216	28748661	82.9033	716	28747384	28748447	78.0336	447
chr13	72405805	72406733	nsc_peakset3_peak_941	1000	*	-1	77.9562	-1	371	4.37	5	72405805	72406625	77.9562	370	72405806	72406733	91.7029	371
chrX	89712863	89713781	nsc_peakset3_peak_942	1000	*	-1	77.9131	-1	429	4.85	5	89712870	89713700	77.9131	423	89712863	89713781	164.593	428
chr17	30872895	30873776	nsc_peakset3_peak_943	1000	*	-1	77.5502	-1	418	4.69	5	30872902	30873776	77.5502	414	30872895	30873679	131.45	416
chr10	32980834	32981887	nsc_peakset3_peak_944	1000	*	-1	77.4756	-1	544	4.39	5	32980834	32981887	102.758	557	32980970	32981832	77.4756	396
chr13	93945310	93946872	nsc_peakset3_peak_945	1000	*	-1	77.3562	-1	951	5	5	93945310	93946730	77.3562	960	93945615	93946872	217.716	638
chr16	84395883	84396887	nsc_peakset3_peak_946	1000	*	-1	77.3443	-1	394	4.24	4.93	84395883	84396782	77.3443	383	84395904	84396887	80.4527	384
chr2	197425569	197427373	nsc_peakset3_peak_947	1000	*	-1	77.3443	-1	1200	4.76	5	197425569	197427225	77.3443	1227	197425687	197427373	146.892	1055
chr1	212793698	212795406	nsc_peakset3_peak_948	1000	*	-1	77.2172	-1	1113	4.84	5	212793698	212795329	77.2172	1123	212794321	212795406	165.254	481
chr15	29863592	29864514	nsc_peakset3_peak_949	1000	*	-1	77.2172	-1	465	4.28	4.96	29863592	29864514	77.2172	467	29863726	29864476	83.3873	330
chr1	45007823	45009547	nsc_peakset3_peak_950	1000	*	-1	77.1747	-1	1220	4.5	5	45007823	45009547	77.1747	1219	45008546	45009497	105.614	499
chr5	4627237	4628994	nsc_peakset3_peak_951	1000	*	-1	77.0653	-1	947	4.35	5	4627237	4628674	77.0653	915	4627721	4628994	90.1978	496
chr1	39661637	39662579	nsc_peakset3_peak_952	1000	*	-1	77.0325	-1	482	4.29	4.97	39661683	39662579	87.6718	435	39661637	39662566	77.0325	483
chr7	136181006	136181965	nsc_peakset3_peak_953	1000	*	-1	77.0325	-1	467	4.45	5	136181006	136181937	114.393	465	136181036	136181965	77.0325	440
chr4	133161124	133162104	nsc_peakset3_peak_954	1000	*	-1	76.9878	-1	499	4.27	4.95	133161124	133162020	76.9878	503	133161167	133162104	83.3873	452
chr4	138086431	138087578	nsc_peakset3_peak_955	1000	*	-1	76.9606	-1	667	4.19	4.88	138086431	138087497	77.2172	669	138086556	138087578	76.9606	540
chr12	106273807	106275177	nsc_peakset3_peak_956	1000	*	-1	76.9302	-1	712	4.3	4.99	106273807	106275177	89.8984	699	106274014	106275132	76.9302	518
chrX	132908577	132909506	nsc_peakset3_peak_957	1000	*	-1	76.9056	-1	433	4.41	5	132908637	132909506	76.9056	373	132908577	132909488	96.124	433
chr1	13954788	13955799	nsc_peakset3_peak_958	1000	*	-1	76.8966	-1	549	4.63	5	13954837	13955799	76.8966	509	13954788	13955733	124.685	541
chr2	70952949	70954139	nsc_peakset3_peak_959	1000	*	-1	76.7891	-1	599	4.86	5	70953104	70954139	76.7891	420	70952949	70954112	173.093	623
chr18	25615591	25617561	nsc_peakset3_peak_960	1000	*	-1	76.647	-1	988	4.59	5	25616162	25617561	76.647	414	25615591	25617428	119.902	991
chr12	92387545	92388794	nsc_peakset3_peak_961	1000	*	-1	76.6323	-1	758	4.23	4.92	92387731	92388748	82.7029	584	92387545	92388794	76.6323	747
chr8	93354709	93355935	nsc_peakset3_peak_962	1000	*	-1	76.5728	-1	677	4.24	4.93	93354924	93355879	83.5222	455	93354709	93355935	76.5728	684
chr14	33419449	33420555	nsc_peakset3_peak_963	1000	*	-1	76.4143	-1	520	4.58	5	33419449	33420555	147.951	519	33419574	33420522	76.4143	396
chr15	92707263	92708489	nsc_peakset3_peak_964	1000	*	-1	76.3895	-1	418	4.34	5	92707265	92708489	97.6553	419	92707263	92708357	76.3895	416
chr8	41980997	41982175	nsc_peakset3_peak_965	1000	*	-1	76.3895	-1	495	4.39	5	41980997	41982004	105.707	492	41981109	41982175	76.3895	386
chr9	82260020	82260841	nsc_peakset3_peak_966	1000	*	-1	76.3881	-1	414	4.28	4.96	82260059	82260841	89.3744	375	82260020	82260828	76.3881	415
chr22	17838265	17839271	nsc_peakset3_peak_967	1000	*	-1	76.3234	-1	480	4.6	5	17838324	17839271	76.3234	421	17838265	17839220	121.891	480
chr6	148700805	148701718	nsc_peakset3_peak_968	1000	*	-1	76.1928	-1	453	4.7	5	148700805	148701718	76.1928	452	148700903	148701704	139.309	357
chr3	131692284	131693274	nsc_peakset3_peak_969	1000	*	-1	76.1368	-1	518	4.51	5	131692284	131693207	76.1368	539	131692326	131693274	109.47	456
chr20	15775752	15776985	nsc_peakset3_peak_970	1000	*	-1	76.1288	-1	565	4.32	5	15775752	15776985	94.2181	561	15775922	15776820	76.1288	399
chr16	79157757	79158947	nsc_peakset3_peak_971	1000	*	-1	76.1202	-1	649	4.37	5	79157906	79158943	102.77	496	79157757	79158947	76.1202	654
chr1	198263890	198265580	nsc_peakset3_peak_972	1000	*	-1	76.101	-1	639	4.24	4.92	198263966	198265452	76.101	576	198263890	198265580	81.7796	627
chrX	97114787	97116678	nsc_peakset3_peak_973	1000	*	-1	75.9951	-1	515	4.2	4.89	97114787	97116359	80.5371	518	97114864	97116678	75.9951	435
chr12	794342	795466	nsc_peakset3_peak_974	1000	*	-1	75.985	-1	470	4.29	4.98	794342	795385	75.985	482	794405	795466	87.0628	396
chr2	38429546	38431144	nsc_peakset3_peak_975	1000	*	-1	75.985	-1	965	5	5	38429737	38430938	75.985	775	38429546	38431144	431.137	965
chr13	105933938	105935751	nsc_peakset3_peak_976	1000	*	-1	75.9749	-1	975	4.5	5	105934225	105935513	75.9749	695	105933938	105935751	108.446	969
chr1	66814853	66816396	nsc_peakset3_peak_977	1000	*	-1	75.9073	-1	1075	4.39	5	66814853	66816396	75.9073	1078	66815369	66816340	95.631	557
chr12	85799122	85801185	nsc_peakset3_peak_978	1000	*	-1	75.8624	-1	965	4.28	4.96	85799122	85800537	89.6756	963	85799561	85801185	75.8624	528
chr5	123587669	123588729	nsc_peakset3_peak_979	1000	*	-1	75.8624	-1	588	4.42	5	123587751	123588729	112.627	507	123587669	123588710	75.8624	587
chr18	68048564	68049522	nsc_peakset3_peak_980	1000	*	-1	75.7014	-1	462	4.46	5	68048620	68049479	75.7014	342	68048564	68049522	103.539	527
chr12	109195034	109196693	nsc_peakset3_peak_981	1000	*	-1	75.6831	-1	1150	4.4	5	109195212	109196669	75.6831	972	109195034	109196693	97.6616	1150
chr20	51962301	51963611	nsc_peakset3_peak_982	1000	*	-1	75.6831	-1	571	4.57	5	51962308	51963422	75.6831	565	51962301	51963611	118.484	571
chr2	123818900	123819946	nsc_peakset3_peak_983	1000	*	-1	75.6731	-1	485	4.18	4.87	123818986	123819855	78.2428	400	123818900	123819946	75.6731	484
chr2	156588668	156590595	nsc_peakset3_peak_984	1000	*	-1	75.6693	-1	1103	4.18	4.87	156589392	156590483	75.6693	388	156588668	156590595	77.6779	1095
chr3	76610711	76611658	nsc_peakset3_peak_985	1000	*	-1	75.6588	-1	451	4.35	5	76610791	76611658	100.871	373	76610711	76611592	75.6588	449
chr7	61968912	61969520	nsc_peakset3_peak_986	1000	*	-1	75.6427	-1	339	4.68	5	61968921	61969520	213.015	330	61968912	61969478	75.6427	339
chr13	51631919	51633415	nsc_peakset3_peak_987	1000	*	-1	75.5811	-1	754	4.23	4.92	51631919	51633292	84.8246	742	51632292	51633415	75.5811	394
chr12	8003934	8004890	nsc_peakset3_peak_988	1000	*	-1	75.5801	-1	495	4.63	5	8003938	8004856	75.5801	490	8003934	8004890	128.069	496
chr11	92571814	92572779	nsc_peakset3_peak_989	1000	*	-1	75.5514	-1	506	4.29	4.98	92571820	92572779	92.0527	502	92571814	92572773	75.5514	504
chr4	72082711	72083995	nsc_peakset3_peak_990	1000	*	-1	75.482	-1	868	4.15	4.84	72083108	72083995	75.482	473	72082711	72083908	75.9717	867
chr3	157197957	157199319	nsc_peakset3_peak_991	1000	*	-1	75.3859	-1	903	4.26	4.94	157198325	157199319	89.1744	533	157197957	157199304	75.3859	905
chr12	87500842	87501804	nsc_peakset3_peak_992	1000	*	-1	75.3846	-1	465	4.25	4.94	87500934	87501804	87.0763	378	87500842	87501771	75.3846	460
chr8	141714042	141715198	nsc_peakset3_peak_993	1000	*	-1	75.3501	-1	554	4.73	5	141714163	141715198	75.3501	411	141714042	141715141	150.378	577
chr6	164166385	164167746	nsc_peakset3_peak_994	1000	*	-1	75.1898	-1	739	4.55	5	164166385	164167746	149.2	747	164166508	164167663	75.1898	609
chr13	94869241	94870229	nsc_peakset3_peak_995	1000	*	-1	75.0572	-1	515	4.23	4.91	94869243	94870168	84.9027	505	94869241	94870229	75.0572	523
chr4	77684290	77686233	nsc_peakset3_peak_996	1000	*	-1	75.0247	-1	1457	4.48	5	77684290	77686233	75.0247	1458	77684316	77686128	107.317	1431
chr9	2359528	2360859	nsc_peakset3_peak_997	1000	*	-1	74.9643	-1	663	4.21	4.9	2359629	2360693	83.3418	638	2359528	2360859	74.9643	587
chr16	84720952	84721903	nsc_peakset3_peak_998	1000	*	-1	74.9086	-1	477	4.21	4.9	84720952	84721903	74.9086	479	84721070	84721878	80.3857	358
chr3	150140886	150142560	nsc_peakset3_peak_999	1000	*	-1	74.8436	-1	924	4.33	5	150141369	150142254	74.8436	434	150140886	150142560	91.3447	932
chr3	153853432	153854380	nsc_peakset3_peak_1000	1000	*	-1	74.7105	-1	467	4.23	4.92	153853469	153854304	85.8414	429	153853432	153854380	74.7105	469
chr6	99098235	99099650	nsc_peakset3_peak_1001	1000	*	-1	74.6885	-1	782	4.43	5	99098235	99099650	74.6885	755	99098531	99099521	101.335	514
chr2	145352925	145354174	nsc_peakset3_peak_1002	1000	*	-1	74.6802	-1	609	4.61	5	145353107	145353983	74.6802	433	145352925	145354174	127.041	604
chr7	16436941	16440408	nsc_peakset3_peak_1003	1000	*	-1	74.665	-1	2110	4.33	5	16437029	16440336	100.717	2004	16436941	16440408	74.665	2128
chr3	133386972	133388241	nsc_peakset3_peak_1004	1000	*	-1	74.6418	-1	857	4.29	4.98	133386972	133388241	94.1591	858	133387442	133388212	74.6418	387
chr2	222416714	222418850	nsc_peakset3_peak_1005	1000	*	-1	74.64	-1	467	5	5	222416792	222418593	74.64	373	222416714	222418850	310.023	483
chr2	5483314	5484611	nsc_peakset3_peak_1006	1000	*	-1	74.5535	-1	824	4.49	5	5483700	5484581	74.5535	424	5483314	5484611	110.263	839
chr8	12953009	12954883	nsc_peakset3_peak_1007	1000	*	-1	74.5535	-1	563	4.36	5	12953009	12954883	74.5535	565	12953115	12954765	94.4737	456
chr1	193417851	193418861	nsc_peakset3_peak_1008	1000	*	-1	74.501	-1	418	4.15	4.85	193417851	193418766	74.501	425	193417873	193418861	76.5888	390
chr8	24906917	24909001	nsc_peakset3_peak_1009	1000	*	-1	74.4781	-1	490	4.35	5	24906917	24909001	74.4781	497	24906942	24908934	94.2537	458
chr15	63034583	63035589	nsc_peakset3_peak_1010	1000	*	-1	74.2865	-1	546	4.38	5	63034684	63035589	74.2865	439	63034583	63035566	96.9756	552
chr6	62668163	62669097	nsc_peakset3_peak_1011	1000	*	-1	74.0978	-1	555	4.19	4.88	62668163	62669097	83.1881	558	62668285	62669073	74.0978	430
chr20	51116354	51117553	nsc_peakset3_peak_1012	1000	*	-1	74.068	-1	538	4.47	5	51116354	51117553	132.03	538	51116396	51117415	74.068	497
chr3	173478584	173479758	nsc_peakset3_peak_1013	1000	*	-1	74.0057	-1	483	4.37	5	173478608	173479471	74.0057	462	173478584	173479758	96.8191	481
chr12	61975526	61976477	nsc_peakset3_peak_1014	1000	*	-1	73.8799	-1	527	4.41	5	61975683	61976448	73.8799	364	61975526	61976477	101.62	533
chr2	240417311	240418268	nsc_peakset3_peak_1015	1000	*	-1	73.8361	-1	461	4.49	5	240417327	240418177	73.8361	438	240417311	240418268	111.615	469
chr12	24531224	24533311	nsc_peakset3_peak_1016	1000	*	-1	73.6267	-1	1288	4.45	5	24531607	24533254	73.6267	907	24531224	24533311	107.366	1286
chrX	13301520	13303025	nsc_peakset3_peak_1017	1000	*	-1	73.544	-1	938	4.77	5	13301592	13302776	73.544	863	13301520	13303025	165.28	942
chr6	144293006	144294987	nsc_peakset3_peak_1018	1000	*	-1	73.2824	-1	1453	4.17	4.87	144293084	144294987	73.2824	1433	144293006	144294969	79.2222	1395
chr20	18212155	18213164	nsc_peakset3_peak_1019	1000	*	-1	73.2304	-1	487	4.51	5	18212172	18213139	73.2304	468	18212155	18213164	115.673	489
chr8	30136585	30138002	nsc_peakset3_peak_1020	1000	*	-1	73.2304	-1	815	4.68	5	30136914	30137977	73.2304	478	30136585	30138002	147.568	823
chr13	45422699	45423616	nsc_peakset3_peak_1021	1000	*	-1	73.0563	-1	423	4.2	4.89	45422699	45423616	73.0563	422	45422727	45423592	82.0455	396
chr7	14289888	14291759	nsc_peakset3_peak_1022	1000	*	-1	73.033	-1	445	4.76	5	14289902	14290784	73.033	432	14289888	14291759	168.551	444
chr5	34755846	34757901	nsc_peakset3_peak_1023	1000	*	-1	72.971	-1	1627	4.31	5	34756596	34757840	102.377	876	34755846	34757901	72.971	1628
chr22	45798178	45799203	nsc_peakset3_peak_1024	1000	*	-1	72.9656	-1	565	4.07	4.78	45798279	45799203	72.9928	467	45798178	45799117	72.9656	562
chr4	91985300	91986371	nsc_peakset3_peak_1025	1000	*	-1	72.9603	-1	543	4.71	5	91985303	91986310	72.9603	532	91985300	91986371	155.57	552
chr10	77878515	77879451	nsc_peakset3_peak_1026	1000	*	-1	72.7835	-1	496	4.58	5	77878569	77879420	72.7835	430	77878515	77879451	128.233	508
chr19	47659417	47661297	nsc_peakset3_peak_1027	1000	*	-1	72.7131	-1	1243	4.27	4.95	47660222	47661297	96.9021	445	47659417	47661271	72.7131	1237
chr7	92675409	92676542	nsc_peakset3_peak_1028	1000	*	-1	72.7131	-1	674	4.21	4.9	92675631	92676542	88.3722	458	92675409	92676518	72.7131	669
chr13	40026406	40027381	nsc_peakset3_peak_1029	1000	*	-1	72.6553	-1	503	4.17	4.87	40026406	40027381	83.9205	505	40026414	40027357	72.6553	494
chr12	66216197	66217113	nsc_peakset3_peak_1030	1000	*	-1	72.5838	-1	461	4.24	4.93	66216197	66217051	72.5838	459	66216290	66217113	85.8056	371
chr4	77378850	77381265	nsc_peakset3_peak_1031	1000	*	-1	72.5172	-1	1776	4.38	5	77379082	77381001	72.5172	1544	77378850	77381265	100.637	1776
chr5	88188033	88189088	nsc_peakset3_peak_1032	1000	*	-1	72.4843	-1	574	4.39	5	88188033	88189088	121.857	574	88188194	88189036	72.4843	414
chr10	71096551	71097910	nsc_peakset3_peak_1033	1000	*	-1	72.4625	-1	829	4.27	4.95	71096551	71097910	99.217	824	71096973	71097762	72.4625	412
chr3	3842842	3844452	nsc_peakset3_peak_1034	1000	*	-1	72.4187	-1	484	4.43	5	3842870	3844241	72.4187	482	3842842	3844452	106.13	458
chr8	102325789	102327249	nsc_peakset3_peak_1035	1000	*	-1	72.3683	-1	866	4.35	5	102325789	102327249	113.271	901	102326200	102327144	72.3683	420
chr1	85876827	85877863	nsc_peakset3_peak_1036	1000	*	-1	72.2761	-1	539	4.74	5	85876827	85877832	72.2761	530	85876861	85877863	166.069	514
chr12	4029483	4030767	nsc_peakset3_peak_1037	1000	*	-1	72.2633	-1	792	4.4	5	4029483	4030749	72.2633	789	4029588	4030767	102.718	690
chr11	36406360	36407665	nsc_peakset3_peak_1038	1000	*	-1	72.2476	-1	822	4.16	4.86	36406511	36407665	72.2476	692	36406360	36407607	79.3658	801
chr3	191715155	191716374	nsc_peakset3_peak_1039	1000	*	-1	71.947	-1	547	4.87	5	191715244	191716374	71.947	442	191715155	191716287	219.66	564
chr2	147736100	147737220	nsc_peakset3_peak_1040	1000	*	-1	71.8389	-1	750	4.34	5	147736100	147737220	112.682	750	147736352	147737211	71.8389	498
chr16	53954600	53955663	nsc_peakset3_peak_1041	1000	*	-1	71.7462	-1	497	4.38	5	53954600	53955604	71.7462	497	53954623	53955663	101.444	474
chr1	200343609	200344716	nsc_peakset3_peak_1042	1000	*	-1	71.6542	-1	670	4.35	5	200343669	200344716	71.6542	613	200343609	200344675	98.2689	668
chr15	95089797	95091412	nsc_peakset3_peak_1043	1000	*	-1	71.5902	-1	509	4.21	4.9	95089797	95090765	90.4665	462	95089797	95091412	71.5902	556
chr5	38868921	38870605	nsc_peakset3_peak_1044	1000	*	-1	71.4832	-1	479	4.28	4.97	38868932	38869827	71.4832	463	38868921	38870605	91.4134	484
chr11	73123055	73124014	nsc_peakset3_peak_1045	1000	*	-1	71.4424	-1	464	4.29	4.97	73123055	73124014	105.642	466	73123077	73123931	71.4424	441
chr3	193691639	193692584	nsc_peakset3_peak_1046	1000	*	-1	71.4424	-1	460	4.09	4.81	193691639	193692584	77.3624	464	193691666	193692542	71.4424	429
chr4	73528987	73530370	nsc_peakset3_peak_1047	1000	*	-1	71.2876	-1	811	4.31	5	73528987	73530370	71.2876	811	73529017	73530331	93.9333	781
chr16	30381830	30382865	nsc_peakset3_peak_1048	1000	*	-1	71.2817	-1	550	4.31	5	30381837	30382865	110.325	496	30381830	30382858	71.2817	597
chr4	10032628	10033998	nsc_peakset3_peak_1049	1000	*	-1	71.2317	-1	853	4.22	4.91	10032628	10033980	71.2317	851	10032954	10033998	85.6459	529
chr2	29949711	29950651	nsc_peakset3_peak_1050	1000	*	-1	71.2063	-1	474	4.26	4.94	29949711	29950596	101.427	479	29949714	29950651	71.2063	466
chr17	35581545	35583099	nsc_peakset3_peak_1051	1000	*	-1	71.1033	-1	1092	4.38	5	35582178	35583069	71.1033	463	35581545	35583099	102.958	1089
chr1	73530756	73531919	nsc_peakset3_peak_1052	1000	*	-1	71.0943	-1	594	4.04	4.76	73530756	73531919	73.544	658	73530783	73531840	71.0943	504
chr7	38628888	38630203	nsc_peakset3_peak_1053	1000	*	-1	71.0844	-1	805	4.47	5	38629295	38630151	71.0844	383	38628888	38630203	115.53	821
chr8	12834109	12835498	nsc_peakset3_peak_1054	1000	*	-1	71.0844	-1	579	4.31	5	12834109	12835498	71.0844	581	12834121	12835168	94.6636	566
chr16	53760073	53761219	nsc_peakset3_peak_1055	1000	*	-1	70.9895	-1	652	4.14	4.84	53760299	53761179	83.7883	459	53760073	53761219	70.9895	619
chr4	83420995	83422741	nsc_peakset3_peak_1056	1000	*	-1	70.9029	-1	1011	4.4	5	83421648	83422733	70.9029	364	83420995	83422741	105.006	1005
chr12	97388113	97389318	nsc_peakset3_peak_1057	1000	*	-1	70.7911	-1	475	4.8	5	97388142	97389302	70.7911	441	97388113	97389318	197.918	480
chr2	120452327	120453258	nsc_peakset3_peak_1058	1000	*	-1	70.7543	-1	448	4.25	4.93	120452338	120453258	100.601	433	120452327	120453179	70.7543	452
chr2	128237556	128238646	nsc_peakset3_peak_1059	1000	*	-1	70.7457	-1	468	4.06	4.78	128237556	128238530	70.7457	468	128237623	128238646	73.97	402
chr8	95963776	95964894	nsc_peakset3_peak_1060	1000	*	-1	70.7457	-1	541	4.34	5	95963776	95964894	70.7457	537	95963788	95964878	99.7314	534
chr3	157776323	157777868	nsc_peakset3_peak_1061	1000	*	-1	70.7055	-1	430	4.44	5	157776323	157777868	70.7055	428	157776355	157777239	111.687	401
chr20	47406343	47407497	nsc_peakset3_peak_1062	1000	*	-1	70.6755	-1	473	4.11	4.82	47406343	47407207	80.8492	484	47406465	47407497	70.6755	341
chr4	39701032	39701998	nsc_peakset3_peak_1063	1000	*	-1	70.6051	-1	523	4.04	4.76	39701032	39701998	74.3615	522	39701117	39701883	70.6051	439
chr10	20564829	20565936	nsc_peakset3_peak_1064	1000	*	-1	70.5902	-1	469	4.87	5	20564829	20565859	70.5902	472	20564834	20565936	235.145	462
chr9	134720065	134721412	nsc_peakset3_peak_1065	1000	*	-1	70.4628	-1	868	4.39	5	134720481	134721412	70.4628	450	134720065	134721379	104.544	871
chr5	87239770	87241206	nsc_peakset3_peak_1066	1000	*	-1	70.4162	-1	847	4.15	4.86	87239779	87241206	86.754	899	87239770	87241161	70.4162	786
chr8	118662044	118663048	nsc_peakset3_peak_1067	1000	*	-1	70.4162	-1	466	4.14	4.83	118662071	118663005	85.4666	438	118662044	118663048	70.4162	468
chr5	6847771	6848724	nsc_peakset3_peak_1068	1000	*	-1	70.3488	-1	452	4.18	4.88	6847771	6848694	90.5376	453	6847792	6848724	70.3488	430
chr3	99772540	99773712	nsc_peakset3_peak_1069	1000	*	-1	70.2247	-1	552	4.57	5	99772652	99773712	70.2247	436	99772540	99773640	133.582	556
chr4	61269397	61270432	nsc_peakset3_peak_1070	1000	*	-1	70.1503	-1	464	4.15	4.85	61269397	61270432	87.008	456	61269440	61270347	70.1503	430
chr18	38387114	38388100	nsc_peakset3_peak_1071	1000	*	-1	70.1028	-1	503	4.19	4.88	38387144	38388100	70.1028	481	38387114	38388063	84.2466	496
chr3	25196981	25199241	nsc_peakset3_peak_1072	1000	*	-1	70.0966	-1	1062	4.35	5	25197120	25198802	124.221	611	25196981	25199241	70.0966	1374
chr12	109900133	109902148	nsc_peakset3_peak_1073	1000	*	-1	70.0841	-1	1039	4.03	4.73	109900182	109901543	73.6974	968	109900133	109902148	70.0841	1062
chr18	53867102	53868149	nsc_peakset3_peak_1074	1000	*	-1	70.0754	-1	556	4.21	4.9	53867183	53868123	70.0754	476	53867102	53868149	86.1495	555
chr8	94256897	94258073	nsc_peakset3_peak_1075	1000	*	-1	70.0754	-1	558	4.48	5	94256897	94258073	70.0754	548	94256947	94258013	119.956	519
chr2	222666515	222667439	nsc_peakset3_peak_1076	1000	*	-1	69.9727	-1	424	4.16	4.86	222666515	222667439	89.3708	427	222666584	222667360	69.9727	352
chr11	36130801	36132409	nsc_peakset3_peak_1077	1000	*	-1	69.9248	-1	967	4.29	4.98	36131000	36132135	69.9248	766	36130801	36132409	94.7178	969
chr3	84600331	84601403	nsc_peakset3_peak_1078	1000	*	-1	69.8971	-1	513	4.02	4.73	84600331	84601403	73.8661	513	84600398	84601254	69.8971	447
chr11	92360817	92362748	nsc_peakset3_peak_1079	1000	*	-1	69.8436	-1	1133	4.3	4.99	92360965	92362748	115.912	1014	92360817	92362331	69.8436	1105
chr1	156675589	156676823	nsc_peakset3_peak_1080	1000	*	-1	69.7626	-1	546	4.13	4.83	156675589	156676666	69.7626	543	156675686	156676823	79.8313	453
chr4	10723721	10724827	nsc_peakset3_peak_1081	1000	*	-1	69.712	-1	377	4.01	4.71	10723721	10724827	69.712	381	10723727	10724547	71.6632	367
chr5	106671717	106673473	nsc_peakset3_peak_1082	1000	*	-1	69.6703	-1	1198	4.24	4.92	106671717	106673473	69.6703	1194	106672377	106673352	89.5025	542
chr3	112326189	112327555	nsc_peakset3_peak_1083	1000	*	-1	69.6556	-1	829	4.53	5	112326480	112327463	69.6556	536	112326189	112327555	129.244	831
chr5	35858865	35860026	nsc_peakset3_peak_1084	1000	*	-1	69.5406	-1	461	4.27	4.95	35858865	35860026	69.5406	454	35858972	35860007	93.2084	362
chr3	181458662	181460439	nsc_peakset3_peak_1085	1000	*	-1	69.4599	-1	758	3.98	4.68	181458662	181460051	69.4599	723	181458867	181460439	69.9633	588
chr5	85647081	85648137	nsc_peakset3_peak_1086	1000	*	-1	69.4335	-1	473	4.09	4.81	85647081	85647998	82.3893	474	85647165	85648137	69.4335	388
chr1	145482892	145484167	nsc_peakset3_peak_1087	1000	*	-1	69.3445	-1	440	4.3	4.99	145482916	145484167	117.724	417	145482892	145483867	69.3445	439
chr3	157989675	157990582	nsc_peakset3_peak_1088	1000	*	-1	69.2476	-1	435	4.36	5	157989688	157990582	69.2476	423	157989675	157990524	103.1	435
chr5	124533801	124534660	nsc_peakset3_peak_1089	1000	*	-1	69.1607	-1	419	4.04	4.75	124533831	124534660	69.1607	388	124533801	124534651	73.6915	420
chr2	213228877	213229880	nsc_peakset3_peak_1090	1000	*	-1	69.1244	-1	532	3.96	4.67	213228911	213229880	69.1244	493	213228877	213229878	69.2255	538
chr9	93307186	93309080	nsc_peakset3_peak_1091	1000	*	-1	69.0815	-1	1431	4.34	5	93307275	93309072	128.639	1337	93307186	93309080	69.0815	1437
chr20	15617964	15619909	nsc_peakset3_peak_1092	1000	*	-1	69.0806	-1	1302	4.49	5	15617964	15619758	69.0806	1316	15617998	15619909	123.931	1255
chr5	16849585	16850692	nsc_peakset3_peak_1093	1000	*	-1	69.0806	-1	526	4.47	5	16849639	16850460	69.0806	470	16849585	16850692	121.374	528
chr10	118013602	118014910	nsc_peakset3_peak_1094	1000	*	-1	69.0703	-1	820	4.07	4.79	118013720	118014891	69.0703	707	118013602	118014910	76.3046	816
chr16	70668773	70669814	nsc_peakset3_peak_1095	1000	*	-1	69.0386	-1	461	4.09	4.8	70668773	70669814	69.0386	462	70668822	70669739	76.9606	412
chr4	80153395	80154415	nsc_peakset3_peak_1096	1000	*	-1	68.8692	-1	556	4.2	4.88	80153395	80154388	99.4248	559	80153425	80154415	68.8692	524
chr2	51188896	51189813	nsc_peakset3_peak_1097	1000	*	-1	68.8645	-1	443	3.97	4.68	51188964	51189813	70.3073	382	51188896	51189772	68.8645	437
chr5	4570209	4571551	nsc_peakset3_peak_1098	1000	*	-1	68.8553	-1	646	4.17	4.86	4570324	4571551	93.767	590	4570209	4571493	68.8553	588
chr12	34062083	34063114	nsc_peakset3_peak_1099	1000	*	-1	68.6285	-1	561	4.78	5	34062168	34063038	68.6285	463	34062083	34063114	210.525	575
chr6	94794197	94795109	nsc_peakset3_peak_1100	1000	*	-1	68.5406	-1	464	4.25	4.93	94794288	94794973	68.5406	367	94794197	94795109	92.2536	470
chr13	110492194	110493090	nsc_peakset3_peak_1101	1000	*	-1	68.4676	-1	448	4.76	5	110492244	110493090	68.4676	398	110492194	110493083	201.645	448
chr1	214600497	214602044	nsc_peakset3_peak_1102	1000	*	-1	68.3931	-1	1001	4.34	5	214600894	214601951	133.308	603	214600497	214602044	68.3931	1002
chr8	66751581	66752502	nsc_peakset3_peak_1103	1000	*	-1	68.341	-1	462	3.96	4.67	66751581	66752502	70.1329	464	66751662	66752445	68.341	380
chr5	85419704	85420767	nsc_peakset3_peak_1104	1000	*	-1	68.0297	-1	482	4	4.7	85419711	85420577	74.0859	472	85419704	85420767	68.0297	486
chr11	69278002	69279022	nsc_peakset3_peak_1105	1000	*	-1	67.9486	-1	442	3.96	4.67	69278002	69278949	67.9486	436	69278051	69279022	69.8857	399
chr2	29941874	29943410	nsc_peakset3_peak_1106	1000	*	-1	67.8935	-1	836	4.01	4.71	29941874	29943286	74.8436	870	29942252	29943410	67.8935	425
chr4	166319435	166320423	nsc_peakset3_peak_1107	1000	*	-1	67.8762	-1	496	4.29	4.98	166319558	166320348	67.8762	376	166319435	166320423	98.3666	493
chr8	118240135	118241763	nsc_peakset3_peak_1108	1000	*	-1	67.8697	-1	727	4.2	4.89	118240135	118241438	67.8697	728	118240178	118241763	88.4857	684
chr19	21949881	21951128	nsc_peakset3_peak_1109	1000	*	-1	67.6927	-1	629	4.12	4.82	21949881	21950942	88.4027	644	21950040	21951128	67.6927	455
chr7	7775961	7776843	nsc_peakset3_peak_1110	1000	*	-1	67.6728	-1	514	3.98	4.68	7775961	7776843	67.6728	507	7775965	7776837	71.1399	518
chr3	181597445	181598847	nsc_peakset3_peak_1111	1000	*	-1	67.6256	-1	868	4.32	5	181597958	181598751	67.6256	347	181597445	181598847	101.642	877
chrX	97611562	97612466	nsc_peakset3_peak_1112	1000	*	-1	67.6008	-1	443	4.02	4.72	97611562	97612466	67.6008	445	97611596	97612460	73.2676	408
chr4	128423833	128424992	nsc_peakset3_peak_1113	1000	*	-1	67.5814	-1	648	4.52	5	128423999	128424979	67.5814	482	128423833	128424992	135.051	648
chr10	134555880	134556999	nsc_peakset3_peak_1114	1000	*	-1	67.5178	-1	577	4.02	4.73	134555892	134556999	76.7891	528	134555880	134556868	67.5178	614
chr5	124230648	124231733	nsc_peakset3_peak_1115	1000	*	-1	67.4255	-1	540	4.52	5	124230739	124231677	67.4255	450	124230648	124231733	135.08	540
chr15	67324801	67325767	nsc_peakset3_peak_1116	1000	*	-1	67.399	-1	525	3.93	4.64	67324801	67325767	67.399	528	67324890	67325715	68.4175	434
chr15	95834951	95836768	nsc_peakset3_peak_1117	1000	*	-1	67.3321	-1	1361	4.27	4.96	95835809	95836734	67.3321	516	95834951	95836768	96.9928	1349
chr18	22864766	22866385	nsc_peakset3_peak_1118	1000	*	-1	67.3009	-1	638	3.95	4.66	22864833	22866236	67.3009	571	22864766	22866385	70.0006	638
chr5	81599424	81600988	nsc_peakset3_peak_1119	1000	*	-1	67.1541	-1	1079	4.17	4.86	81599424	81600966	67.1541	1081	81600030	81600988	85.8056	472
chr6	131359346	131360723	nsc_peakset3_peak_1120	1000	*	-1	67.0269	-1	946	4.44	5	131359771	131360667	67.0269	521	131359346	131360723	121.319	946
chr4	137689421	137690612	nsc_peakset3_peak_1121	1000	*	-1	66.9801	-1	543	4.06	4.77	137689545	137690609	82.3895	413	137689421	137690612	66.9801	550
chr5	24207404	24209470	nsc_peakset3_peak_1122	1000	*	-1	66.9026	-1	1549	4.32	5	24208511	24209470	66.9026	443	24207404	24209377	102.746	1548
chr15	70403114	70404438	nsc_peakset3_peak_1123	1000	*	-1	66.8631	-1	761	4.23	4.91	70403437	70404438	66.8631	432	70403114	70404347	92.332	768
chr20	51716673	51717603	nsc_peakset3_peak_1124	1000	*	-1	66.8631	-1	465	4.07	4.78	51716720	51717603	66.8631	433	51716673	51717598	77.5339	451
chr7	52419414	52421052	nsc_peakset3_peak_1125	1000	*	-1	66.8631	-1	1070	4.56	5	52419513	52420913	66.8631	960	52419414	52421052	148.198	1082
chrX	68351451	68352432	nsc_peakset3_peak_1126	1000	*	-1	66.8631	-1	488	4.29	4.97	68351451	68352370	66.8631	490	68351543	68352432	99.9278	395
chr16	74902204	74903313	nsc_peakset3_peak_1127	1000	*	-1	66.7351	-1	512	3.95	4.66	74902204	74903304	66.7351	440	74902287	74903313	70.2241	502
chr6	151526587	151527847	nsc_peakset3_peak_1128	1000	*	-1	66.5673	-1	424	4.08	4.79	151526587	151527552	85.5899	434	151526593	151527847	66.5673	408
chr2	160005062	160005957	nsc_peakset3_peak_1129	1000	*	-1	66.5504	-1	429	4.02	4.72	160005083	160005949	66.5504	424	160005062	160005957	74.6113	413
chr2	105403508	105404470	nsc_peakset3_peak_1130	1000	*	-1	66.4528	-1	484	4.17	4.87	105403563	105404470	66.4528	425	105403508	105404447	87.6264	488
chr6	44638267	44639192	nsc_peakset3_peak_1131	1000	*	-1	66.443	-1	506	4.41	5	44638340	44639192	66.443	433	44638267	44639183	118.111	507
chr11	128705682	128706678	nsc_peakset3_peak_1132	1000	*	-1	66.2963	-1	476	4.13	4.83	128705695	128706678	92.2234	475	128705682	128706645	66.2963	464
chr5	44658440	44660119	nsc_peakset3_peak_1133	1000	*	-1	66.2091	-1	1028	4.12	4.82	44658971	44659937	66.2091	502	44658440	44660119	83.0307	1024
chr6	99088169	99091151	nsc_peakset3_peak_1134	1000	*	-1	66.1349	-1	1854	4.3	4.99	99088169	99091148	66.1349	1804	99088232	99091151	102.219	1842
chr18	25405037	25406498	nsc_peakset3_peak_1135	1000	*	-1	66.0784	-1	457	4.46	5	25405037	25406411	66.0784	469	25405063	25406498	129.15	420
chr1	242991557	242992766	nsc_peakset3_peak_1136	1000	*	-1	66.0366	-1	752	4.4	5	242991662	242992766	66.0366	651	242991557	242992758	119.793	749
chr15	57684430	57685425	nsc_peakset3_peak_1137	1000	*	-1	66.0345	-1	447	4.39	5	57684446	57685425	186.429	429	57684430	57685390	66.0345	449
chr12	41727355	41728868	nsc_peakset3_peak_1138	1000	*	-1	65.8646	-1	1075	4.16	4.86	41727890	41728822	65.8646	547	41727355	41728868	87.199	1068
chr20	60011099	60013132	nsc_peakset3_peak_1139	1000	*	-1	65.6117	-1	640	4.15	4.85	60011099	60013085	99.2677	630	60011139	60013132	65.6117	610
chr2	42216684	42218241	nsc_peakset3_peak_1140	1000	*	-1	65.4386	-1	504	4	4.7	42216685	42218040	65.4386	504	42216684	42218241	74.0978	503
chr15	38481063	38482498	nsc_peakset3_peak_1141	1000	*	-1	65.429	-1	940	4.32	5	38481581	38482387	65.429	424	38481063	38482498	107.492	939
chr5	123599120	123600518	nsc_peakset3_peak_1142	1000	*	-1	65.3495	-1	907	4.04	4.76	123599407	123600453	65.3495	655	123599120	123600518	77.499	873
chr12	106186923	106188193	nsc_peakset3_peak_1143	1000	*	-1	65.344	-1	701	4.68	5	106186942	106188058	65.344	668	106186923	106188193	201.16	715
chr1	180805523	180806911	nsc_peakset3_peak_1144	1000	*	-1	65.3378	-1	898	4.2	4.89	180805523	180806911	65.3378	893	180805637	180806899	93.0153	790
chr18	69737188	69738083	nsc_peakset3_peak_1145	1000	*	-1	65.3201	-1	409	4.04	4.75	69737188	69738083	82.8772	396	69737197	69737931	65.3201	413
chr3	148713720	148714804	nsc_peakset3_peak_1146	1000	*	-1	65.2788	-1	465	4.21	4.9	148713720	148714804	114.63	450	148713780	148714777	65.2788	420
chr1	101774876	101775808	nsc_peakset3_peak_1147	1000	*	-1	65.2594	-1	433	3.87	4.59	101774923	101775808	65.2594	385	101774876	101775799	65.5035	434
chr12	121208144	121209536	nsc_peakset3_peak_1148	1000	*	-1	65.2471	-1	891	3.94	4.65	121208144	121209511	72.3158	895	121208385	121209536	65.2471	646
chr2	99525461	99526508	nsc_peakset3_peak_1149	1000	*	-1	65.2029	-1	560	3.9	4.62	99525584	99526508	69.0386	441	99525461	99526454	65.2029	556
chr4	177372304	177373241	nsc_peakset3_peak_1150	1000	*	-1	65.0044	-1	471	4.11	4.81	177372304	177373241	94.1935	474	177372416	177373212	65.0044	357
chr5	123797143	123798312	nsc_peakset3_peak_1151	1000	*	-1	64.9419	-1	606	4.58	5	123797143	123798191	64.9419	602	123797159	123798312	166.42	594
chr6	14784959	14786153	nsc_peakset3_peak_1152	1000	*	-1	64.8064	-1	713	3.93	4.64	14784959	14786153	64.8064	725	14785098	14786106	70.5634	562
chr3	87158259	87159355	nsc_peakset3_peak_1153	1000	*	-1	64.779	-1	519	4.21	4.89	87158368	87159314	116.854	408	87158259	87159355	64.779	522
chr10	92813684	92814914	nsc_peakset3_peak_1154	1000	*	-1	64.7142	-1	474	3.88	4.6	92813684	92814817	67.1625	474	92813734	92814914	64.7142	424
chr11	31259325	31260627	nsc_peakset3_peak_1155	1000	*	-1	64.6811	-1	730	3.93	4.64	31259467	31260537	72.005	586	31259325	31260627	64.6811	733
chr18	53430696	53431732	nsc_peakset3_peak_1156	1000	*	-1	64.6679	-1	533	4.26	4.94	53430922	53431710	64.6679	319	53430696	53431732	101.294	522
chrX	133209669	133210949	nsc_peakset3_peak_1157	1000	*	-1	64.6378	-1	507	3.88	4.6	133209712	133210853	67.4329	486	133209669	133210949	64.6378	486
chr7	121476656	121477656	nsc_peakset3_peak_1158	1000	*	-1	64.4981	-1	464	4.15	4.85	121476656	121477633	64.4981	450	121476723	121477656	89.0313	412
chr4	145570523	145572309	nsc_peakset3_peak_1159	1000	*	-1	64.4676	-1	895	4.21	4.9	145570587	145572309	64.4676	479	145570523	145572295	95.8301	1247
chr16	56816920	56817896	nsc_peakset3_peak_1160	1000	*	-1	64.4603	-1	530	4.01	4.72	56817004	56817896	64.4603	444	56816920	56817878	76.5857	533
chr1	57577619	57578682	nsc_peakset3_peak_1161	1000	*	-1	64.3676	-1	446	4.51	5	57577659	57578682	64.3676	374	57577619	57578668	152.134	478
chr18	3623534	3624831	nsc_peakset3_peak_1162	1000	*	-1	64.3617	-1	525	4.07	4.79	3623579	3624648	90.4339	487	3623534	3624831	64.3617	519
chr4	96101436	96103413	nsc_peakset3_peak_1163	1000	*	-1	64.3584	-1	918	4.02	4.72	96101493	96103352	83.3433	864	96101436	96103413	64.3584	915
chr8	104120865	104121775	nsc_peakset3_peak_1164	1000	*	-1	64.3349	-1	500	4.25	4.93	104120865	104121716	64.3349	497	104120917	104121775	101.297	452
chr11	115096972	115098227	nsc_peakset3_peak_1165	1000	*	-1	64.3135	-1	475	3.95	4.66	115097089	115098227	64.3135	368	115096972	115097937	72.521	465
chr13	68310593	68311958	nsc_peakset3_peak_1166	1000	*	-1	64.3135	-1	474	3.87	4.59	68310593	68311958	64.3135	453	68310640	68311711	66.7233	449
chr2	66466550	66467865	nsc_peakset3_peak_1167	1000	*	-1	64.2798	-1	511	4.16	4.86	66466550	66467675	64.2798	512	66466659	66467865	90.828	401
chr6	119220942	119221854	nsc_peakset3_peak_1168	1000	*	-1	64.2461	-1	421	3.96	4.67	119220942	119221854	64.2461	427	119220976	119221698	73.2258	382
chr4	117513766	117514733	nsc_peakset3_peak_1169	1000	*	-1	64.2242	-1	476	4.62	5	117513766	117514680	64.2242	480	117513774	117514733	197.813	465
chr7	25342616	25343766	nsc_peakset3_peak_1170	1000	*	-1	64.1037	-1	650	3.92	4.63	25342616	25343696	64.1037	635	25342738	25343766	70.6099	543
chr12	76294070	76295463	nsc_peakset3_peak_1171	1000	*	-1	64.0166	-1	873	4.11	4.82	76294272	76295347	64.0166	667	76294070	76295463	85.8631	877
chr11	111565244	111566155	nsc_peakset3_peak_1172	1000	*	-1	64.0119	-1	454	3.96	4.67	111565244	111566140	76.4894	456	111565313	111566155	64.0119	384
chr4	184520295	184521590	nsc_peakset3_peak_1173	1000	*	-1	63.9878	-1	771	4.55	5	184520295	184521590	63.9878	770	184520628	184521477	165.214	440
chr18	40229287	40230200	nsc_peakset3_peak_1174	1000	*	-1	63.9355	-1	418	3.87	4.59	40229287	40230200	63.9355	413	40229357	40230126	67.3498	353
chr12	63105086	63106868	nsc_peakset3_peak_1175	1000	*	-1	63.933	-1	650	3.86	4.58	63105086	63106215	66.5791	664	63105129	63106868	63.933	594
chr8	102961686	102962936	nsc_peakset3_peak_1176	1000	*	-1	63.8973	-1	599	4.07	4.78	102961726	102962658	63.8973	571	102961686	102962936	82.438	588
chr13	41162634	41164441	nsc_peakset3_peak_1177	1000	*	-1	63.7322	-1	1361	3.88	4.6	41162634	41164343	68.0907	1367	41162711	41164441	63.7322	1278
chr19	17517618	17518485	nsc_peakset3_peak_1178	1000	*	-1	63.6337	-1	524	3.94	4.65	17517618	17518485	63.6337	519	17517667	17518483	72.4992	480
chr8	127986976	127987974	nsc_peakset3_peak_1179	1000	*	-1	63.5457	-1	421	4.03	4.74	127986982	127987871	86.0952	422	127986976	127987974	63.5457	415
chr8	52529453	52531364	nsc_peakset3_peak_1180	1000	*	-1	63.4462	-1	1247	4.08	4.8	52530082	52531332	94.2876	612	52529453	52531364	63.4462	1254
chr5	123089628	123091859	nsc_peakset3_peak_1181	1000	*	-1	63.4428	-1	838	4.28	4.97	123090043	123091046	63.4428	422	123089628	123091859	108.7	839
chr15	57425192	57426252	nsc_peakset3_peak_1182	1000	*	-1	63.4175	-1	583	4.14	4.83	57425327	57426106	63.4175	446	57425192	57426252	90.2906	585
chr18	70111286	70112259	nsc_peakset3_peak_1183	1000	*	-1	63.1641	-1	522	4	4.7	70111286	70112259	63.1641	520	70111361	70112211	77.1089	449
chr3	30533904	30534954	nsc_peakset3_peak_1184	1000	*	-1	63.1604	-1	554	4.29	4.98	30533904	30534927	63.1604	552	30533925	30534954	111.255	535
chr5	123462887	123463979	nsc_peakset3_peak_1185	1000	*	-1	63.1529	-1	599	3.92	4.64	123462887	123463979	73.8526	601	123463129	123463891	63.1529	356
chr15	58598664	58600468	nsc_peakset3_peak_1186	1000	*	-1	63.1517	-1	924	4.37	5	58598664	58600122	63.1517	923	58599119	58600468	124.402	470
chr6	112552308	112553251	nsc_peakset3_peak_1187	1000	*	-1	63.1225	-1	495	3.8	4.51	112552308	112553246	63.1225	505	112552390	112553251	63.1562	404
chr3	112960182	112961320	nsc_peakset3_peak_1188	1000	*	-1	63.0714	-1	470	3.91	4.63	112960182	112961179	72.6533	469	112960250	112961320	63.0714	403
chr8	8717859	8718922	nsc_peakset3_peak_1189	1000	*	-1	63.0645	-1	449	4.23	4.91	8717859	8718686	132.534	447	8717934	8718922	63.0645	376
chr2	129401274	129402425	nsc_peakset3_peak_1190	1000	*	-1	62.9219	-1	542	3.87	4.59	129401298	129402425	62.9219	509	129401274	129402272	68.8553	551
chr6	14720675	14721776	nsc_peakset3_peak_1191	1000	*	-1	62.9219	-1	575	4.28	4.97	14720811	14721776	62.9219	444	14720675	14721767	111.294	570
chr5	146816126	146817247	nsc_peakset3_peak_1192	1000	*	-1	62.8993	-1	635	3.84	4.55	146816134	146817247	66.1923	628	146816126	146817247	62.8993	635
chr3	28995065	28996017	nsc_peakset3_peak_1193	1000	*	-1	62.8884	-1	476	4.04	4.76	28995086	28996017	89.9819	452	28995065	28995927	62.8884	480
chr4	124753011	124754545	nsc_peakset3_peak_1194	1000	*	-1	62.882	-1	746	4.02	4.72	124753049	124754528	86.5022	599	124753011	124754545	62.882	856
chr4	86464189	86465661	nsc_peakset3_peak_1195	1000	*	-1	62.7534	-1	1005	4.02	4.73	86464330	86465640	87.4351	900	86464189	86465661	62.7534	970
chr16	64785249	64786439	nsc_peakset3_peak_1196	1000	*	-1	62.659	-1	646	4.22	4.91	64785394	64786359	62.659	503	64785249	64786439	101.752	644
chr6	105845577	105846568	nsc_peakset3_peak_1197	1000	*	-1	62.5585	-1	458	3.83	4.54	105845609	105846467	62.5585	481	105845577	105846568	65.5976	404
chr13	40729058	40730044	nsc_peakset3_peak_1198	1000	*	-1	62.4691	-1	473	3.88	4.6	40729058	40730044	62.4691	469	40729078	40730036	69.4522	458
chr4	53823148	53825173	nsc_peakset3_peak_1199	1000	*	-1	62.3832	-1	534	3.89	4.61	53823164	53824208	72.3547	473	53823148	53825173	62.3832	580
chr9	107919101	107919999	nsc_peakset3_peak_1200	1000	*	-1	62.1997	-1	438	3.97	4.67	107919126	107919999	81.3093	417	107919101	107919956	62.1997	435
chr4	19730976	19732733	nsc_peakset3_peak_1201	1000	*	-1	62.1622	-1	961	3.91	4.62	19730976	19732527	74.134	943	19731433	19732733	62.1622	523
chr21	22194456	22195641	nsc_peakset3_peak_1202	1000	*	-1	62.1454	-1	748	4.11	4.81	22194548	22195641	62.1454	694	22194456	22195624	88.7048	711
chr16	78642139	78643706	nsc_peakset3_peak_1203	1000	*	-1	62.0915	-1	415	3.85	4.56	78642139	78643541	62.0915	412	78642156	78643706	67.0383	401
chr13	77289484	77290460	nsc_peakset3_peak_1204	1000	*	-1	61.9764	-1	383	3.86	4.57	77289541	77290297	61.9764	324	77289484	77290460	68.3931	385
chr9	137328466	137329375	nsc_peakset3_peak_1205	1000	*	-1	61.9338	-1	413	4.03	4.73	137328466	137329375	90.5376	415	137328563	137329270	61.9338	314
chr6	98584031	98585952	nsc_peakset3_peak_1206	1000	*	-1	61.8603	-1	1436	4.27	4.95	98584138	98585913	61.8603	1329	98584031	98585952	111.482	1436
chr4	183678984	183680376	nsc_peakset3_peak_1207	1000	*	-1	61.8594	-1	779	4.09	4.8	183678984	183680376	103.423	892	183679058	183680234	61.8594	593
chr8	68735593	68737718	nsc_peakset3_peak_1208	1000	*	-1	61.8331	-1	1644	4.42	5	68735715	68737718	61.8331	1524	68735593	68737703	140.545	1643
chr4	62069803	62071165	nsc_peakset3_peak_1209	1000	*	-1	61.7664	-1	511	3.99	4.69	62069898	62070919	61.7664	416	62069803	62071165	78.036	512
chr12	43459684	43460758	nsc_peakset3_peak_1210	1000	*	-1	61.7646	-1	465	4	4.7	43459819	43460749	61.7646	330	43459684	43460758	78.4124	465
chr10	56326862	56327997	nsc_peakset3_peak_1211	1000	*	-1	61.7054	-1	713	3.99	4.69	56326862	56327954	61.7054	717	56327199	56327997	78.036	373
chr14	83695417	83696394	nsc_peakset3_peak_1212	1000	*	-1	61.6609	-1	515	4.28	4.96	83695422	83696303	61.6609	515	83695417	83696394	114.151	510
chr4	105345034	105346770	nsc_peakset3_peak_1213	1000	*	-1	61.6174	-1	997	4.04	4.75	105345144	105346613	61.6174	886	105345034	105346770	82.3474	998
chr5	158460058	158462095	nsc_peakset3_peak_1214	1000	*	-1	61.6052	-1	975	4.44	5	158460058	158462095	61.6052	488	158460195	158462063	148.624	1326
chr17	66015387	66016306	nsc_peakset3_peak_1215	1000	*	-1	61.5779	-1	553	3.83	4.54	66015387	66016306	67.5677	559	66015426	66016214	61.5779	508
chr13	91195218	91196419	nsc_peakset3_peak_1216	1000	*	-1	61.5523	-1	510	3.87	4.59	91195308	91196419	61.5523	426	91195218	91196411	69.7358	505
chr22	27967070	27968418	nsc_peakset3_peak_1217	1000	*	-1	61.5039	-1	933	4.1	4.81	27967070	27968416	61.5039	929	27967533	27968418	89.2531	475
chr1	204423797	204424895	nsc_peakset3_peak_1218	1000	*	-1	61.4595	-1	540	3.84	4.55	204423797	204424895	61.4595	536	204423951	204424804	67.5178	391
chr6	108011311	108012747	nsc_peakset3_peak_1219	1000	*	-1	61.4595	-1	482	4.09	4.8	108011355	108012237	61.4595	435	108011311	108012747	88.4534	485
chr7	87103672	87104898	nsc_peakset3_peak_1220	1000	*	-1	61.4594	-1	831	4.08	4.79	87103672	87104890	61.4594	749	87103706	87104898	87.9067	879
chr1	154670324	154671337	nsc_peakset3_peak_1221	1000	*	-1	61.4497	-1	575	3.98	4.68	154670421	154671337	85.4356	462	154670324	154671294	61.4497	592
chr5	52142126	52143109	nsc_peakset3_peak_1222	1000	*	-1	61.4497	-1	443	3.95	4.66	52142152	52143109	80.8877	396	52142126	52143068	61.4497	465
chr1	83027883	83031682	nsc_peakset3_peak_1223	1000	*	-1	61.401	-1	551	4.66	5	83027883	83031657	61.401	485	83027898	83031682	589.441	538
chr6	23620526	23622071	nsc_peakset3_peak_1224	1000	*	-1	61.3831	-1	266	3.84	4.56	23620562	23621910	61.3831	266	23620526	23622071	67.9408	231
chr2	148244606	148245572	nsc_peakset3_peak_1225	1000	*	-1	61.2368	-1	459	4.23	4.92	148244658	148245572	61.2368	403	148244606	148245504	107.07	464
chr4	101986720	101988973	nsc_peakset3_peak_1226	1000	*	-1	61.1493	-1	1454	3.92	4.63	101986720	101988655	61.1493	1451	101987256	101988973	73.0059	922
chr3	89214369	89215376	nsc_peakset3_peak_1227	1000	*	-1	61.1263	-1	520	4.02	4.73	89214516	89215361	61.1263	370	89214369	89215376	81.9712	524
chr3	175228635	175229598	nsc_peakset3_peak_1228	1000	*	-1	61.1246	-1	515	4.01	4.71	175228749	175229557	61.1246	402	175228635	175229598	80.7104	515
chr10	95230619	95231857	nsc_peakset3_peak_1229	1000	*	-1	61.0629	-1	512	4.01	4.71	95230619	95231857	90.9094	503	95230694	95231738	61.0629	447
chr12	59491317	59492475	nsc_peakset3_peak_1230	1000	*	-1	60.8687	-1	588	4.03	4.74	59491317	59492323	96.4767	591	59491615	59492475	60.8687	287
chr3	157094256	157095721	nsc_peakset3_peak_1231	1000	*	-1	60.8687	-1	684	4.04	4.75	157094326	157095512	98.7021	612	157094256	157095721	60.8687	686
chr1	235795635	235796590	nsc_peakset3_peak_1232	1000	*	-1	60.7639	-1	432	3.86	4.58	235795662	235796590	60.7639	400	235795635	235796590	70.0177	438
chr2	208762043	208763663	nsc_peakset3_peak_1233	1000	*	-1	60.6672	-1	702	3.9	4.61	208762043	208763304	60.6672	700	208762226	208763663	72.2592	521
chr1	8917801	8918843	nsc_peakset3_peak_1234	1000	*	-1	60.5928	-1	453	3.78	4.49	8917801	8918682	64.7173	454	8917932	8918843	60.5928	322
chr10	54577446	54578471	nsc_peakset3_peak_1235	1000	*	-1	60.573	-1	489	4.34	5	54577519	54578398	60.573	414	54577446	54578471	127.161	491
chr22	34106014	34107170	nsc_peakset3_peak_1236	1000	*	-1	60.5547	-1	650	3.81	4.53	34106014	34107170	67.5814	630	34106072	34107101	60.5547	612
chr13	45426267	45427317	nsc_peakset3_peak_1237	1000	*	-1	60.5152	-1	469	3.79	4.5	45426314	45427281	65.5933	426	45426267	45427317	60.5152	466
chr5	101343261	101344151	nsc_peakset3_peak_1238	1000	*	-1	60.4472	-1	472	4	4.7	101343261	101344151	91.5833	473	101343283	101344147	60.4472	450
chr7	79340120	79341289	nsc_peakset3_peak_1239	1000	*	-1	60.446	-1	440	3.87	4.59	79340130	79341103	60.446	426	79340120	79341289	70.3837	444
chr9	72046396	72047344	nsc_peakset3_peak_1240	1000	*	-1	60.446	-1	420	3.73	4.44	72046396	72047344	60.446	409	72046468	72047213	60.5547	359
chr1	183811332	183812617	nsc_peakset3_peak_1241	1000	*	-1	60.4191	-1	507	3.91	4.63	183811332	183812261	79.1821	521	183811377	183812617	60.4191	449
chr11	15884544	15885618	nsc_peakset3_peak_1242	1000	*	-1	60.3825	-1	501	4.17	4.87	15884708	15885528	60.3825	338	15884544	15885618	100.461	501
chr10	50302550	50303437	nsc_peakset3_peak_1243	1000	*	-1	60.3267	-1	436	4.03	4.74	50302550	50303369	60.3267	435	50302602	50303437	83.3873	386
chr9	139466118	139467431	nsc_peakset3_peak_1244	1000	*	-1	60.3207	-1	507	4.14	4.83	139466181	139467431	128.403	448	139466118	139467035	60.3207	504
chr16	85343106	85345254	nsc_peakset3_peak_1245	1000	*	-1	60.2722	-1	525	4.15	4.84	85343203	85344485	60.2722	435	85343106	85345254	96.8746	518
chr4	124759306	124760221	nsc_peakset3_peak_1246	1000	*	-1	60.2101	-1	404	4.01	4.71	124759394	124760203	60.2101	315	124759306	124760221	81.8808	406
chr1	40470261	40471154	nsc_peakset3_peak_1247	1000	*	-1	60.1033	-1	452	3.98	4.68	40470278	40471154	90.7844	431	40470261	40471129	60.1033	456
chr3	62400499	62402351	nsc_peakset3_peak_1248	1000	*	-1	60.0525	-1	795	3.77	4.48	62400499	62401949	60.0525	788	62400556	62402351	63.4372	745
chr12	19291526	19292573	nsc_peakset3_peak_1249	1000	*	-1	60.0378	-1	547	4.03	4.74	19291526	19292502	60.0378	546	19291560	19292573	84.1157	514
chr3	177233662	177234970	nsc_peakset3_peak_1250	1000	*	-1	59.9516	-1	544	3.72	4.43	177233662	177234803	61.1302	575	177233733	177234970	59.9516	442
chr13	95725778	95726741	nsc_peakset3_peak_1251	1000	*	-1	59.9287	-1	506	3.83	4.53	95725778	95726728	59.9287	484	95725787	95726741	67.8935	520
chr5	98714568	98715732	nsc_peakset3_peak_1252	1000	*	-1	59.9287	-1	666	4.3	4.99	98714705	98715575	59.9287	531	98714568	98715732	123.128	664
chr3	115237029	115238179	nsc_peakset3_peak_1253	1000	*	-1	59.8692	-1	449	3.84	4.56	115237094	115237957	59.8692	384	115237029	115238179	69.6428	450
chr15	93839577	93840611	nsc_peakset3_peak_1254	1000	*	-1	59.6462	-1	544	3.89	4.61	93839577	93840611	79.2849	558	93839680	93840537	59.6462	427
chr2	134843981	134845606	nsc_peakset3_peak_1255	1000	*	-1	59.5531	-1	634	4.19	4.88	134844151	134845147	59.5531	440	134843981	134845606	104.688	658
chr15	57843696	57844673	nsc_peakset3_peak_1256	1000	*	-1	59.5325	-1	504	3.91	4.62	57843696	57844673	81.4251	526	57843752	57844658	59.5325	426
chr2	105986053	105987256	nsc_peakset3_peak_1257	1000	*	-1	59.4536	-1	452	3.8	4.51	105986073	105987256	59.4536	431	105986053	105986835	66.112	454
chr10	3262786	3263657	nsc_peakset3_peak_1258	1000	*	-1	59.393	-1	385	3.87	4.59	3262786	3263584	59.393	381	3262802	3263657	71.5895	374
chr18	67341394	67342786	nsc_peakset3_peak_1259	1000	*	-1	59.3877	-1	915	4.04	4.76	67341394	67342786	59.3877	923	67341697	67342734	87.1033	604
chr20	11317850	11318805	nsc_peakset3_peak_1260	1000	*	-1	59.3877	-1	444	4.22	4.91	11317850	11318732	59.3877	454	11317887	11318805	111.259	397
chr2	210253334	210254581	nsc_peakset3_peak_1261	1000	*	-1	59.3872	-1	760	3.85	4.57	210253463	210254581	74.5746	602	210253334	210254529	59.3872	790
chr8	113558378	113559404	nsc_peakset3_peak_1262	1000	*	-1	59.2768	-1	516	3.99	4.69	113558378	113559308	59.2768	512	113558495	113559404	81.3748	403
chr4	97576263	97577241	nsc_peakset3_peak_1263	1000	*	-1	59.2648	-1	507	4.09	4.8	97576326	97577241	123.748	433	97576263	97577175	59.2648	518
chr21	19907853	19908807	nsc_peakset3_peak_1264	1000	*	-1	59.1725	-1	464	3.8	4.51	19907853	19908766	69.5538	465	19907884	19908807	59.1725	433
chr14	97419178	97420154	nsc_peakset3_peak_1265	1000	*	-1	59.0998	-1	391	3.69	4.4	97419178	97420058	59.0998	391	97419205	97420154	59.5198	364
chr6	94774220	94776276	nsc_peakset3_peak_1266	1000	*	-1	59.0859	-1	1554	3.84	4.55	94774220	94776276	73.9106	1551	94775337	94776228	59.0859	441
chr4	161515453	161516376	nsc_peakset3_peak_1267	1000	*	-1	58.9774	-1	436	3.94	4.65	161515486	161516263	58.9774	399	161515453	161516376	76.6311	441
chr21	41580376	41581639	nsc_peakset3_peak_1268	1000	*	-1	58.9762	-1	558	4.25	4.94	41580536	41581551	58.9762	400	41580376	41581639	117.152	557
chr10	56138593	56139585	nsc_peakset3_peak_1269	1000	*	-1	58.9605	-1	467	3.99	4.69	56138593	56139585	99.8782	458	56138703	56139489	58.9605	367
chr6	19718857	19721955	nsc_peakset3_peak_1270	1000	*	-1	58.9081	-1	1009	4.03	4.74	19719294	19721491	58.9081	597	19718857	19721955	85.721	984
chr7	20280682	20281703	nsc_peakset3_peak_1271	1000	*	-1	58.8776	-1	507	3.85	4.57	20280682	20281703	58.8776	518	20280725	20281578	70.9761	454
chr3	21090581	21091693	nsc_peakset3_peak_1272	1000	*	-1	58.7389	-1	457	3.74	4.46	21090581	21091693	64.6679	455	21090614	21091419	58.7389	426
chr5	96477988	96478868	nsc_peakset3_peak_1273	1000	*	-1	58.6928	-1	449	3.9	4.62	96478003	96478868	58.6928	466	96477988	96478804	74.5624	418
chr3	147478488	147479455	nsc_peakset3_peak_1274	1000	*	-1	58.6456	-1	467	4.38	5	147478488	147479370	58.6456	466	147478510	147479455	150.844	446
chr21	35057589	35058561	nsc_peakset3_peak_1275	1000	*	-1	58.5935	-1	515	3.95	4.66	35057636	35058486	58.5935	466	35057589	35058561	78.4776	517
chr9	24040735	24041955	nsc_peakset3_peak_1276	1000	*	-1	58.5935	-1	694	4.04	4.75	24040735	24041928	58.5935	716	24040779	24041955	88.3547	629
chr4	100484375	100485346	nsc_peakset3_peak_1277	1000	*	-1	58.5544	-1	472	3.91	4.63	100484375	100485346	58.5544	485	100484467	100485339	75.6731	367
chr3	140802433	140803870	nsc_peakset3_peak_1278	1000	*	-1	58.5213	-1	943	4.04	4.75	140802433	140803870	113.519	940	140802828	140803837	58.5213	551
chr4	130386277	130387261	nsc_peakset3_peak_1279	1000	*	-1	58.4672	-1	490	3.74	4.46	130386412	130387239	64.7596	352	130386277	130387261	58.4672	493
chr7	81838313	81839160	nsc_peakset3_peak_1280	1000	*	-1	58.4475	-1	366	3.7	4.41	81838337	81839135	61.5616	345	81838313	81839160	58.4475	363
chr5	51714355	51716250	nsc_peakset3_peak_1281	1000	*	-1	58.3869	-1	969	3.72	4.44	51714511	51716003	58.3869	822	51714355	51716250	61.9437	960
chr13	36104053	36105015	nsc_peakset3_peak_1282	1000	*	-1	58.3851	-1	455	4.09	4.81	36104107	36104915	58.3851	407	36104053	36105015	94.7178	450
chr15	60289462	60291111	nsc_peakset3_peak_1283	1000	*	-1	58.3755	-1	1095	3.79	4.5	60289462	60291111	70.1329	1052	60290161	60290999	58.3755	440
chr18	38285718	38286714	nsc_peakset3_peak_1284	1000	*	-1	58.3448	-1	428	4.03	4.74	38285736	38286565	58.3448	410	38285718	38286714	87.2887	428
chr8	62419828	62420817	nsc_peakset3_peak_1285	1000	*	-1	58.3287	-1	440	4.11	4.82	62419828	62420724	58.3287	438	62419920	62420817	97.557	350
chr18	6923852	6925040	nsc_peakset3_peak_1286	1000	*	-1	58.321	-1	614	3.99	4.68	6923871	6925040	102.404	645	6923852	6924893	58.321	565
chr12	89720129	89721599	nsc_peakset3_peak_1287	1000	*	-1	58.2961	-1	508	3.85	4.56	89720129	89721599	76.9734	503	89720278	89721577	58.2961	364
chr7	69228901	69229916	nsc_peakset3_peak_1288	1000	*	-1	58.2786	-1	474	3.67	4.37	69228901	69229847	58.2786	449	69228905	69229916	59.0875	495
chr6	25590921	25592311	nsc_peakset3_peak_1289	1000	*	-1	58.2695	-1	479	4.1	4.81	25590921	25592173	58.2695	475	25590980	25592311	95.2376	425
chr2	235594921	235595850	nsc_peakset3_peak_1290	1000	*	-1	58.1944	-1	452	4.14	4.84	235594923	235595732	58.1944	450	235594921	235595850	102.136	453
chr5	98098716	98099652	nsc_peakset3_peak_1291	1000	*	-1	58.1602	-1	502	3.8	4.51	98098716	98099602	72.1951	500	98098742	98099652	58.1602	478
chr6	76044017	76044931	nsc_peakset3_peak_1292	1000	*	-1	58.1219	-1	476	3.65	4.36	76044117	76044862	58.1219	376	76044017	76044931	58.3252	476
chr7	94177338	94179194	nsc_peakset3_peak_1293	1000	*	-1	58.1219	-1	876	4	4.7	94177746	94178697	58.1219	468	94177338	94179194	84.6835	877
chr13	84599663	84601347	nsc_peakset3_peak_1294	1000	*	-1	58.0934	-1	453	4.43	5	84599709	84601347	58.0934	409	84599663	84600545	179.815	452
chr5	11100016	11100833	nsc_peakset3_peak_1295	1000	*	-1	58.0849	-1	389	3.68	4.39	11100016	11100808	58.0849	390	11100028	11100833	59.9418	376
chr2	23626850	23628428	nsc_peakset3_peak_1296	1000	*	-1	58.0775	-1	734	4.02	4.73	23627097	23628039	58.0775	483	23626850	23628428	87.7861	739
chr4	48815270	48817266	nsc_peakset3_peak_1297	1000	*	-1	58.0775	-1	929	4.05	4.77	48815689	48817266	58.0775	520	48815270	48816653	91.2045	919
chr4	130276358	130277406	nsc_peakset3_peak_1298	1000	*	-1	58.0775	-1	440	3.86	4.57	130276358	130277406	58.0775	439	130276406	130277373	72.6968	394
chr6	113638413	113640021	nsc_peakset3_peak_1299	1000	*	-1	58.0635	-1	780	3.94	4.65	113638564	113639972	92.1831	530	113638413	113640021	58.0635	879
chr10	116249084	116250368	nsc_peakset3_peak_1300	1000	*	-1	58.0409	-1	742	3.86	4.57	116249098	116250266	79.5935	721	116249084	116250368	58.0409	750
chr1	121484305	121485218	nsc_peakset3_peak_1301	1000	*	-1	58.0022	-1	841	3.65	4.35	121484305	121485182	58.0022	839	121484305	121485218	58.2433	843
chr3	139077366	139078584	nsc_peakset3_peak_1302	1000	*	-1	57.9885	-1	458	4.31	5	139077366	139078341	57.9885	473	139077406	139078584	136.486	403
chr11	80230063	80231463	nsc_peakset3_peak_1303	1000	*	-1	57.8172	-1	863	3.72	4.43	80230425	80231421	64.4676	485	80230063	80231463	57.8172	879
chr6	95187699	95188525	nsc_peakset3_peak_1304	1000	*	-1	57.8009	-1	389	3.68	4.39	95187699	95188414	57.8009	391	95187751	95188525	60.2406	336
chr1	162279853	162280720	nsc_peakset3_peak_1305	1000	*	-1	57.7485	-1	446	3.66	4.36	162279853	162280679	59.5446	449	162279873	162280720	57.7485	423
chr10	82164012	82164978	nsc_peakset3_peak_1306	1000	*	-1	57.7485	-1	472	3.76	4.47	82164054	82164861	69.1659	417	82164012	82164978	57.7485	485
chr6	57917787	57918682	nsc_peakset3_peak_1307	1000	*	-1	57.7485	-1	443	3.73	4.44	57917787	57918648	65.7821	440	57917801	57918682	57.7485	433
chr3	147801196	147803327	nsc_peakset3_peak_1308	1000	*	-1	57.66	-1	1660	3.83	4.54	147801319	147803297	77.5004	1524	147801196	147803327	57.66	1673
chr15	29881204	29882144	nsc_peakset3_peak_1309	1000	*	-1	57.4657	-1	455	3.84	4.55	29881204	29882095	57.4657	456	29881233	29882144	71.5895	426
chr2	317329	318650	nsc_peakset3_peak_1310	1000	*	-1	57.4564	-1	520	3.81	4.52	317329	318650	74.9086	512	317386	318408	57.4564	472
chr5	53681665	53682508	nsc_peakset3_peak_1311	1000	*	-1	57.4564	-1	446	3.8	4.51	53681665	53682495	73.8526	443	53681731	53682508	57.4564	383
chr5	34742877	34743816	nsc_peakset3_peak_1312	1000	*	-1	57.4468	-1	472	3.85	4.56	34742904	34743816	57.4468	457	34742877	34743708	72.4625	461
chr2	160468789	160469718	nsc_peakset3_peak_1313	1000	*	-1	57.4127	-1	493	3.68	4.39	160468845	160469712	62.1454	438	160468789	160469718	57.4127	492
chr2	176710237	176711353	nsc_peakset3_peak_1314	1000	*	-1	57.3015	-1	541	4.21	4.91	176710237	176711254	57.3015	543	176710248	176711353	118.107	528
chr7	110252512	110253333	nsc_peakset3_peak_1315	1000	*	-1	57.2477	-1	452	3.73	4.45	110252512	110253298	57.2477	446	110252527	110253333	63.3168	443
chr8	102167200	102168915	nsc_peakset3_peak_1316	1000	*	-1	57.1259	-1	1289	3.76	4.47	102167200	102168915	70.0754	1294	102167326	102168894	57.1259	1158
chr9	113402276	113403668	nsc_peakset3_peak_1317	1000	*	-1	56.9574	-1	971	4.06	4.78	113402453	113403660	56.9574	817	113402276	113403668	94.5753	948
chr11	110004078	110005463	nsc_peakset3_peak_1318	1000	*	-1	56.9504	-1	880	3.73	4.46	110004115	110005345	67.8723	839	110004078	110005463	56.9504	884
chr3	111717178	111718439	nsc_peakset3_peak_1319	1000	*	-1	56.9393	-1	513	3.68	4.39	111717180	111718439	63.3714	507	111717178	111718179	56.9393	517
chr13	49115650	49117585	nsc_peakset3_peak_1320	1000	*	-1	56.9108	-1	1115	4.08	4.79	49116021	49117204	56.9108	748	49115650	49117585	96.2862	1111
chr8	38242823	38244735	nsc_peakset3_peak_1321	1000	*	-1	56.8542	-1	866	3.82	4.53	38242823	38244735	78.8412	867	38243276	38244307	56.8542	412
chr7	110026783	110027706	nsc_peakset3_peak_1322	1000	*	-1	56.8218	-1	503	3.81	4.52	110026789	110027706	77.9562	506	110026783	110027605	56.8218	494
chr16	77929854	77931075	nsc_peakset3_peak_1323	1000	*	-1	56.8027	-1	741	3.85	4.56	77930131	77931075	56.8027	461	77929854	77930990	73.0308	745
chr3	55571602	55572869	nsc_peakset3_peak_1324	1000	*	-1	56.7362	-1	686	4.2	4.89	55571779	55572728	56.7362	513	55571602	55572869	117.562	682
chr4	140736602	140738090	nsc_peakset3_peak_1325	1000	*	-1	56.7362	-1	712	3.83	4.54	140736962	140738090	56.7362	379	140736602	140737994	71.7083	686
chr12	64286701	64287785	nsc_peakset3_peak_1326	1000	*	-1	56.7179	-1	621	3.82	4.53	64286778	64287785	79.2689	546	64286701	64287626	56.7179	620
chr20	18248107	18249360	nsc_peakset3_peak_1327	1000	*	-1	56.6424	-1	489	3.87	4.58	18248107	18249114	56.6424	488	18248202	18249360	74.2922	396
chr5	102049124	102050291	nsc_peakset3_peak_1328	1000	*	-1	56.6326	-1	424	4.5	5	102049200	102050291	56.6326	349	102049124	102050093	271.722	424
chr2	222543828	222545777	nsc_peakset3_peak_1329	1000	*	-1	56.5788	-1	1288	3.64	4.35	222544721	222545777	60.5689	480	222543828	222545746	56.5788	1204
chr9	76483940	76484910	nsc_peakset3_peak_1330	1000	*	-1	56.5401	-1	476	3.84	4.55	76483940	76484910	83.3433	490	76483998	76484774	56.5401	405
chr16	63880293	63881305	nsc_peakset3_peak_1331	1000	*	-1	56.5099	-1	557	3.71	4.42	63880360	63881305	56.5099	488	63880293	63881286	62.466	560
chr3	160554826	160555801	nsc_peakset3_peak_1332	1000	*	-1	56.4843	-1	434	3.67	4.38	160554826	160555753	63.2708	420	160554833	160555801	56.4843	441
chr3	161171715	161174170	nsc_peakset3_peak_1333	1000	*	-1	56.4843	-1	1421	3.77	4.48	161172501	161173564	74.0776	636	161171715	161174170	56.4843	1420
chr13	106015791	106016983	nsc_peakset3_peak_1334	1000	*	-1	56.4806	-1	539	3.82	4.53	106015791	106016926	80.764	531	106015873	106016983	56.4806	465
chr12	83780514	83781345	nsc_peakset3_peak_1335	1000	*	-1	56.4785	-1	441	3.91	4.62	83780542	83781315	56.4785	415	83780514	83781345	77.6502	440
chr1	171188713	171190413	nsc_peakset3_peak_1336	1000	*	-1	56.4592	-1	629	3.79	4.5	171188713	171190413	76.7891	630	171189066	171190364	56.4592	276
chr8	122680185	122682660	nsc_peakset3_peak_1337	1000	*	-1	56.4592	-1	1690	3.7	4.41	122681255	122682394	65.7821	618	122680185	122682660	56.4592	1692
chr1	210763242	210764144	nsc_peakset3_peak_1338	1000	*	-1	56.4236	-1	420	3.67	4.38	210763259	210764109	63.6337	406	210763242	210764144	56.4236	418
chr9	130150149	130151484	nsc_peakset3_peak_1339	1000	*	-1	56.4236	-1	594	3.79	4.5	130150296	130151484	76.9523	452	130150149	130151266	56.4236	590
chr2	224508564	224509434	nsc_peakset3_peak_1340	1000	*	-1	56.4234	-1	388	4.06	4.77	224508564	224509347	56.4234	386	224508572	224509434	94.8764	383
chr2	210517316	210518777	nsc_peakset3_peak_1341	1000	*	-1	56.3786	-1	858	3.81	4.52	210517316	210518777	56.3786	878	210517578	210518630	70.6099	576
chr3	149823671	149825787	nsc_peakset3_peak_1342	1000	*	-1	56.3311	-1	1354	4.18	4.88	149823708	149825787	56.3311	1303	149823671	149825747	115.583	1369
chr2	129136291	129137298	nsc_peakset3_peak_1343	1000	*	-1	56.3295	-1	499	4.05	4.77	129136307	129137232	56.3295	487	129136291	129137298	94.2537	496
chr11	65256598	65257518	nsc_peakset3_peak_1344	1000	*	-1	56.2947	-1	386	3.73	4.45	65256598	65257518	56.2947	384	65256616	65257395	64.822	370
chr11	19792892	19794549	nsc_peakset3_peak_1345	1000	*	-1	56.2631	-1	499	3.88	4.6	19792892	19794437	56.2631	501	19792922	19794549	76.4976	468
chr1	204077459	204078496	nsc_peakset3_peak_1346	1000	*	-1	56.2095	-1	419	3.62	4.33	204077459	204078496	59.8692	418	204077532	204078302	56.2095	347
chr2	227603138	227605220	nsc_peakset3_peak_1347	1000	*	-1	56.1326	-1	950	3.73	4.44	227603178	227605193	56.1326	917	227603138	227605220	64.6404	943
chr12	89739308	89740739	nsc_peakset3_peak_1348	1000	*	-1	56.1196	-1	705	3.7	4.42	89739308	89740739	56.1196	699	89739348	89740663	62.7803	672
chr12	105900774	105901698	nsc_peakset3_peak_1349	1000	*	-1	56.0946	-1	422	3.83	4.54	105900774	105901698	56.0946	417	105900784	105901698	72.7567	418
chr3	116855575	116856558	nsc_peakset3_peak_1350	1000	*	-1	56.0572	-1	443	4.06	4.77	116855575	116856558	56.0572	440	116855638	116856509	97.6749	384
chr11	92030382	92032117	nsc_peakset3_peak_1351	1000	*	-1	56.0514	-1	854	3.79	4.49	92030382	92031576	56.0514	860	92030759	92032117	69.8436	471
chr21	22274623	22276060	nsc_peakset3_peak_1352	1000	*	-1	56.0493	-1	1010	3.79	4.49	22275145	22276060	56.0493	472	22274623	22276058	69.8456	1027
chr13	74705984	74707737	nsc_peakset3_peak_1353	1000	*	-1	55.9819	-1	518	3.62	4.32	74705984	74707452	60.1938	515	74706080	74707737	55.9819	426
chr2	175828728	175829852	nsc_peakset3_peak_1354	1000	*	-1	55.7647	-1	677	3.75	4.46	175828964	175829852	55.7647	457	175828728	175829833	66.419	661
chr6	113816641	113818306	nsc_peakset3_peak_1355	1000	*	-1	55.7647	-1	1147	3.73	4.45	113816673	113818292	55.7647	1092	113816641	113818306	65.5026	1171
chr21	17651756	17653920	nsc_peakset3_peak_1356	1000	*	-1	55.7248	-1	878	3.66	4.37	17652035	17653516	64.3135	601	17651756	17653920	55.7248	876
chr5	33762829	33764944	nsc_peakset3_peak_1357	1000	*	-1	55.7246	-1	808	3.81	4.52	33762913	33764614	82.4019	733	33762829	33764944	55.7246	800
chr6	98116345	98117672	nsc_peakset3_peak_1358	1000	*	-1	55.5809	-1	494	4.15	4.85	98116465	98117672	55.5809	370	98116345	98117633	113.49	498
chr3	115505589	115506700	nsc_peakset3_peak_1359	1000	*	-1	55.5483	-1	460	3.68	4.4	115505672	115506700	66.3756	393	115505589	115506399	55.5483	444
chr10	20746621	20748115	nsc_peakset3_peak_1360	1000	*	-1	55.4149	-1	614	3.81	4.52	20746621	20747922	82.7945	612	20746681	20748115	55.4149	556
chr6	6379580	6380617	nsc_peakset3_peak_1361	1000	*	-1	55.3882	-1	487	4.34	5	6379580	6380486	55.3882	491	6379590	6380617	167.983	474
chr12	104680060	104681463	nsc_peakset3_peak_1362	1000	*	-1	55.3855	-1	792	3.67	4.38	104680298	104681463	64.973	555	104680060	104681354	55.3855	791
chr2	6221452	6224552	nsc_peakset3_peak_1363	1000	*	-1	55.3631	-1	1677	3.95	4.65	6221536	6224552	55.3631	1411	6221452	6223775	84.3403	1860
chr1	86043377	86044962	nsc_peakset3_peak_1364	1000	*	-1	55.3506	-1	920	3.58	4.29	86043377	86044962	57.3872	932	86043681	86044953	55.3506	604
chr13	100355934	100356835	nsc_peakset3_peak_1365	1000	*	-1	55.3506	-1	489	3.59	4.3	100356043	100356835	58.534	387	100355934	100356788	55.3506	482
chr5	55478929	55479861	nsc_peakset3_peak_1366	1000	*	-1	55.3506	-1	455	3.79	4.5	55478929	55479783	79.6659	462	55478967	55479861	55.3506	411
chr2	168995102	168996295	nsc_peakset3_peak_1367	1000	*	-1	55.3286	-1	438	3.72	4.44	168995103	168996006	71.0844	438	168995102	168996295	55.3286	437
chr5	30504887	30506869	nsc_peakset3_peak_1368	1000	*	-1	55.2852	-1	981	3.63	4.34	30504932	30506869	62.3115	940	30504887	30506508	55.2852	977
chr20	61887948	61889471	nsc_peakset3_peak_1369	1000	*	-1	55.2298	-1	429	3.77	4.47	61887948	61889442	55.2298	425	61888013	61889471	68.9301	368
chr1	195855300	195856232	nsc_peakset3_peak_1370	1000	*	-1	55.1004	-1	442	3.64	4.35	195855339	195856195	55.1004	415	195855300	195856232	60.2387	431
chr3	181959076	181960576	nsc_peakset3_peak_1371	1000	*	-1	55.0419	-1	821	3.69	4.4	181959076	181960576	55.0419	547	181959085	181960565	63.2668	1087
chr13	101460287	101461919	nsc_peakset3_peak_1372	1000	*	-1	55.0282	-1	486	3.94	4.65	101460287	101461529	121.17	491	101460332	101461919	55.0282	437
chr13	45906021	45907189	nsc_peakset3_peak_1373	1000	*	-1	55.0215	-1	489	3.89	4.61	45906021	45906853	55.0215	480	45906038	45907189	79.7384	481
chr9	128640196	128641426	nsc_peakset3_peak_1374	1000	*	-1	55.0215	-1	666	4.06	4.77	128640248	128641259	55.0215	613	128640196	128641426	100.864	668
chr4	151094182	151095864	nsc_peakset3_peak_1375	1000	*	-1	54.9973	-1	527	3.77	4.47	151094216	151095864	78.457	564	151094182	151095797	54.9973	456
chr6	67372285	67373725	nsc_peakset3_peak_1376	1000	*	-1	54.9793	-1	929	3.88	4.6	67372403	67373586	54.9793	811	67372285	67373725	78.3782	930
chr8	85430610	85431499	nsc_peakset3_peak_1377	1000	*	-1	54.9115	-1	458	3.56	4.27	85430610	85431451	57.2589	464	85430624	85431499	54.9115	438
chr7	130048844	130049950	nsc_peakset3_peak_1378	1000	*	-1	54.8976	-1	512	3.84	4.55	130048907	130049950	92.3203	434	130048844	130049839	54.8976	528
chr8	50592450	50593437	nsc_peakset3_peak_1379	1000	*	-1	54.8795	-1	463	3.67	4.37	50592489	50593343	66.8631	424	50592450	50593437	54.8795	464
chr6	146512499	146513508	nsc_peakset3_peak_1380	1000	*	-1	54.7977	-1	466	4.13	4.83	146512608	146513349	54.7977	357	146512499	146513508	113.251	467
chr7	13056183	13057665	nsc_peakset3_peak_1381	1000	*	-1	54.7056	-1	848	3.65	4.35	13056325	13057665	65.0002	711	13056183	13057515	54.7056	843
chr8	11285313	11286292	nsc_peakset3_peak_1382	1000	*	-1	54.6741	-1	484	3.66	4.36	11285315	11286292	66.443	481	11285313	11286241	54.6741	485
chr6	151596433	151598073	nsc_peakset3_peak_1383	1000	*	-1	54.5896	-1	1111	3.68	4.39	151596847	151598025	54.5896	701	151596433	151598073	62.5274	1108
chr6	142539313	142540248	nsc_peakset3_peak_1384	1000	*	-1	54.522	-1	415	4.04	4.76	142539332	142540151	54.522	390	142539313	142540248	99.0804	421
chr10	71045148	71046248	nsc_peakset3_peak_1385	1000	*	-1	54.5183	-1	585	4.05	4.77	71045271	71046193	54.5183	464	71045148	71046248	100.155	584
chr2	144536236	144537146	nsc_peakset3_peak_1386	1000	*	-1	54.5049	-1	490	3.55	4.26	144536236	144537146	54.5049	490	144536276	144537106	56.089	451
chr5	144878670	144879767	nsc_peakset3_peak_1387	1000	*	-1	54.3237	-1	400	3.54	4.25	144878672	144879636	56.2484	399	144878670	144879767	54.3237	399
chrX	96737450	96738843	nsc_peakset3_peak_1388	1000	*	-1	54.2147	-1	1011	3.54	4.25	96737450	96738843	56.2484	1011	96737459	96738823	54.2147	1003
chr20	19957186	19958267	nsc_peakset3_peak_1389	1000	*	-1	54.1146	-1	513	3.63	4.34	19957258	19958267	54.1146	439	19957186	19958244	60.1932	515
chr18	65543889	65544778	nsc_peakset3_peak_1390	1000	*	-1	54.0961	-1	396	3.55	4.26	65543889	65544778	57.7123	358	65543927	65544751	54.0961	396
chr1	44231496	44232922	nsc_peakset3_peak_1391	1000	*	-1	54.0706	-1	412	3.68	4.39	44231496	44232922	54.0706	411	44231508	44232907	62.882	401
chr2	12964076	12966063	nsc_peakset3_peak_1392	1000	*	-1	54.0697	-1	1466	4.11	4.82	12965069	12965910	54.0697	473	12964076	12966063	112.452	1467
chr5	88838055	88839257	nsc_peakset3_peak_1393	1000	*	-1	54.0697	-1	655	4.26	4.95	88838215	88839164	54.0697	492	88838055	88839257	153.009	658
chr5	124525065	124526094	nsc_peakset3_peak_1394	1000	*	-1	53.971	-1	481	3.64	4.34	124525099	124526094	65.8997	456	124525065	124525967	53.971	473
chr4	116132145	116133148	nsc_peakset3_peak_1395	1000	*	-1	53.8421	-1	504	3.95	4.66	116132232	116133121	53.8421	419	116132145	116133148	88.0562	503
chr10	22742564	22743467	nsc_peakset3_peak_1396	1000	*	-1	53.8108	-1	439	3.52	4.23	22742567	22743467	53.8108	435	22742564	22743439	54.8155	441
chr15	69087398	69088308	nsc_peakset3_peak_1397	1000	*	-1	53.7652	-1	409	3.94	4.65	69087398	69088308	146.47	405	69087439	69088286	53.7652	372
chr19	52679622	52680522	nsc_peakset3_peak_1398	1000	*	-1	53.7652	-1	462	3.62	4.33	52679622	52680522	65.2858	466	52679656	52680484	53.7652	425
chr6	113885620	113886604	nsc_peakset3_peak_1399	1000	*	-1	53.7582	-1	466	3.52	4.23	113885641	113886515	53.7582	451	113885620	113886604	54.9115	461
chr2	148113166	148114291	nsc_peakset3_peak_1400	1000	*	-1	53.7104	-1	562	3.59	4.3	148113166	148114207	53.7104	554	148113194	148114291	58.2106	542
chr2	85416156	85417750	nsc_peakset3_peak_1401	1000	*	-1	53.6492	-1	698	3.55	4.26	85416245	85417271	58.2433	607	85416156	85417750	53.6492	700
chr2	222286824	222287977	nsc_peakset3_peak_1402	1000	*	-1	53.6492	-1	458	3.85	4.56	222286824	222287824	104.512	472	222286974	222287977	53.6492	295
chr16	62698869	62700409	nsc_peakset3_peak_1403	1000	*	-1	53.5452	-1	452	3.93	4.64	62698876	62700162	53.5452	447	62698869	62700409	85.304	450
chr12	31725022	31726718	nsc_peakset3_peak_1404	1000	*	-1	53.5426	-1	1009	3.82	4.53	31725636	31726614	53.5426	398	31725022	31726718	74.9643	1007
chr5	146012484	146013482	nsc_peakset3_peak_1405	1000	*	-1	53.5426	-1	519	3.7	4.4	146012583	146013435	53.5426	422	146012484	146013482	65.0157	517
chr10	75668547	75669435	nsc_peakset3_peak_1406	1000	*	-1	53.5192	-1	397	3.58	4.29	75668559	75669435	61.6609	387	75668547	75669358	53.5192	396
chr16	46781892	46782865	nsc_peakset3_peak_1407	1000	*	-1	53.4359	-1	436	3.66	4.37	46781892	46782865	70.1329	436	46781913	46782836	53.4359	415
chr3	146767079	146768281	nsc_peakset3_peak_1408	1000	*	-1	53.4225	-1	833	3.86	4.57	146767313	146768260	53.4225	603	146767079	146768281	78.8451	829
chr7	78017825	78019433	nsc_peakset3_peak_1409	1000	*	-1	53.4225	-1	808	3.98	4.68	78018295	78019305	53.4225	391	78017825	78019433	92.1547	755
chr3	40333870	40334919	nsc_peakset3_peak_1410	1000	*	-1	53.4157	-1	451	3.88	4.6	40333870	40334919	119.583	426	40333893	40334765	53.4157	453
chr12	98187922	98188770	nsc_peakset3_peak_1411	1000	*	-1	53.3708	-1	431	3.55	4.26	98188020	98188730	58.4845	336	98187922	98188770	53.3708	429
chr1	94557178	94558583	nsc_peakset3_peak_1412	1000	*	-1	53.3391	-1	806	3.73	4.45	94557403	94558478	79.8609	590	94557178	94558583	53.3391	798
chr2	181069820	181071451	nsc_peakset3_peak_1413	1000	*	-1	53.3188	-1	695	3.87	4.59	181069860	181071042	115.888	720	181069820	181071451	53.3188	630
chr18	65372431	65373375	nsc_peakset3_peak_1414	1000	*	-1	53.2005	-1	500	4.08	4.79	65372431	65373300	53.2005	500	65372500	65373375	108.94	431
chr8	29760372	29761415	nsc_peakset3_peak_1415	1000	*	-1	53.2005	-1	470	3.75	4.46	29760372	29761204	53.2005	470	29760390	29761415	70.2547	453
chr1	4456276	4457358	nsc_peakset3_peak_1416	1000	*	-1	53.1783	-1	544	3.79	4.5	4456451	4457216	53.1783	359	4456276	4457358	73.2047	555
chr1	121089094	121090030	nsc_peakset3_peak_1417	1000	*	-1	53.1783	-1	482	4.15	4.85	121089362	121089982	53.1783	217	121089094	121090030	125.019	480
chr22	43499223	43500599	nsc_peakset3_peak_1418	1000	*	-1	53.1783	-1	933	3.58	4.28	43499687	43500597	53.1783	471	43499223	43500599	58.0635	931
chr6	23027273	23028212	nsc_peakset3_peak_1419	1000	*	-1	53.1783	-1	495	4	4.69	23027273	23028123	53.1783	493	23027310	23028212	95.7218	460
chrX	8151066	8152423	nsc_peakset3_peak_1420	1000	*	-1	53.1783	-1	427	4.02	4.72	8151136	8152188	53.1783	335	8151066	8152423	99.9278	449
chr11	107539796	107541200	nsc_peakset3_peak_1421	1000	*	-1	53.0763	-1	433	3.6	4.3	107539796	107541200	64.3685	433	107539798	107540906	53.0763	432
chr4	165125413	165126450	nsc_peakset3_peak_1422	1000	*	-1	53.0654	-1	414	3.47	4.18	165125413	165126450	53.1675	413	165125451	165126262	53.0654	378
chr15	96388522	96390384	nsc_peakset3_peak_1423	1000	*	-1	53.0649	-1	713	3.55	4.26	96388785	96390043	53.0649	418	96388522	96390384	56.7998	745
chr6	80579336	80581462	nsc_peakset3_peak_1424	1000	*	-1	53.0649	-1	1504	3.65	4.36	80579336	80581462	53.0649	1510	80580354	80581424	62.4846	481
chr17	536183	537413	nsc_peakset3_peak_1425	1000	*	-1	52.9875	-1	838	3.47	4.18	536183	537413	53.1783	841	536623	537269	52.9875	396
chr12	24234001	24235252	nsc_peakset3_peak_1426	1000	*	-1	52.9133	-1	765	3.9	4.62	24234001	24235252	142.519	770	24234079	24235125	52.9133	683
chr7	42354703	42355761	nsc_peakset3_peak_1427	1000	*	-1	52.8324	-1	451	3.68	4.4	42354703	42355557	52.8324	450	42354819	42355761	65.2182	336
chr12	29217540	29219578	nsc_peakset3_peak_1428	1000	*	-1	52.8244	-1	1229	3.91	4.63	29218361	29219578	52.8244	390	29217540	29219559	86.7321	1247
chr2	235357338	235358837	nsc_peakset3_peak_1429	1000	*	-1	52.8244	-1	739	3.63	4.33	235357528	235358837	52.8244	574	235357338	235358533	61.4971	714
chr5	136425986	136427636	nsc_peakset3_peak_1430	1000	*	-1	52.8244	-1	505	3.99	4.69	136426100	136427621	52.8244	381	136425986	136427636	96.8746	515
chr16	78495983	78497438	nsc_peakset3_peak_1431	1000	*	-1	52.7884	-1	597	4.34	5	78496148	78497438	52.7884	448	78495983	78497133	236.808	581
chr2	173149667	173151355	nsc_peakset3_peak_1432	1000	*	-1	52.7884	-1	464	3.52	4.23	173149667	173151355	52.7884	453	173149672	173150588	55.6788	471
chr8	141709209	141710147	nsc_peakset3_peak_1433	1000	*	-1	52.7845	-1	436	3.82	4.53	141709315	141710102	52.7845	327	141709209	141710147	76.9302	439
chr7	8185759	8187199	nsc_peakset3_peak_1434	1000	*	-1	52.6351	-1	1041	3.67	4.38	8185759	8187199	52.6351	1040	8185780	8187193	64.7126	1022
chr10	32266482	32267491	nsc_peakset3_peak_1435	1000	*	-1	52.5589	-1	481	3.62	4.32	32266482	32267491	67.7125	481	32266503	32267472	52.5589	460
chr6	106040747	106041698	nsc_peakset3_peak_1436	1000	*	-1	52.5589	-1	487	3.48	4.2	106040747	106041698	55.2149	490	106040807	106041631	52.5589	424
chr3	143616277	143617523	nsc_peakset3_peak_1437	1000	*	-1	52.5132	-1	667	3.51	4.21	143616277	143617469	57.0005	668	143616425	143617523	52.5132	519
chr6	100728734	100729860	nsc_peakset3_peak_1438	1000	*	-1	52.4952	-1	750	3.89	4.61	100729096	100729860	52.4952	395	100728734	100729850	84.8364	743
chr3	20082587	20083675	nsc_peakset3_peak_1439	1000	*	-1	52.4558	-1	568	3.59	4.29	20082587	20083564	64.7056	563	20082670	20083675	52.4558	490
chr9	84263637	84266717	nsc_peakset3_peak_1440	1000	*	-1	52.337	-1	1812	3.6	4.3	84264144	84266714	52.337	447	84263637	84266717	60.0279	2690
chr8	61495544	61497062	nsc_peakset3_peak_1441	1000	*	-1	52.2897	-1	874	3.53	4.24	61495912	61496941	59.853	436	61495544	61497062	52.2897	944
chr11	124597398	124598594	nsc_peakset3_peak_1442	1000	*	-1	52.287	-1	773	3.49	4.21	124597398	124598576	52.287	773	124597713	124598594	54.6583	458
chr7	55198393	55200044	nsc_peakset3_peak_1443	1000	*	-1	52.1662	-1	1120	3.45	4.17	55198393	55199979	53.5097	1129	55198403	55200044	52.1662	1102
chr5	179481045	179481993	nsc_peakset3_peak_1444	1000	*	-1	52.0804	-1	525	3.52	4.22	179481045	179481981	58.9543	500	179481126	179481993	52.0804	470
chr4	133572209	133573116	nsc_peakset3_peak_1445	1000	*	-1	52.0492	-1	331	3.79	4.49	133572255	133573002	52.0492	292	133572209	133573116	74.6539	325
chr1	51123794	51124749	nsc_peakset3_peak_1446	1000	*	-1	51.985	-1	479	3.84	4.54	51123854	51124697	51.985	439	51123794	51124749	79.3171	459
chr3	56159074	56159963	nsc_peakset3_peak_1447	1000	*	-1	51.9294	-1	478	4.14	4.83	56159154	56159952	51.9294	396	56159074	56159963	130.183	480
chr1	33859164	33860183	nsc_peakset3_peak_1448	1000	*	-1	51.8708	-1	421	3.59	4.29	33859178	33860183	66.0873	392	33859164	33860032	51.8708	437
chr3	109525531	109526472	nsc_peakset3_peak_1449	1000	*	-1	51.8367	-1	454	3.76	4.47	109525535	109526472	95.2027	449	109525531	109526445	51.8367	455
chr13	104488268	104489239	nsc_peakset3_peak_1450	1000	*	-1	51.8312	-1	481	3.61	4.31	104488301	104489239	68.888	462	104488268	104489099	51.8312	467
chr7	84267084	84268140	nsc_peakset3_peak_1451	1000	*	-1	51.8312	-1	407	3.63	4.33	84267084	84268140	71.4881	406	84267086	84268013	51.8312	407
chr4	96349361	96350483	nsc_peakset3_peak_1452	1000	*	-1	51.7575	-1	671	3.77	4.48	96349598	96350483	51.7575	439	96349361	96350390	73.8096	667
chr5	92215505	92216316	nsc_peakset3_peak_1453	1000	*	-1	51.753	-1	371	3.63	4.34	92215526	92216316	72.5172	355	92215505	92216287	51.753	366
chr5	93247164	93248044	nsc_peakset3_peak_1454	1000	*	-1	51.6894	-1	413	3.6	4.31	93247192	93248044	51.6894	383	93247164	93248009	60.5056	415
chr11	105813170	105814102	nsc_peakset3_peak_1455	1000	*	-1	51.6796	-1	510	3.7	4.41	105813320	105814044	51.6796	359	105813170	105814102	68.1298	511
chr10	17166732	17168391	nsc_peakset3_peak_1456	1000	*	-1	51.6135	-1	1104	3.7	4.41	17166732	17168289	51.6135	1114	17167342	17168391	68.3469	485
chr10	63679445	63680316	nsc_peakset3_peak_1457	1000	*	-1	51.6135	-1	402	3.43	4.14	63679492	63680316	51.6135	359	63679445	63680255	51.9113	399
chr11	95096603	95097663	nsc_peakset3_peak_1458	1000	*	-1	51.5401	-1	490	3.63	4.33	95096655	95097577	51.5401	437	95096603	95097663	62.4297	491
chr13	101441064	101443178	nsc_peakset3_peak_1459	1000	*	-1	51.5401	-1	496	4.03	4.74	101441064	101443178	51.5401	494	101441082	101442563	109.148	480
chr6	94763956	94765168	nsc_peakset3_peak_1460	1000	*	-1	51.5343	-1	725	3.8	4.52	94764449	94765086	51.5343	232	94763956	94765168	77.2118	725
chr7	106545347	106547003	nsc_peakset3_peak_1461	1000	*	-1	51.4984	-1	1177	4.15	4.84	106546057	106546967	51.4984	480	106545347	106547003	139.542	1164
chr6	69269047	69270464	nsc_peakset3_peak_1462	1000	*	-1	51.4098	-1	1037	3.95	4.66	69269502	69270464	51.4098	584	69269047	69270457	95.8688	1035
chr11	93127413	93128417	nsc_peakset3_peak_1463	1000	*	-1	51.3308	-1	551	3.84	4.54	93127413	93128417	136.688	502	93127451	93128396	51.3308	562
chr6	113503552	113504549	nsc_peakset3_peak_1464	1000	*	-1	51.3308	-1	556	3.5	4.21	113503610	113504498	59.239	486	113503552	113504549	51.3308	568
chrX	135146791	135147956	nsc_peakset3_peak_1465	1000	*	-1	51.3257	-1	471	3.99	4.69	135146904	135147848	51.3257	364	135146791	135147956	101.819	466
chr14	85781625	85782608	nsc_peakset3_peak_1466	1000	*	-1	51.3003	-1	533	3.74	4.46	85781648	85782608	51.3003	507	85781625	85782601	72.2118	537
chrX	14057321	14058148	nsc_peakset3_peak_1467	1000	*	-1	51.226	-1	396	3.45	4.16	14057380	14058063	54.1146	339	14057321	14058148	51.226	394
chr6	112430300	112431196	nsc_peakset3_peak_1468	1000	*	-1	51.1814	-1	417	3.69	4.4	112430300	112431081	51.1814	415	112430402	112431196	68.1114	317
chr1	161195274	161196314	nsc_peakset3_peak_1469	1000	*	-1	51.1404	-1	480	3.48	4.2	161195359	161196150	51.1404	411	161195274	161196314	55.1057	465
chr6	131146509	131147810	nsc_peakset3_peak_1470	1000	*	-1	51.1404	-1	604	3.72	4.43	131146650	131147810	51.1404	420	131146509	131147720	70.7614	647
chr2	188089368	188090464	nsc_peakset3_peak_1471	1000	*	-1	51.1318	-1	450	3.83	4.53	188089368	188090464	51.1318	415	188089413	188090367	80.7626	441
chr18	42640741	42642104	nsc_peakset3_peak_1472	1000	*	-1	51.0565	-1	698	3.72	4.43	42640945	42641799	51.0565	492	42640741	42642104	70.8086	701
chr2	66662164	66663336	nsc_peakset3_peak_1473	1000	*	-1	51.0414	-1	433	3.4	4.12	66662191	66663059	51.0414	407	66662164	66663336	51.1455	432
chr20	8368856	8370026	nsc_peakset3_peak_1474	1000	*	-1	50.9956	-1	578	3.7	4.42	8368856	8369845	88.7955	578	8369038	8370026	50.9956	397
chr11	125903294	125906092	nsc_peakset3_peak_1475	1000	*	-1	50.9768	-1	2130	4.15	4.84	125903441	125905851	50.9768	1984	125903294	125906092	146.035	2130
chr7	94261313	94262283	nsc_peakset3_peak_1476	1000	*	-1	50.9768	-1	540	3.53	4.24	94261313	94262283	50.9768	571	94261374	94262131	57.6821	448
chr12	43150042	43151730	nsc_peakset3_peak_1477	1000	*	-1	50.9757	-1	1015	3.64	4.34	43150254	43151666	76.1858	854	43150042	43151730	50.9757	964
chr11	41258627	41259613	nsc_peakset3_peak_1478	1000	*	-1	50.8566	-1	437	3.47	4.18	41258637	41259523	50.8566	425	41258627	41259613	54.676	440
chr6	136423931	136425797	nsc_peakset3_peak_1479	1000	*	-1	50.8566	-1	1365	3.86	4.58	136424767	136425668	50.8566	530	136423931	136425797	85.7408	1364
chr8	102299059	102300941	nsc_peakset3_peak_1480	1000	*	-1	50.822	-1	1369	3.56	4.27	102299059	102300934	50.822	1381	102300003	102300941	59.5198	414
chr12	98452322	98453347	nsc_peakset3_peak_1481	1000	*	-1	50.8169	-1	558	3.58	4.28	98452322	98453341	69.0386	561	98452346	98453347	50.8169	532
chr6	136610595	136611911	nsc_peakset3_peak_1482	1000	*	-1	50.8169	-1	495	3.71	4.43	136610661	136611911	93.0706	414	136610595	136611854	50.8169	511
chr7	28522441	28523598	nsc_peakset3_peak_1483	1000	*	-1	50.8051	-1	598	3.48	4.19	28522685	28523598	58.5997	326	28522441	28523571	50.8051	627
chr16	21114919	21116550	nsc_peakset3_peak_1484	1000	*	-1	50.755	-1	1131	4.08	4.79	21114946	21116392	50.755	1106	21114919	21116550	125.947	1129
chr2	21495878	21496936	nsc_peakset3_peak_1485	1000	*	-1	50.6904	-1	573	3.44	4.16	21495970	21496880	55.1177	485	21495878	21496936	50.6904	569
chr1	216803698	216804567	nsc_peakset3_peak_1486	1000	*	-1	50.6849	-1	422	3.67	4.38	216803698	216804567	83.425	415	216803750	216804552	50.6849	378
chr18	20917353	20918579	nsc_peakset3_peak_1487	1000	*	-1	50.6549	-1	385	3.79	4.49	20917425	20918579	50.6549	315	20917353	20918502	77.2589	383
chr15	93822912	93824330	nsc_peakset3_peak_1488	1000	*	-1	50.6365	-1	571	4	4.71	93823033	93824009	50.6365	444	93822912	93824330	108.704	577
chr2	105810170	105811613	nsc_peakset3_peak_1489	1000	*	-1	50.6255	-1	596	3.66	4.36	105810170	105811613	50.6255	585	105810334	105811158	66.2823	443
chr2	150245564	150246663	nsc_peakset3_peak_1490	1000	*	-1	50.6255	-1	600	4.14	4.84	150245828	150246576	50.6255	338	150245564	150246663	148.345	598
chr3	84491268	84492222	nsc_peakset3_peak_1491	1000	*	-1	50.5922	-1	508	3.52	4.23	84491373	84492222	62.702	408	84491268	84492182	50.5922	504
chr7	97760806	97761940	nsc_peakset3_peak_1492	1000	*	-1	50.5671	-1	631	3.79	4.5	97760806	97761940	123.344	631	97760956	97761812	50.5671	481
chr7	82011227	82012565	nsc_peakset3_peak_1493	1000	*	-1	50.5615	-1	717	3.7	4.42	82011468	82012334	50.5615	448	82011227	82012565	70.7803	745
chr5	166779563	166780504	nsc_peakset3_peak_1494	1000	*	-1	50.5559	-1	408	3.43	4.14	166779563	166780415	50.5559	401	166779618	166780504	52.9875	360
chr2	171169775	171170741	nsc_peakset3_peak_1495	1000	*	-1	50.5344	-1	513	3.61	4.32	171169775	171170741	74.1142	525	171169820	171170683	50.5344	456
chr15	52519473	52520291	nsc_peakset3_peak_1496	1000	*	-1	50.5002	-1	378	3.53	4.25	52519493	52520279	64.6263	351	52519473	52520291	50.5002	385
chr2	212255198	212256501	nsc_peakset3_peak_1497	1000	*	-1	50.4591	-1	920	3.62	4.33	212255198	212256451	50.4591	917	212255248	212256501	63.8013	874
chr4	154131081	154132498	nsc_peakset3_peak_1498	1000	*	-1	50.3559	-1	1037	3.41	4.13	154131081	154132412	50.3559	1034	154131665	154132498	52.2108	456
chr15	71926657	71927827	nsc_peakset3_peak_1499	1000	*	-1	50.2671	-1	710	3.63	4.34	71926657	71927827	78.8971	637	71926903	71927778	50.2671	537
chr5	71747598	71748886	nsc_peakset3_peak_1500	1000	*	-1	50.2523	-1	752	3.39	4.1	71747598	71748851	51.5401	877	71747611	71748886	50.2523	615
chr4	183600568	183602266	nsc_peakset3_peak_1501	1000	*	-1	50.2184	-1	1005	3.64	4.35	183600568	183602093	80.7954	1000	183601168	183602266	50.2184	411
chr2	20687167	20688245	nsc_peakset3_peak_1502	1000	*	-1	50.2133	-1	554	4.09	4.8	20687286	20688125	50.2133	430	20687167	20688245	133.145	559
chr12	109084986	109086882	nsc_peakset3_peak_1503	1000	*	-1	50.155	-1	522	3.66	4.37	109085112	109086882	85.8178	390	109084986	109086548	50.155	528
chr4	86623635	86624942	nsc_peakset3_peak_1504	1000	*	-1	50.155	-1	451	3.75	4.46	86623638	86624942	113.047	454	86623635	86624647	50.155	445
chr12	46032007	46032822	nsc_peakset3_peak_1505	1000	*	-1	50.1402	-1	439	3.55	4.27	46032060	46032764	50.1402	379	46032007	46032822	59.5198	446
chr8	72023741	72024754	nsc_peakset3_peak_1506	1000	*	-1	50.0828	-1	440	3.7	4.41	72023753	72024668	50.0828	477	72023741	72024754	70.9761	391
chr4	124283576	124284790	nsc_peakset3_peak_1507	1000	*	-1	50.0335	-1	641	3.64	4.35	124283576	124284790	50.0335	524	124283645	124284738	65.7373	690
chr14	89330353	89331286	nsc_peakset3_peak_1508	1000	*	-1	50.0308	-1	468	3.39	4.11	89330373	89331211	50.0308	454	89330353	89331286	51.4389	463
chr3	177168921	177170158	nsc_peakset3_peak_1509	1000	*	-1	49.9828	-1	826	3.6	4.31	177169145	177170158	75.5296	600	177168921	177170127	49.9828	828
chr11	12701015	12702500	nsc_peakset3_peak_1510	1000	*	-1	49.9071	-1	939	3.4	4.12	12701522	12702460	53.3714	434	12701015	12702500	49.9071	937
chr18	56514594	56515839	nsc_peakset3_peak_1511	1000	*	-1	49.9004	-1	517	3.64	4.34	56514652	56515839	49.9004	454	56514594	56515675	65.7846	522
chr18	53191745	53192579	nsc_peakset3_peak_1512	1000	*	-1	49.895	-1	385	3.41	4.13	53191809	53192484	49.895	333	53191745	53192579	52.5132	374
chr10	80944817	80945791	nsc_peakset3_peak_1513	1000	*	-1	49.8351	-1	476	3.55	4.26	80944817	80945791	49.8351	477	80944939	80945708	59.5198	354
chr4	173575343	173576316	nsc_peakset3_peak_1514	1000	*	-1	49.8351	-1	511	3.8	4.52	173575343	173576214	49.8351	510	173575441	173576316	81.3389	415
chr10	134902682	134903500	nsc_peakset3_peak_1515	1000	*	-1	49.781	-1	402	3.43	4.15	134902683	134903500	56.1246	399	134902682	134903441	49.781	405
chr9	16153635	16155092	nsc_peakset3_peak_1516	1000	*	-1	49.781	-1	911	3.7	4.41	16154062	16155085	98.8069	490	16153635	16155092	49.781	906
chr1	160312501	160313470	nsc_peakset3_peak_1517	1000	*	-1	49.7661	-1	493	3.58	4.29	160312501	160313396	73.8361	491	160312648	160313470	49.7661	348
chr11	114237179	114238656	nsc_peakset3_peak_1518	1000	*	-1	49.7482	-1	640	3.48	4.2	114237361	114238656	61.6898	501	114237179	114238302	49.7482	598
chr5	27087558	27088558	nsc_peakset3_peak_1519	1000	*	-1	49.7374	-1	518	4.01	4.71	27087632	27088507	49.7374	441	27087558	27088558	115.938	522
chr21	35216058	35217129	nsc_peakset3_peak_1520	1000	*	-1	49.6335	-1	655	3.5	4.21	35216271	35217129	49.6335	434	35216058	35217092	57.2543	664
chr18	26830500	26831940	nsc_peakset3_peak_1521	1000	*	-1	49.6219	-1	512	3.55	4.26	26830589	26831940	70.3845	457	26830500	26831424	49.6219	479
chr2	39869144	39870286	nsc_peakset3_peak_1522	1000	*	-1	49.613	-1	450	3.35	4.07	39869144	39870286	49.613	466	39869150	39869992	50.2523	429
chr6	67427415	67428389	nsc_peakset3_peak_1523	1000	*	-1	49.5996	-1	503	3.83	4.54	67427415	67428251	49.5996	511	67427480	67428389	85.7249	431
chr11	124608623	124609614	nsc_peakset3_peak_1524	1000	*	-1	49.5667	-1	501	3.37	4.09	124608623	124609614	52.1604	502	124608763	124609597	49.5667	360
chr5	32042377	32043778	nsc_peakset3_peak_1525	1000	*	-1	49.5667	-1	463	3.48	4.19	32042389	32043778	61.7664	561	32042377	32043543	49.5667	354
chr8	52532708	52533524	nsc_peakset3_peak_1526	1000	*	-1	49.5667	-1	380	3.39	4.11	52532731	52533515	53.5452	348	52532708	52533524	49.5667	389
chr7	42107782	42109565	nsc_peakset3_peak_1527	1000	*	-1	49.5522	-1	470	3.48	4.19	42107868	42108875	49.5522	379	42107782	42109565	56.2263	476
chr9	31030325	31031600	nsc_peakset3_peak_1528	1000	*	-1	49.4371	-1	531	3.43	4.15	31030437	31031600	57.7123	433	31030325	31031372	49.4371	518
chr14	26347147	26348076	nsc_peakset3_peak_1529	1000	*	-1	49.4066	-1	479	3.93	4.64	26347244	26348076	49.4066	363	26347147	26348071	101.282	499
chr2	211368292	211369496	nsc_peakset3_peak_1530	1000	*	-1	49.322	-1	541	3.8	4.51	211368375	211369496	49.322	368	211368292	211369383	82.0455	632
chr5	167874730	167875925	nsc_peakset3_peak_1531	1000	*	-1	49.322	-1	372	3.62	4.32	167874730	167875487	49.322	373	167874747	167875925	65.2471	355
chr1	106831522	106832826	nsc_peakset3_peak_1532	1000	*	-1	49.3062	-1	820	3.57	4.28	106831522	106832783	74.5535	741	106831945	106832826	49.3062	477
chr22	37193912	37195250	nsc_peakset3_peak_1533	1000	*	-1	49.1382	-1	629	3.66	4.36	37193923	37195250	49.1382	619	37193912	37194988	68.9301	628
chr6	164137843	164138778	nsc_peakset3_peak_1534	1000	*	-1	49.1382	-1	508	3.56	4.28	164137843	164138723	49.1382	524	164137934	164138778	61.4603	402
chr8	127980330	127981342	nsc_peakset3_peak_1535	1000	*	-1	49.1382	-1	531	3.57	4.28	127980330	127981239	49.1382	529	127980351	127981342	61.7117	512
chr4	158938953	158939975	nsc_peakset3_peak_1536	1000	*	-1	49.1075	-1	377	3.36	4.07	158938953	158939911	51.5476	382	158938953	158939975	49.1075	372
chr15	45618617	45619701	nsc_peakset3_peak_1537	1000	*	-1	49.1062	-1	365	3.52	4.23	45618668	45619684	49.1062	312	45618617	45619701	58.7389	367
chr4	170165107	170166141	nsc_peakset3_peak_1538	1000	*	-1	49.1048	-1	575	3.33	4.04	170165266	170166141	49.7226	425	170165107	170166060	49.1048	567
chr2	158102974	158103991	nsc_peakset3_peak_1539	1000	*	-1	49.0952	-1	515	3.52	4.23	158102974	158103794	49.0952	513	158102988	158103991	58.4672	503
chr3	106259802	106261402	nsc_peakset3_peak_1540	1000	*	-1	49.0952	-1	405	3.53	4.25	106259876	106261402	49.0952	335	106259802	106261306	59.6316	401
chr18	50674206	50675151	nsc_peakset3_peak_1541	1000	*	-1	49.046	-1	505	3.76	4.47	50674206	50675151	49.046	523	50674274	50675138	78.1768	419
chr7	115213745	115215501	nsc_peakset3_peak_1542	1000	*	-1	49.0337	-1	1255	4.02	4.72	115214620	115215457	49.0337	378	115213745	115215501	123.297	1257
chr2	36399447	36400570	nsc_peakset3_peak_1543	1000	*	-1	49.027	-1	489	3.47	4.18	36399447	36400398	62.1013	492	36399494	36400570	49.027	440
chr16	61523500	61524866	nsc_peakset3_peak_1544	1000	*	-1	49.0102	-1	949	3.8	4.51	61523803	61524777	49.0102	620	61523500	61524866	82.8544	976
chr5	9034346	9035793	nsc_peakset3_peak_1545	1000	*	-1	48.9908	-1	400	3.36	4.07	9034346	9035737	51.6697	401	9034366	9035793	48.9908	379
chr2	143474256	143475093	nsc_peakset3_peak_1546	1000	*	-1	48.9519	-1	417	3.44	4.15	143474357	143475093	58.9543	316	143474256	143474990	48.9519	417
chr5	73567582	73568386	nsc_peakset3_peak_1547	1000	*	-1	48.9288	-1	327	3.34	4.05	73567711	73568362	48.9288	178	73567582	73568386	49.9041	348
chr2	11638137	11639942	nsc_peakset3_peak_1548	1000	*	-1	48.92	-1	1301	3.4	4.12	11638137	11639942	48.92	1393	11638559	11639854	52.9297	787
chr7	80804170	80805427	nsc_peakset3_peak_1549	1000	*	-1	48.92	-1	655	3.58	4.29	80804340	80805427	48.92	424	80804170	80805404	62.8993	717
chr10	31422322	31424331	nsc_peakset3_peak_1550	1000	*	-1	48.869	-1	745	3.36	4.07	31422322	31423729	52.1991	748	31422672	31424331	48.869	392
chr4	157692110	157693344	nsc_peakset3_peak_1551	1000	*	-1	48.8275	-1	841	3.46	4.17	157692110	157693303	48.8275	841	157692199	157693344	55.8751	753
chr12	76118230	76120046	nsc_peakset3_peak_1552	1000	*	-1	48.7774	-1	696	3.55	4.26	76118230	76120046	73.2559	696	76118313	76119771	48.7774	614
chr15	35597774	35599094	nsc_peakset3_peak_1553	1000	*	-1	48.7774	-1	504	3.48	4.19	35597774	35598846	64.274	496	35597859	35599094	48.7774	427
chr10	55238891	55239945	nsc_peakset3_peak_1554	1000	*	-1	48.6753	-1	559	3.45	4.17	55238891	55239945	61.1551	565	55238918	55239831	48.6753	527
chr7	69732066	69733003	nsc_peakset3_peak_1555	1000	*	-1	48.6705	-1	549	3.51	4.22	69732139	69733001	67.8841	471	69732066	69733003	48.6705	554
chr6	132272395	132273120	nsc_peakset3_peak_1556	1000	*	-1	48.6395	-1	267	3.49	4.2	132272395	132273120	65.2871	274	132272434	132273087	48.6395	222
chr16	75353445	75355006	nsc_peakset3_peak_1557	1000	*	-1	48.6155	-1	1074	3.52	4.24	75353445	75355006	70.1055	1074	75353871	75354912	48.6155	648
chr2	134519806	134521337	nsc_peakset3_peak_1558	1000	*	-1	48.6018	-1	581	3.6	4.31	134519965	134521337	84.5422	447	134519806	134521293	48.6018	556
chr7	115608954	115609961	nsc_peakset3_peak_1559	1000	*	-1	48.5635	-1	497	3.44	4.15	115608954	115609961	60.2695	481	115609073	115609920	48.5635	395
chr13	54047116	54049847	nsc_peakset3_peak_1560	1000	*	-1	48.5326	-1	570	3.68	4.4	54047116	54049847	48.5326	578	54047232	54049532	72.4843	446
chr19	21202983	21204106	nsc_peakset3_peak_1561	1000	*	-1	48.4686	-1	330	3.62	4.33	21202983	21204057	90.5376	334	21203012	21204106	48.4686	297
chr7	111800566	111802839	nsc_peakset3_peak_1562	1000	*	-1	48.4317	-1	1811	3.78	4.48	111801058	111802801	48.4317	1319	111800566	111802839	82.3645	1812
chr5	106737247	106739193	nsc_peakset3_peak_1563	1000	*	-1	48.4198	-1	1547	3.51	4.22	106737247	106739193	48.4198	1549	106737413	106739161	58.6001	1379
chr11	75342186	75343061	nsc_peakset3_peak_1564	1000	*	-1	48.3948	-1	415	3.39	4.11	75342186	75343005	48.3948	420	75342243	75343061	52.9133	353
chr15	38421412	38423148	nsc_peakset3_peak_1565	1000	*	-1	48.3948	-1	511	3.42	4.13	38421412	38422895	48.3948	510	38421416	38423148	54.1138	509
chr6	92200071	92201113	nsc_peakset3_peak_1566	1000	*	-1	48.3414	-1	454	3.52	4.23	92200155	92201012	71.4881	369	92200071	92201113	48.3414	456
chr6	90927858	90929951	nsc_peakset3_peak_1567	1000	*	-1	48.3262	-1	549	3.4	4.12	90927866	90929832	48.3262	539	90927858	90929951	53.2024	551
chr8	102802963	102803924	nsc_peakset3_peak_1568	1000	*	-1	48.2473	-1	357	3.51	4.22	102802963	102803772	69.7431	360	102802980	102803924	48.2473	337
chr5	92918156	92919212	nsc_peakset3_peak_1569	1000	*	-1	48.1823	-1	624	3.36	4.07	92918179	92919110	53.1783	590	92918156	92919212	48.1823	636
chr9	123724039	123725006	nsc_peakset3_peak_1570	1000	*	-1	48.1823	-1	496	3.37	4.09	123724039	123725006	54.4958	496	123724081	123724945	48.1823	454
chr8	8166488	8168276	nsc_peakset3_peak_1571	1000	*	-1	48.1822	-1	793	3.48	4.19	8166836	8168276	66.0784	445	8166488	8167701	48.1822	794
chr2	166748812	166750377	nsc_peakset3_peak_1572	1000	*	-1	48.1653	-1	447	3.46	4.17	166748812	166749749	64.1037	451	166748821	166750377	48.1653	435
chr3	191967100	191968446	nsc_peakset3_peak_1573	1000	*	-1	48.1617	-1	487	3.53	4.24	191967100	191968446	48.1617	459	191967126	191968063	60.16	490
chr10	56666755	56667642	nsc_peakset3_peak_1574	1000	*	-1	48.1416	-1	461	3.73	4.44	56666815	56667526	48.1416	397	56666755	56667642	76.9606	465
chrX	46110941	46111872	nsc_peakset3_peak_1575	1000	*	-1	48.1416	-1	462	3.44	4.16	46111028	46111872	48.1416	371	46110941	46111871	55.2915	467
chr7	12803720	12804607	nsc_peakset3_peak_1576	1000	*	-1	48.1395	-1	461	3.58	4.29	12803733	12804600	82.9517	452	12803720	12804607	48.1395	457
chr12	95488007	95489084	nsc_peakset3_peak_1577	1000	*	-1	48.0629	-1	497	3.45	4.16	95488022	95488929	48.0629	481	95488007	95489084	55.6449	499
chr12	67197914	67199122	nsc_peakset3_peak_1578	1000	*	-1	48.0312	-1	743	3.91	4.62	67198157	67199122	48.0312	495	67197914	67199082	104.162	748
chr4	87124042	87125047	nsc_peakset3_peak_1579	1000	*	-1	48.0031	-1	517	3.61	4.32	87124200	87125047	48.0031	362	87124042	87125044	67.3353	515
chr16	4133614	4134449	nsc_peakset3_peak_1580	1000	*	-1	47.9738	-1	381	3.54	4.25	4133656	4134395	47.9738	317	4133614	4134449	61.0498	403
chr8	97264237	97265459	nsc_peakset3_peak_1581	1000	*	-1	47.9665	-1	797	3.73	4.45	97264238	97265459	47.9665	786	97264237	97265429	78.4852	807
chr11	128258668	128260256	nsc_peakset3_peak_1582	1000	*	-1	47.953	-1	1064	4.07	4.78	128258825	128260135	47.953	923	128258668	128260256	155.655	1049
chr6	72188243	72189426	nsc_peakset3_peak_1583	1000	*	-1	47.953	-1	785	3.44	4.16	72188243	72189379	47.953	786	72188338	72189426	55.4292	690
chr8	115952894	115954006	nsc_peakset3_peak_1584	1000	*	-1	47.953	-1	609	3.3	4.02	115952894	115954006	47.953	676	115952994	115953961	49.0107	443
chr6	105901249	105902563	nsc_peakset3_peak_1585	1000	*	-1	47.8525	-1	856	3.55	4.26	105901611	105902563	79.064	500	105901249	105902400	47.8525	850
chr14	26858038	26858949	nsc_peakset3_peak_1586	1000	*	-1	47.8236	-1	462	3.44	4.15	26858068	26858875	62.4161	433	26858038	26858949	47.8236	461
chr3	145519302	145520132	nsc_peakset3_peak_1587	1000	*	-1	47.8236	-1	420	3.32	4.04	145519302	145520132	51.3191	422	145519406	145520059	47.8236	315
chr4	186700491	186701471	nsc_peakset3_peak_1588	1000	*	-1	47.8231	-1	400	3.35	4.06	186700522	186701471	53.7882	384	186700491	186701257	47.8231	386
chr7	55487412	55488674	nsc_peakset3_peak_1589	1000	*	-1	47.8089	-1	807	3.39	4.11	55487412	55488674	57.3872	802	55487573	55488661	47.8089	652
chr2	190243772	190244817	nsc_peakset3_peak_1590	1000	*	-1	47.7635	-1	418	3.55	4.27	190243772	190244817	80.5371	419	190243815	190244585	47.7635	374
chr2	161559805	161561284	nsc_peakset3_peak_1591	1000	*	-1	47.6708	-1	830	3.35	4.07	161560072	161561220	47.6708	561	161559805	161561284	51.4999	833
chr6	22632770	22633850	nsc_peakset3_peak_1592	1000	*	-1	47.6135	-1	545	4.05	4.76	22632792	22633850	47.6135	520	22632770	22633848	149.852	549
chr8	3683076	3684453	nsc_peakset3_peak_1593	1000	*	-1	47.6135	-1	591	3.52	4.22	3683245	3684453	47.6135	427	3683076	3684078	60.2421	586
chr2	77052216	77053165	nsc_peakset3_peak_1594	1000	*	-1	47.5322	-1	541	3.33	4.04	77052299	77053151	47.5322	459	77052216	77053165	50.3797	541
chr11	19369528	19370569	nsc_peakset3_peak_1595	1000	*	-1	47.531	-1	576	3.46	4.17	19369528	19370569	66.3174	587	19369578	19370539	47.531	515
chr10	97101001	97101927	nsc_peakset3_peak_1596	1000	*	-1	47.4947	-1	456	3.72	4.43	97101102	97101927	47.4947	363	97101001	97101878	77.8337	448
chr20	15349256	15350847	nsc_peakset3_peak_1597	1000	*	-1	47.4773	-1	747	3.52	4.24	15349548	15350601	47.4773	458	15349256	15350847	60.8938	745
chr7	8426100	8427817	nsc_peakset3_peak_1598	1000	*	-1	47.4773	-1	501	3.96	4.67	8426100	8427682	47.4773	501	8426206	8427817	120.145	395
chr11	114088897	114089790	nsc_peakset3_peak_1599	1000	*	-1	47.444	-1	511	3.38	4.1	114088897	114089790	57.061	507	114088975	114089745	47.444	437
chr6	3339108	3340050	nsc_peakset3_peak_1600	1000	*	-1	47.4233	-1	436	3.75	4.46	3339162	3340050	47.4233	372	3339108	3340008	82.0455	446
chr17	2040331	2042329	nsc_peakset3_peak_1601	1000	*	-1	47.3681	-1	511	3.49	4.21	2040402	2042159	71.7588	440	2040331	2042329	47.3681	512
chr8	23836394	23838309	nsc_peakset3_peak_1602	1000	*	-1	47.3681	-1	580	3.29	4.01	23836452	23837373	49.9474	528	23836394	23838309	47.3681	575
chr6	44649151	44650240	nsc_peakset3_peak_1603	1000	*	-1	47.3533	-1	511	3.36	4.08	44649151	44650210	56.3295	528	44649152	44650240	47.3533	494
chr5	178013286	178014337	nsc_peakset3_peak_1604	1000	*	-1	47.3404	-1	504	3.73	4.45	178013286	178014241	47.3404	506	178013307	178014337	79.8739	482
chr2	40468604	40470206	nsc_peakset3_peak_1605	1000	*	-1	47.2722	-1	1128	3.62	4.32	40469316	40470140	47.2722	417	40468604	40470206	69.4151	1127
chr14	63828441	63829844	nsc_peakset3_peak_1606	1000	*	-1	47.2333	-1	905	3.72	4.44	63828654	63829787	47.2333	688	63828441	63829844	79.001	909
chr8	4519636	4520796	nsc_peakset3_peak_1607	1000	*	-1	47.2323	-1	483	3.36	4.07	4519742	4520796	55.9416	388	4519636	4520535	47.2323	472
chr7	10175371	10176267	nsc_peakset3_peak_1608	1000	*	-1	47.1688	-1	413	3.78	4.49	10175371	10176267	47.1688	417	10175371	10176221	87.2098	409
chr21	34473476	34474456	nsc_peakset3_peak_1609	1000	*	-1	47.1644	-1	441	3.35	4.06	34473477	34474403	55.2149	438	34473476	34474456	47.1644	443
chr14	42254759	42255703	nsc_peakset3_peak_1610	1000	*	-1	47.1506	-1	514	3.59	4.3	42254759	42255624	47.1506	492	42254763	42255703	66.5673	533
chr3	191612158	191613320	nsc_peakset3_peak_1611	1000	*	-1	47.1506	-1	606	3.92	4.63	191612235	191613112	47.1506	532	191612158	191613320	113.389	604
chr6	54235074	54236237	nsc_peakset3_peak_1612	1000	*	-1	47.1506	-1	566	3.34	4.05	54235074	54236237	47.1506	572	54235236	54236173	51.3497	399
chr6	11653044	11654212	nsc_peakset3_peak_1613	1000	*	-1	47.1373	-1	383	3.41	4.13	11653044	11654212	47.1373	376	11653060	11654162	55.1085	374
chr13	78406075	78408138	nsc_peakset3_peak_1614	1000	*	-1	47.1063	-1	926	3.53	4.24	78406075	78408138	79.5329	925	78406434	78408090	47.1063	569
chr10	13800816	13801667	nsc_peakset3_peak_1615	1000	*	-1	47.104	-1	386	3.54	4.25	13800816	13801610	47.104	387	13800867	13801667	62.882	334
chr5	124141790	124142870	nsc_peakset3_peak_1616	1000	*	-1	47.104	-1	560	3.66	4.37	124141790	124142870	47.104	568	124141920	124142844	73.6296	422
chr10	77909607	77910929	nsc_peakset3_peak_1617	1000	*	-1	47.0621	-1	700	3.64	4.34	77909607	77910803	47.0621	720	77909755	77910929	72.0949	533
chr12	111076078	111077862	nsc_peakset3_peak_1618	1000	*	-1	47.057	-1	701	3.27	3.99	111076242	111077196	49.6818	540	111076078	111077862	47.057	699
chr1	12663838	12664768	nsc_peakset3_peak_1619	1000	*	-1	47.0501	-1	500	3.41	4.13	12664025	12664768	47.0501	311	12663838	12664749	55.1085	502
chr13	45946669	45947708	nsc_peakset3_peak_1620	1000	*	-1	47.0118	-1	496	3.86	4.57	45946873	45947533	47.0118	295	45946669	45947708	101.462	493
chr5	123137833	123138801	nsc_peakset3_peak_1621	1000	*	-1	46.9493	-1	457	3.28	4	123137833	123138801	46.9493	455	123137862	123138739	48.9908	431
chr12	106275894	106277024	nsc_peakset3_peak_1622	1000	*	-1	46.7254	-1	652	3.75	4.47	106276054	106277024	46.7254	493	106275894	106277016	85.304	652
chr1	80923038	80923816	nsc_peakset3_peak_1623	1000	*	-1	46.7112	-1	292	3.59	4.3	80923068	80923754	46.7112	260	80923038	80923816	68.0191	294
chr9	74371500	74372272	nsc_peakset3_peak_1624	1000	*	-1	46.6661	-1	340	3.39	4.11	74371500	74372222	46.6661	335	74371519	74372272	54.5087	326
chr3	3434914	3436092	nsc_peakset3_peak_1625	1000	*	-1	46.6113	-1	445	3.41	4.13	3434914	3436092	63.483	413	3435009	3436052	46.6113	382
chr14	24582988	24584527	nsc_peakset3_peak_1626	1000	*	-1	46.5823	-1	944	3.44	4.15	24582988	24584527	66.8631	946	24583343	24584280	46.5823	588
chr9	94646631	94648108	nsc_peakset3_peak_1627	1000	*	-1	46.5823	-1	831	3.43	4.15	94646737	94648108	66.0358	714	94646631	94648006	46.5823	843
chr10	34079632	34080905	nsc_peakset3_peak_1628	1000	*	-1	46.5594	-1	835	3.97	4.67	34079730	34080793	46.5594	737	34079632	34080905	132.694	835
chr11	129892379	129893741	nsc_peakset3_peak_1629	1000	*	-1	46.5282	-1	835	3.73	4.45	129892913	129893741	46.5282	309	129892379	129893615	82.6558	828
chr3	82149292	82150267	nsc_peakset3_peak_1630	1000	*	-1	46.5282	-1	454	3.24	3.97	82149292	82150267	46.5282	484	82149301	82150175	47.6185	415
chr8	58787829	58789107	nsc_peakset3_peak_1631	1000	*	-1	46.5282	-1	689	4	4.7	58787897	58788856	46.5282	609	58787829	58789107	146.42	701
chr16	58163093	58163916	nsc_peakset3_peak_1632	1000	*	-1	46.3663	-1	474	3.29	4.01	58163107	58163916	46.3663	465	58163093	58163834	49.6847	470
chr5	82493166	82493965	nsc_peakset3_peak_1633	1000	*	-1	46.361	-1	395	3.29	4.01	82493183	82493965	46.361	376	82493166	82493885	49.6303	398
chr6	64858815	64859866	nsc_peakset3_peak_1634	1000	*	-1	46.361	-1	474	3.77	4.48	64858815	64859764	46.361	472	64858871	64859866	89.8786	421
chr3	4124397	4125434	nsc_peakset3_peak_1635	1000	*	-1	46.3486	-1	483	3.79	4.51	4124467	4125434	46.3486	413	4124397	4125273	92.7478	484
chr6	82346317	82347534	nsc_peakset3_peak_1636	1000	*	-1	46.3282	-1	583	3.4	4.12	82346317	82347534	62.721	611	82346317	82347491	46.3282	555
chr12	106133653	106134890	nsc_peakset3_peak_1637	1000	*	-1	46.2283	-1	567	3.72	4.44	106133836	106134690	46.2283	384	106133653	106134890	82.1002	567
chr12	59026932	59027933	nsc_peakset3_peak_1638	1000	*	-1	46.2081	-1	517	3.35	4.06	59026932	59027933	46.2081	527	59027092	59027912	52.7397	347
chr6	22699154	22700298	nsc_peakset3_peak_1639	1000	*	-1	46.2034	-1	487	3.48	4.19	22699154	22700125	46.2034	491	22699215	22700298	59.7766	423
chr19	18455183	18456342	nsc_peakset3_peak_1640	1000	*	-1	46.1651	-1	437	3.29	4.01	18455183	18456342	46.1651	462	18455193	18456019	49.781	403
chr2	80530907	80531718	nsc_peakset3_peak_1641	1000	*	-1	46.1651	-1	491	3.65	4.36	80531050	80531663	46.1651	349	80530907	80531718	74.6418	491
chr5	3791885	3793036	nsc_peakset3_peak_1642	1000	*	-1	46.1651	-1	682	3.25	3.98	3792000	3793036	46.1651	562	3791885	3793020	48.1096	687
chr3	66981416	66982460	nsc_peakset3_peak_1643	1000	*	-1	46.0669	-1	429	3.23	3.95	66981416	66982304	46.0669	428	66981476	66982460	47.2466	370
chr12	89854045	89855711	nsc_peakset3_peak_1644	1000	*	-1	46.0665	-1	1179	3.37	4.08	89854732	89855711	59.5295	446	89854045	89855708	46.0665	1226
chr5	127131473	127132561	nsc_peakset3_peak_1645	1000	*	-1	46.0511	-1	651	3.55	4.27	127131663	127132497	46.0511	467	127131473	127132561	65.8967	646
chr9	119048084	119049266	nsc_peakset3_peak_1646	1000	*	-1	46.0511	-1	610	3.9	4.61	119048084	119049061	46.0511	609	119048142	119049266	117.038	554
chr7	107635238	107637114	nsc_peakset3_peak_1647	1000	*	-1	46.011	-1	453	3.92	4.64	107635272	107636393	46.011	416	107635238	107637114	123.798	457
chr6	44634640	44636057	nsc_peakset3_peak_1648	1000	*	-1	45.9548	-1	404	3.31	4.03	44634698	44635672	54.4809	331	44634640	44636057	45.9548	420
chr6	113386193	113387693	nsc_peakset3_peak_1649	1000	*	-1	45.8736	-1	901	3.37	4.09	113386193	113387693	45.8736	899	113386319	113387567	54.1444	777
chr10	77842464	77843532	nsc_peakset3_peak_1650	1000	*	-1	45.8684	-1	435	3.28	4	77842464	77843227	51.3257	429	77842525	77843532	45.8684	381
chr3	149253908	149254896	nsc_peakset3_peak_1651	1000	*	-1	45.8233	-1	494	3.25	3.98	149253908	149254896	49.5849	498	149254047	149254857	45.8233	352
chr13	80232705	80234008	nsc_peakset3_peak_1652	1000	*	-1	45.7902	-1	872	3.45	4.17	80232705	80234008	45.7902	865	80232869	80233969	58.7036	716
chr5	91896328	91897349	nsc_peakset3_peak_1653	1000	*	-1	45.7902	-1	486	3.35	4.06	91896328	91897218	45.7902	540	91896425	91897349	52.9875	335
chr7	92673225	92674394	nsc_peakset3_peak_1654	1000	*	-1	45.7902	-1	539	3.53	4.24	92673333	92674319	45.7902	564	92673225	92674394	64.0387	406
chr12	80623052	80624357	nsc_peakset3_peak_1655	1000	*	-1	45.7743	-1	887	3.71	4.43	80623469	80624332	45.7743	464	80623052	80624357	82.5177	894
chr3	29175937	29176882	nsc_peakset3_peak_1656	1000	*	-1	45.7743	-1	483	3.37	4.08	29175937	29176879	45.7743	482	29176000	29176882	53.971	422
chr12	92569209	92570798	nsc_peakset3_peak_1657	1000	*	-1	45.6916	-1	764	3.23	3.95	92569209	92570798	48.1416	787	92569469	92570583	45.6916	481
chr17	75531810	75532578	nsc_peakset3_peak_1658	1000	*	-1	45.6605	-1	380	3.48	4.2	75531838	75532578	45.6605	371	75531810	75532541	60.6176	361
chr2	166262438	166263498	nsc_peakset3_peak_1659	1000	*	-1	45.6605	-1	484	3.42	4.13	166262440	166263418	45.6605	502	166262438	166263498	56.9081	464
chr6	81147788	81149186	nsc_peakset3_peak_1660	1000	*	-1	45.5844	-1	988	3.57	4.28	81147788	81149186	45.5844	984	81148353	81149176	68.8073	428
chr2	112645141	112646152	nsc_peakset3_peak_1661	1000	*	-1	45.4512	-1	435	3.63	4.33	112645141	112645993	45.4512	436	112645144	112646152	74.1128	432
chr7	122055881	122057111	nsc_peakset3_peak_1662	1000	*	-1	45.4084	-1	830	3.41	4.13	122055881	122057075	68.1193	834	122056289	122057111	45.4084	419
chr12	95537206	95538193	nsc_peakset3_peak_1663	1000	*	-1	45.388	-1	539	3.87	4.58	95537269	95538173	45.388	494	95537206	95538193	114.173	522
chr15	57426725	57427646	nsc_peakset3_peak_1664	1000	*	-1	45.388	-1	484	3.36	4.08	57426854	57427604	45.388	348	57426725	57427646	54.101	492
chr12	107233881	107234746	nsc_peakset3_peak_1665	1000	*	-1	45.3676	-1	444	3.51	4.21	107233881	107234720	45.3676	444	107233904	107234746	62.8993	421
chr1	232589893	232590852	nsc_peakset3_peak_1666	1000	*	-1	45.3332	-1	504	3.3	4.02	232589905	232590852	55.7647	484	232589893	232590831	45.3332	512
chr10	69368783	69370337	nsc_peakset3_peak_1667	1000	*	-1	45.3117	-1	1037	3.35	4.06	69368783	69370337	45.3117	1082	69368833	69370263	53.3086	942
chrX	49952465	49954285	nsc_peakset3_peak_1668	1000	*	-1	45.3117	-1	1203	3.7	4.41	49953342	49954089	45.3117	329	49952465	49954285	82.7167	1201
chr1	71733262	71734096	nsc_peakset3_peak_1669	1000	*	-1	45.3077	-1	389	3.65	4.35	71733262	71734096	45.3077	391	71733263	71734094	76.7065	386
chr9	76026191	76027487	nsc_peakset3_peak_1670	1000	*	-1	45.2561	-1	398	3.31	4.02	76026191	76027025	56.0946	409	76026250	76027487	45.2561	329
chr13	75789594	75790478	nsc_peakset3_peak_1671	1000	*	-1	45.2529	-1	457	3.78	4.48	75789594	75790350	45.2529	451	75789621	75790478	95.0782	437
chr6	13268974	13270578	nsc_peakset3_peak_1672	1000	*	-1	45.2529	-1	751	3.65	4.36	13269216	13270578	45.2529	510	13268974	13270115	77.5339	750
chr7	117293151	117294156	nsc_peakset3_peak_1673	1000	*	-1	45.1974	-1	423	3.7	4.41	117293202	117294049	45.1974	374	117293151	117294156	83.4952	422
chr7	128934391	128935368	nsc_peakset3_peak_1674	1000	*	-1	45.1974	-1	525	3.65	4.35	128934391	128935294	45.1974	505	128934411	128935368	76.9302	525
chr15	63653743	63654866	nsc_peakset3_peak_1675	1000	*	-1	45.1853	-1	682	3.85	4.56	63653743	63654850	45.1853	683	63654015	63654866	111.946	409
chr6	22138764	22139690	nsc_peakset3_peak_1676	1000	*	-1	45.1511	-1	466	3.42	4.14	22138764	22139690	71.4592	457	22138920	22139649	45.1511	320
chr5	106874010	106876264	nsc_peakset3_peak_1677	1000	*	-1	45.1351	-1	671	3.36	4.08	106874010	106876264	63.0377	698	106874077	106876189	45.1351	577
chr3	89295177	89296161	nsc_peakset3_peak_1678	1000	*	-1	45.0893	-1	558	3.22	3.94	89295177	89296140	48.9178	541	89295190	89296161	45.0893	562
chr4	170190106	170191228	nsc_peakset3_peak_1679	1000	*	-1	45.0779	-1	714	3.67	4.38	170190278	170191228	45.0779	537	170190106	170191138	80.9017	719
chr3	29735160	29736497	nsc_peakset3_peak_1680	1000	*	-1	44.9992	-1	429	3.2	3.93	29735160	29736497	47.7377	439	29735257	29735984	44.9992	323
chr1	230994482	230995508	nsc_peakset3_peak_1681	1000	*	-1	44.9629	-1	399	3.27	3.99	230994485	230995508	44.9629	431	230994482	230995344	50.0466	364
chr10	117906418	117907324	nsc_peakset3_peak_1682	1000	*	-1	44.946	-1	450	3.39	4.1	117906423	117907324	44.946	450	117906418	117907314	56.2263	446
chr18	56421410	56422434	nsc_peakset3_peak_1683	1000	*	-1	44.9102	-1	515	3.58	4.29	56421410	56422434	44.9102	514	56421494	56422351	71.4636	432
chr2	215794762	215795686	nsc_peakset3_peak_1684	1000	*	-1	44.9102	-1	484	3.84	4.55	215794916	215795588	44.9102	345	215794762	215795686	113.871	469
chr9	82282515	82283829	nsc_peakset3_peak_1685	1000	*	-1	44.9102	-1	591	3.77	4.47	82282515	82283566	44.9102	443	82282538	82283829	96.64	717
chr8	25250094	25251101	nsc_peakset3_peak_1686	1000	*	-1	44.8589	-1	489	3.35	4.06	25250219	25251060	44.8589	360	25250094	25251101	54.6583	493
chr3	59545600	59546537	nsc_peakset3_peak_1687	1000	*	-1	44.8544	-1	459	3.53	4.24	59545609	59546459	44.8544	449	59545600	59546537	66.9871	460
chr8	113917592	113918536	nsc_peakset3_peak_1688	1000	*	-1	44.8257	-1	534	3.17	3.9	113917725	113918502	44.8257	392	113917592	113918536	45.6969	544
chr2	105462859	105464070	nsc_peakset3_peak_1689	1000	*	-1	44.7545	-1	810	3.49	4.2	105462897	105463988	44.7545	772	105462859	105464070	62.9648	811
chr5	126833972	126834824	nsc_peakset3_peak_1690	1000	*	-1	44.7268	-1	338	3.24	3.96	126833972	126834781	50.8449	325	126834010	126834824	44.7268	313
chr7	134388237	134389201	nsc_peakset3_peak_1691	1000	*	-1	44.6459	-1	619	3.6	4.3	134388237	134389201	44.6459	619	134388412	134389177	73.5306	445
chr19	32804336	32805096	nsc_peakset3_peak_1692	1000	*	-1	44.616	-1	382	3.19	3.92	32804336	32805024	44.616	383	32804376	32805096	46.9794	342
chr8	29909795	29910725	nsc_peakset3_peak_1693	1000	*	-1	44.596	-1	465	3.26	3.98	29909795	29910524	52.812	464	29909825	29910725	44.596	436
chr13	30071093	30071988	nsc_peakset3_peak_1694	1000	*	-1	44.5884	-1	538	3.34	4.05	30071093	30071975	44.5884	539	30071225	30071988	54.0512	406
chr8	116419176	116420092	nsc_peakset3_peak_1695	1000	*	-1	44.5662	-1	446	3.3	4.02	116419176	116420092	57.061	446	116419221	116420041	44.5662	402
chr15	63136600	63137676	nsc_peakset3_peak_1696	1000	*	-1	44.5273	-1	367	3.19	3.92	63136640	63137676	47.7377	322	63136600	63137530	44.5273	372
chr7	139179655	139180576	nsc_peakset3_peak_1697	1000	*	-1	44.4335	-1	507	3.41	4.12	139179768	139180576	44.4335	393	139179655	139180510	57.8172	509
chr16	85612410	85613608	nsc_peakset3_peak_1698	1000	*	-1	44.3992	-1	629	3.42	4.14	85612618	85613526	44.3992	422	85612410	85613608	58.8897	628
chr18	66928304	66929141	nsc_peakset3_peak_1699	1000	*	-1	44.2777	-1	399	3.37	4.09	66928304	66929141	44.2777	405	66928319	66929140	55.9314	379
chr3	89900819	89901725	nsc_peakset3_peak_1700	1000	*	-1	44.2704	-1	429	3.39	4.1	89900854	89901725	44.2704	399	89900819	89901640	56.8308	425
chr11	103495824	103496762	nsc_peakset3_peak_1701	1000	*	-1	44.2419	-1	441	3.34	4.05	103495824	103496762	62.3542	444	103495951	103496744	44.2419	312
chr8	62423384	62424481	nsc_peakset3_peak_1702	1000	*	-1	44.2242	-1	497	3.86	4.58	62423545	62424311	44.2242	333	62423384	62424481	126.899	500
chr3	188409673	188410655	nsc_peakset3_peak_1703	1000	*	-1	44.2171	-1	422	3.36	4.08	188409673	188410491	66.1027	414	188409728	188410655	44.2171	376
chr8	91466849	91468044	nsc_peakset3_peak_1704	1000	*	-1	44.213	-1	705	3.34	4.05	91466849	91468034	63.8693	709	91467056	91468044	44.213	494
chr16	54407822	54409638	nsc_peakset3_peak_1705	1000	*	-1	44.2112	-1	1087	3.46	4.17	54408474	54409426	44.2112	434	54407822	54409638	61.9338	1089
chr2	60768177	60769002	nsc_peakset3_peak_1706	1000	*	-1	44.2112	-1	373	3.6	4.3	60768283	60768989	44.2112	273	60768177	60769002	74.915	368
chr4	153526475	153527460	nsc_peakset3_peak_1707	1000	*	-1	44.2112	-1	480	3.53	4.25	153526511	153527460	44.2112	444	153526475	153527385	68.9301	481
chr5	9442713	9443675	nsc_peakset3_peak_1708	1000	*	-1	44.2112	-1	543	3.19	3.91	9442725	9443675	44.2112	552	9442713	9443625	47.0886	523
chr6	126021587	126022989	nsc_peakset3_peak_1709	1000	*	-1	44.2112	-1	1003	3.56	4.27	126021587	126022989	44.2112	981	126021633	126022938	71.2629	980
chr6	17297187	17298043	nsc_peakset3_peak_1710	1000	*	-1	44.1996	-1	449	3.23	3.95	17297187	17298043	51.1404	451	17297279	17297999	44.1996	355
chr3	153881894	153882846	nsc_peakset3_peak_1711	1000	*	-1	44.1394	-1	461	3.31	4.03	153882000	153882817	59.27	353	153881894	153882846	44.1394	464
chr17	69113697	69114908	nsc_peakset3_peak_1712	1000	*	-1	44.0664	-1	789	3.77	4.48	69113831	69114849	44.0664	655	69113697	69114908	103.519	789
chr12	72896082	72897020	nsc_peakset3_peak_1713	1000	*	-1	44.0508	-1	418	3.7	4.42	72896130	72896887	44.0508	368	72896082	72897020	90.0856	420
chr5	129056095	129056980	nsc_peakset3_peak_1714	1000	*	-1	44.0508	-1	415	3.47	4.18	129056167	129056980	44.0508	346	129056095	129056935	62.6429	413
chr4	189394586	189395566	nsc_peakset3_peak_1715	1000	*	-1	44.0484	-1	493	3.42	4.13	189394702	189395494	44.0484	388	189394586	189395566	59.1824	482
chr13	75978529	75980762	nsc_peakset3_peak_1716	1000	*	-1	43.9872	-1	1606	3.71	4.42	75979755	75980613	43.9872	376	75978529	75980762	91.6838	1611
chr3	37948256	37950045	nsc_peakset3_peak_1717	1000	*	-1	43.9872	-1	445	3.77	4.48	37948336	37950045	43.9872	366	37948256	37949989	104.202	444
chr4	20533417	20534363	nsc_peakset3_peak_1718	1000	*	-1	43.9872	-1	484	3.79	4.5	20533529	20534357	43.9872	374	20533417	20534363	108.775	483
chr21	20633859	20635796	nsc_peakset3_peak_1719	1000	*	-1	43.9809	-1	710	3.39	4.11	20633859	20635012	43.9809	702	20634092	20635796	57.7673	485
chr2	153079226	153080339	nsc_peakset3_peak_1720	1000	*	-1	43.9262	-1	610	3.89	4.61	153079320	153080298	43.9262	525	153079226	153080339	150.485	602
chr1	207213267	207214274	nsc_peakset3_peak_1721	1000	*	-1	43.9218	-1	457	3.38	4.1	207213267	207214262	43.9218	461	207213370	207214274	57.1896	350
chr15	39934199	39935186	nsc_peakset3_peak_1722	1000	*	-1	43.8552	-1	517	3.31	4.03	39934331	39935186	43.8552	373	39934199	39935186	53.3188	530
chr5	73481574	73484246	nsc_peakset3_peak_1723	1000	*	-1	43.8449	-1	1015	3.37	4.09	73481574	73484246	68.5346	1099	73482193	73484072	43.8449	313
chr19	54640510	54641474	nsc_peakset3_peak_1724	1000	*	-1	43.8259	-1	429	3.26	3.99	54640510	54641469	54.7234	470	54640595	54641474	43.8259	303
chr1	16592834	16593685	nsc_peakset3_peak_1725	1000	*	-1	43.6905	-1	407	3.38	4.1	16592834	16593658	69.9037	420	16592857	16593685	43.6905	371
chr4	19031295	19032625	nsc_peakset3_peak_1726	1000	*	-1	43.6866	-1	604	3.39	4.11	19031419	19032258	43.6866	474	19031295	19032625	58.0577	610
chr3	59530767	59531732	nsc_peakset3_peak_1727	1000	*	-1	43.618	-1	516	3.21	3.93	59530767	59531732	50.5829	524	59530879	59531675	43.618	396
chr11	102524384	102525315	nsc_peakset3_peak_1728	1000	*	-1	43.5344	-1	466	3.16	3.88	102524542	102525269	43.5344	323	102524384	102525315	45.8684	451
chr8	54855931	54858243	nsc_peakset3_peak_1729	1000	*	-1	43.5313	-1	539	3.87	4.58	54855969	54858239	43.5313	421	54855931	54858243	141.602	554
chr4	108074816	108075714	nsc_peakset3_peak_1730	1000	*	-1	43.5104	-1	423	3.13	3.86	108074848	108075702	45.1853	408	108074816	108075714	43.5104	407
chr6	142691203	142691985	nsc_peakset3_peak_1731	1000	*	-1	43.4924	-1	376	3.49	4.2	142691216	142691928	43.4924	364	142691203	142691985	65.6118	376
chr14	48010394	48011599	nsc_peakset3_peak_1732	1000	*	-1	43.4048	-1	618	3.17	3.9	48010394	48011599	47.5807	748	48010499	48011476	43.4048	383
chr12	39746033	39747064	nsc_peakset3_peak_1733	1000	*	-1	43.3059	-1	583	3.47	4.18	39746033	39747064	101.426	586	39746135	39746991	43.3059	479
chr10	114408493	114409385	nsc_peakset3_peak_1734	1000	*	-1	43.3053	-1	372	3.51	4.22	114408494	114409385	43.3053	373	114408493	114409316	69.2796	370
chr19	28461696	28462502	nsc_peakset3_peak_1735	1000	*	-1	43.3019	-1	445	3.44	4.15	28461731	28462502	87.8067	412	28461696	28462485	43.3019	444
chr11	92257339	92258403	nsc_peakset3_peak_1736	1000	*	-1	43.2449	-1	554	3.37	4.09	92257339	92258403	71.9849	587	92257393	92258329	43.2449	467
chr2	221282666	221283575	nsc_peakset3_peak_1737	1000	*	-1	43.2343	-1	452	3.49	4.2	221282762	221283512	43.2343	362	221282666	221283575	66.8343	446
chr2	189494028	189495642	nsc_peakset3_peak_1738	1000	*	-1	43.1982	-1	1139	3.32	4.03	189494151	189495582	43.1982	1021	189494028	189495642	54.4957	1134
chr3	59114293	59115263	nsc_peakset3_peak_1739	1000	*	-1	43.1963	-1	444	3.48	4.19	59114293	59115173	43.1963	441	59114316	59115263	66.0976	425
chr3	105650163	105651057	nsc_peakset3_peak_1740	1000	*	-1	43.1963	-1	446	3.16	3.89	105650163	105651057	43.1963	441	105650188	105650956	46.2434	426
chr5	90588327	90589624	nsc_peakset3_peak_1741	1000	*	-1	43.1078	-1	814	3.22	3.95	90588501	90589511	43.1078	664	90588327	90589624	49.6527	790
chr4	124777720	124778864	nsc_peakset3_peak_1742	1000	*	-1	43.0829	-1	710	3.26	3.99	124777950	124778864	57.0184	481	124777720	124778757	43.0829	709
chrX	21764644	21766514	nsc_peakset3_peak_1743	1000	*	-1	43.068	-1	1174	3.12	3.84	21765079	21766514	45.02	705	21764644	21766249	43.068	1208
chr2	63270508	63271797	nsc_peakset3_peak_1744	1000	*	-1	43.061	-1	718	3.6	4.3	63270508	63271605	43.061	720	63270660	63271797	78.8808	565
chr17	67429986	67430841	nsc_peakset3_peak_1745	1000	*	-1	43.0251	-1	398	3.35	4.07	67429986	67430841	70.0363	400	67430031	67430838	43.0251	351
chr7	80470654	80472052	nsc_peakset3_peak_1746	1000	*	-1	42.9638	-1	708	3.24	3.96	80470883	80471937	55.0545	479	80470654	80472052	42.9638	708
chr10	92797933	92799314	nsc_peakset3_peak_1747	1000	*	-1	42.9462	-1	872	3.3	4.02	92798479	92799163	42.9462	321	92797933	92799314	53.971	877
chr11	111805747	111806654	nsc_peakset3_peak_1748	1000	*	-1	42.843	-1	434	3.62	4.32	111805824	111806654	42.843	357	111805747	111806639	82.2658	434
chr12	45673621	45674499	nsc_peakset3_peak_1749	1000	*	-1	42.8421	-1	451	3.66	4.37	45673674	45674414	42.8421	388	45673621	45674499	89.9794	461
chr10	30443828	30445040	nsc_peakset3_peak_1750	1000	*	-1	42.8395	-1	595	3.3	4.01	30443828	30445040	62.1102	583	30444061	30444950	42.8395	375
chr2	215535813	215536769	nsc_peakset3_peak_1751	1000	*	-1	42.803	-1	385	3.24	3.96	215535813	215536769	55.1004	406	215535875	215536737	42.803	303
chr2	39890108	39891369	nsc_peakset3_peak_1752	1000	*	-1	42.7912	-1	826	3.21	3.93	39890108	39891364	52.6085	821	39890461	39891369	42.7912	478
chr3	30708019	30709398	nsc_peakset3_peak_1753	1000	*	-1	42.7871	-1	948	3.56	4.27	30708482	30709364	42.7871	484	30708019	30709398	74.6418	949
chr3	15017622	15018434	nsc_peakset3_peak_1754	1000	*	-1	42.7744	-1	462	3.14	3.87	15017622	15018420	42.7744	454	15017702	15018434	45.8233	391
chr12	42862570	42863314	nsc_peakset3_peak_1755	1000	*	-1	42.7743	-1	350	3.19	3.91	42862570	42863262	50.7179	349	42862672	42863314	42.7743	249
chr5	172294990	172296199	nsc_peakset3_peak_1756	1000	*	-1	42.7154	-1	648	3.34	4.05	172294990	172296199	68.5537	652	172295224	172296097	42.7154	411
chr6	114751470	114752889	nsc_peakset3_peak_1757	1000	*	-1	42.7138	-1	593	3.13	3.86	114751622	114752528	42.7138	436	114751470	114752889	45.4084	598
chr8	94151238	94152403	nsc_peakset3_peak_1758	1000	*	-1	42.6943	-1	696	3.35	4.06	94151238	94152403	71.2317	677	94151485	94152338	42.6943	469
chr6	54529227	54530838	nsc_peakset3_peak_1759	1000	*	-1	42.6897	-1	1039	3.31	4.03	54529794	54530794	64.7393	476	54529227	54530838	42.6897	1036
chr11	114082294	114083633	nsc_peakset3_peak_1760	1000	*	-1	42.6683	-1	436	3.21	3.93	114082294	114083633	42.6683	432	114082306	114083323	49.5519	429
chr10	115080423	115081352	nsc_peakset3_peak_1761	1000	*	-1	42.6027	-1	412	3.36	4.07	115080426	115081352	73.442	414	115080423	115081237	42.6027	407
chr3	96867451	96868399	nsc_peakset3_peak_1762	1000	*	-1	42.5369	-1	443	3.24	3.97	96867488	96868399	42.5369	410	96867451	96868314	50.9532	440
chr1	14866236	14867858	nsc_peakset3_peak_1763	1000	*	-1	42.5136	-1	376	3.14	3.87	14866255	14867780	42.5136	370	14866236	14867858	46.1607	363
chr3	55007588	55008518	nsc_peakset3_peak_1764	1000	*	-1	42.4957	-1	473	3.28	4	55007611	55008457	61.2896	448	55007588	55008518	42.4957	475
chr5	97939749	97941599	nsc_peakset3_peak_1765	1000	*	-1	42.4768	-1	1320	3.12	3.85	97940525	97941493	42.4768	560	97939749	97941599	45.4084	1305
chr6	91203826	91204944	nsc_peakset3_peak_1766	1000	*	-1	42.456	-1	575	3.11	3.84	91203935	91204803	45.5521	467	91203826	91204944	42.456	574
chr5	136796601	136797591	nsc_peakset3_peak_1767	1000	*	-1	42.451	-1	522	3.67	4.37	136796697	136797512	42.451	426	136796601	136797591	92.2709	523
chr4	177459144	177460001	nsc_peakset3_peak_1768	1000	*	-1	42.4344	-1	426	3.24	3.97	177459175	177460001	56.5862	394	177459144	177459991	42.4344	428
chr8	60971799	60973318	nsc_peakset3_peak_1769	1000	*	-1	42.4205	-1	780	3.34	4.05	60971937	60973318	42.4205	637	60971799	60973101	56.8711	785
chrX	117924567	117925474	nsc_peakset3_peak_1770	1000	*	-1	42.4112	-1	448	3.22	3.94	117924578	117925422	42.4112	438	117924567	117925474	50.1473	447
chr5	3982884	3984494	nsc_peakset3_peak_1771	1000	*	-1	42.3968	-1	1106	3.13	3.86	3982884	3984494	47.0055	1104	3983682	3984310	42.3968	310
chr14	34110840	34113100	nsc_peakset3_peak_1772	1000	*	-1	42.3749	-1	530	3.37	4.08	34110959	34113100	42.3749	416	34110840	34113002	58.3604	526
chr1	245464238	245465358	nsc_peakset3_peak_1773	1000	*	-1	42.3467	-1	574	3.58	4.29	245464238	245465358	42.3467	588	245464252	245465320	79.8519	547
chr2	106226980	106228775	nsc_peakset3_peak_1774	1000	*	-1	42.3467	-1	944	3.61	4.31	106227310	106228292	42.3467	612	106226980	106228775	82.9764	946
chr4	120129896	120130756	nsc_peakset3_peak_1775	1000	*	-1	42.34	-1	492	3.37	4.08	120129969	120130756	77.1043	419	120129896	120130717	42.34	492
chr5	60968868	60970481	nsc_peakset3_peak_1776	1000	*	-1	42.3137	-1	1041	3.39	4.1	60968868	60970311	42.3137	1040	60968892	60970481	60.0254	1018
chr4	109056406	109057508	nsc_peakset3_peak_1777	1000	*	-1	42.2805	-1	449	3.14	3.87	109056406	109057508	42.2805	456	109056484	109057302	46.6436	364
chr3	62219459	62220305	nsc_peakset3_peak_1778	1000	*	-1	42.2578	-1	453	3.14	3.87	62219459	62220305	42.2578	458	62219481	62220221	46.5823	426
chr1	77323239	77324162	nsc_peakset3_peak_1779	1000	*	-1	42.2565	-1	461	3.62	4.32	77323239	77324162	42.2565	461	77323246	77324149	85.5766	455
chr12	123849533	123850466	nsc_peakset3_peak_1780	1000	*	-1	42.2433	-1	465	3.1	3.82	123849533	123850466	45.2529	464	123849579	123850433	42.2433	420
chr17	75159356	75160879	nsc_peakset3_peak_1781	1000	*	-1	42.2399	-1	417	3.12	3.85	75159356	75160879	42.2399	414	75159501	75160675	45.7109	276
chr2	164457598	164459102	nsc_peakset3_peak_1782	1000	*	-1	42.2255	-1	459	3.29	4.01	164457705	164458983	63.9355	387	164457598	164459102	42.2255	425
chr14	56565852	56566952	nsc_peakset3_peak_1783	1000	*	-1	42.2048	-1	674	3.35	4.06	56566014	56566890	42.2048	518	56565852	56566952	57.6459	669
chr22	26021312	26022530	nsc_peakset3_peak_1784	1000	*	-1	42.2048	-1	690	3.51	4.22	26021526	26022397	42.2048	474	26021312	26022530	72.0681	693
chr5	81940354	81941034	nsc_peakset3_peak_1785	1000	*	-1	42.2048	-1	347	3.18	3.91	81940354	81941029	42.2048	351	81940381	81941034	48.4548	317
chr17	65530573	65531645	nsc_peakset3_peak_1786	1000	*	-1	42.2042	-1	587	3.24	3.96	65530573	65531645	42.2042	577	65530761	65531528	51.377	409
chr7	95050085	95051214	nsc_peakset3_peak_1787	1000	*	-1	42.2042	-1	440	3.6	4.31	95050124	95051034	42.2042	456	95050085	95051214	83.3844	385
chr12	80318991	80319810	nsc_peakset3_peak_1788	1000	*	-1	42.1358	-1	377	3.17	3.9	80318991	80319810	50.2133	376	80319011	80319790	42.1358	358
chr9	8651294	8652876	nsc_peakset3_peak_1789	1000	*	-1	42.1185	-1	1139	3.13	3.85	8652064	8652876	47.104	366	8651294	8652792	42.1185	1143
chr2	157656487	157657245	nsc_peakset3_peak_1790	1000	*	-1	42.1096	-1	361	3.24	3.96	157656505	157657216	42.1096	345	157656487	157657245	51.3497	360
chr17	9304673	9305610	nsc_peakset3_peak_1791	1000	*	-1	42.0864	-1	410	3.15	3.88	9304680	9305502	42.0864	390	9304673	9305610	47.1644	423
chr7	75931412	75932562	nsc_peakset3_peak_1792	1000	*	-1	42.0776	-1	505	3.2	3.92	75931412	75932217	42.0776	494	75931572	75932562	49.5519	356
chr11	63997366	63998249	nsc_peakset3_peak_1793	1000	*	-1	42.0316	-1	530	3.18	3.9	63997374	63998240	51.1476	525	63997366	63998249	42.0316	527
chr5	97848782	97849628	nsc_peakset3_peak_1794	1000	*	-1	42.0297	-1	510	3.41	4.13	97848862	97849614	42.0297	420	97848782	97849628	62.3339	520
chr15	60872675	60873948	nsc_peakset3_peak_1795	1000	*	-1	42.0241	-1	791	3.71	4.42	60872779	60873795	42.0241	687	60872675	60873948	105.635	792
chr4	154685246	154687005	nsc_peakset3_peak_1796	1000	*	-1	42.0241	-1	1254	3.22	3.94	154685246	154687005	42.0241	1248	154685534	154686977	50.5922	973
chr10	84157316	84158138	nsc_peakset3_peak_1797	1000	*	-1	42.0043	-1	457	3.14	3.87	84157398	84158138	42.0043	375	84157316	84158116	46.7434	457
chr5	97845430	97846669	nsc_peakset3_peak_1798	1000	*	-1	41.914	-1	642	3.06	3.78	97845430	97846669	43.0035	633	97845485	97846644	41.914	596
chr3	170679091	170680052	nsc_peakset3_peak_1799	1000	*	-1	41.8903	-1	480	3.15	3.88	170679097	170679977	41.8903	475	170679091	170680052	47.2201	480
chr19	12273346	12274246	nsc_peakset3_peak_1800	1000	*	-1	41.8807	-1	395	3.16	3.89	12273346	12274246	41.8807	397	12273425	12274113	47.8236	314
chr14	25472601	25473741	nsc_peakset3_peak_1801	1000	*	-1	41.8612	-1	429	3.28	4	25472653	25473741	64.3685	382	25472601	25473609	41.8612	424
chr2	12936408	12937509	nsc_peakset3_peak_1802	1000	*	-1	41.7755	-1	537	3.64	4.35	12936408	12937343	41.7755	533	12936422	12937509	93.2933	528
chr13	107095706	107097011	nsc_peakset3_peak_1803	1000	*	-1	41.7712	-1	741	3.23	3.96	107095706	107096911	41.7712	768	107095878	107097011	51.6598	543
chr3	145236383	145238253	nsc_peakset3_peak_1804	1000	*	-1	41.7712	-1	1229	3.13	3.86	145236419	145238253	41.7712	1207	145236383	145238058	46.4096	1216
chr11	31220499	31222140	nsc_peakset3_peak_1805	1000	*	-1	41.695	-1	640	3.69	4.4	31220630	31221498	41.695	501	31220499	31222140	105.573	649
chr6	23218655	23219619	nsc_peakset3_peak_1806	1000	*	-1	41.695	-1	464	3.39	4.11	23218697	23219619	41.695	427	23218655	23219568	61.622	460
chr9	18404163	18405805	nsc_peakset3_peak_1807	1000	*	-1	41.6299	-1	478	3.49	4.2	18404163	18405805	41.6299	453	18404245	18405690	71.738	421
chr13	56010972	56012164	nsc_peakset3_peak_1808	1000	*	-1	41.5925	-1	535	3.18	3.9	56011064	56012164	52.8244	445	56010972	56012116	41.5925	533
chr3	155349119	155350334	nsc_peakset3_peak_1809	1000	*	-1	41.5899	-1	782	3.08	3.8	155349231	155350225	41.5899	671	155349119	155350334	44.4018	782
chr6	94751498	94752606	nsc_peakset3_peak_1810	1000	*	-1	41.5634	-1	489	3.79	4.49	94751538	94752491	41.5634	461	94751498	94752606	146.649	478
chr4	122827248	122828471	nsc_peakset3_peak_1811	1000	*	-1	41.5272	-1	438	3.67	4.38	122827256	122828089	41.5272	430	122827248	122828471	100.862	439
chr4	124317426	124319015	nsc_peakset3_peak_1812	1000	*	-1	41.5228	-1	455	3.06	3.78	124317520	124319015	44.0732	359	124317426	124318958	41.5228	457
chr13	81956206	81957083	nsc_peakset3_peak_1813	1000	*	-1	41.5211	-1	426	3.29	4.01	81956206	81957083	68.3625	424	81956268	81957073	41.5211	366
chr3	59032252	59033404	nsc_peakset3_peak_1814	1000	*	-1	41.5206	-1	457	3.12	3.85	59032252	59033404	47.8402	455	59032366	59033246	41.5206	346
chr11	80304779	80305722	nsc_peakset3_peak_1815	1000	*	-1	41.5027	-1	537	3.09	3.81	80304889	80305692	45.7902	404	80304779	80305722	41.5027	561
chr6	143166636	143168422	nsc_peakset3_peak_1816	1000	*	-1	41.5027	-1	756	3.27	3.99	143166636	143168151	64.6422	747	143166837	143168422	41.5027	565
chr7	132590926	132592469	nsc_peakset3_peak_1817	1000	*	-1	41.5007	-1	518	3.57	4.28	132590926	132592469	41.5007	513	132590935	132591884	81.9155	514
chr7	49140241	49141319	nsc_peakset3_peak_1818	1000	*	-1	41.4924	-1	483	3.05	3.77	49140312	49141206	41.4924	410	49140241	49141319	42.8672	485
chr6	68398965	68399842	nsc_peakset3_peak_1819	1000	*	-1	41.4878	-1	469	3.16	3.89	68398965	68399828	41.4878	485	68398980	68399842	48.3239	439
chr14	90388116	90389064	nsc_peakset3_peak_1820	1000	*	-1	41.4725	-1	520	3.4	4.12	90388116	90389064	109.601	517	90388198	90389008	41.4725	442
chr11	16846633	16848243	nsc_peakset3_peak_1821	1000	*	-1	41.4553	-1	378	3.11	3.83	16846633	16848243	47.6708	362	16846639	16847395	41.4553	388
chr1	225826329	225827148	nsc_peakset3_peak_1822	1000	*	-1	41.4276	-1	395	3.28	4	225826331	225827094	66.5791	396	225826329	225827148	41.4276	393
chr5	164762232	164763294	nsc_peakset3_peak_1823	1000	*	-1	41.4276	-1	658	3.11	3.83	164762232	164763262	47.9677	661	164762277	164763294	41.4276	611
chr9	134905617	134906641	nsc_peakset3_peak_1824	1000	*	-1	41.3907	-1	594	3.12	3.84	134905835	134906641	41.3907	380	134905617	134906578	46.0882	590
chr10	93672328	93673307	nsc_peakset3_peak_1825	1000	*	-1	41.3771	-1	519	3.18	3.91	93672328	93673205	41.3771	523	93672397	93673307	49.3608	446
chr2	66734464	66736016	nsc_peakset3_peak_1826	1000	*	-1	41.3771	-1	540	3.12	3.85	66734546	66735524	41.3771	463	66734464	66736016	46.3282	536
chr11	16232638	16233564	nsc_peakset3_peak_1827	1000	*	-1	41.3515	-1	452	3.4	4.11	16232712	16233481	41.3515	368	16232638	16233564	62.882	462
chr2	104736338	104737356	nsc_peakset3_peak_1828	1000	*	-1	41.3515	-1	448	3.17	3.9	104736338	104737356	41.3515	451	104736420	104737182	48.6395	363
chr8	54820163	54821036	nsc_peakset3_peak_1829	1000	*	-1	41.3424	-1	441	3.54	4.25	54820189	54821035	41.3424	423	54820163	54821036	79.5152	434
chr9	127419857	127423154	nsc_peakset3_peak_1830	1000	*	-1	41.3285	-1	1956	3.02	3.73	127419857	127423150	41.9941	1960	127420390	127423154	41.3285	1419
chr22	44343068	44343861	nsc_peakset3_peak_1831	1000	*	-1	41.3241	-1	403	3.43	4.15	44343108	44343809	41.3241	366	44343068	44343861	67.5178	401
chr8	140833392	140834850	nsc_peakset3_peak_1832	1000	*	-1	41.3241	-1	886	3.43	4.14	140833392	140834603	41.3241	886	140833731	140834850	66.112	547
chr17	67866549	67868255	nsc_peakset3_peak_1833	1000	*	-1	41.294	-1	482	3.61	4.31	67866549	67868255	41.294	478	67866620	67867521	91.332	416
chr13	112858444	112859753	nsc_peakset3_peak_1834	1000	*	-1	41.218	-1	790	3.1	3.82	112858609	112859753	47.4773	627	112858444	112859715	41.218	789
chr1	68111448	68113469	nsc_peakset3_peak_1835	1000	*	-1	41.1705	-1	1195	3.68	4.39	68111448	68113398	41.1705	1189	68111628	68113469	109.842	1022
chr12	88209389	88210359	nsc_peakset3_peak_1836	1000	*	-1	41.1701	-1	486	3.29	4.01	88209389	88210359	41.1701	485	88209521	88210349	55.6124	355
chr1	86049804	86050926	nsc_peakset3_peak_1837	1000	*	-1	41.099	-1	476	3.11	3.83	86049836	86050742	48.7643	444	86049804	86050926	41.099	476
chr8	107552291	107553366	nsc_peakset3_peak_1838	1000	*	-1	41.0884	-1	590	3	3.71	107552541	107553366	41.0884	339	107552291	107553316	41.2771	591
chr4	116246790	116247761	nsc_peakset3_peak_1839	1000	*	-1	41.0069	-1	428	3.24	3.97	116246850	116247635	41.0069	371	116246790	116247761	53.0654	426
chr8	123390742	123391849	nsc_peakset3_peak_1840	1000	*	-1	40.9529	-1	637	3.44	4.16	123390862	123391832	40.9529	509	123390742	123391849	69.4873	646
chr13	106752060	106753887	nsc_peakset3_peak_1841	1000	*	-1	40.9473	-1	1144	3	3.71	106752645	106753616	40.9473	563	106752060	106753887	41.3632	1140
chr5	94229034	94229791	nsc_peakset3_peak_1842	1000	*	-1	40.9193	-1	374	3.35	4.06	94229052	94229751	40.9193	369	94229034	94229791	60.0939	361
chr5	124610646	124611946	nsc_peakset3_peak_1843	1000	*	-1	40.9101	-1	445	3.37	4.09	124610646	124611605	40.9101	437	124610687	124611946	61.7827	412
chr15	33158433	33159521	nsc_peakset3_peak_1844	1000	*	-1	40.9054	-1	548	3.68	4.39	33158580	33159413	40.9054	398	33158433	33159521	112.972	551
chr1	164556999	164558872	nsc_peakset3_peak_1845	1000	*	-1	40.8978	-1	1341	3.15	3.88	164556999	164558705	40.8978	1347	164557041	164558872	48.4686	1294
chr1	214612571	214614299	nsc_peakset3_peak_1846	1000	*	-1	40.8795	-1	576	3.23	3.95	214612690	214613897	40.8795	457	214612571	214614299	52.5589	577
chr11	92399952	92401345	nsc_peakset3_peak_1847	1000	*	-1	40.8381	-1	950	3.34	4.05	92399952	92401345	90.2619	919	92400107	92401338	40.8381	827
chr5	33781228	33782166	nsc_peakset3_peak_1848	1000	*	-1	40.8381	-1	415	3.01	3.72	33781228	33782166	42.3467	412	33781276	33782121	40.8381	371
chr5	24001904	24003554	nsc_peakset3_peak_1849	1000	*	-1	40.8235	-1	972	3.22	3.94	24002467	24003554	40.8235	406	24001904	24003372	52.1923	975
chr7	101687969	101688758	nsc_peakset3_peak_1850	1000	*	-1	40.7703	-1	436	3.11	3.83	101688031	101688758	49.7022	365	101687969	101688687	40.7703	445
chr7	158118432	158119239	nsc_peakset3_peak_1851	1000	*	-1	40.7703	-1	454	3.28	4	158118432	158119239	73.442	454	158118434	158119198	40.7703	452
chr4	80004025	80005530	nsc_peakset3_peak_1852	1000	*	-1	40.7675	-1	878	3.22	3.94	80004239	80005490	40.7675	708	80004025	80005530	52.2763	835
chr17	78847184	78848292	nsc_peakset3_peak_1853	1000	*	-1	40.7595	-1	389	3.15	3.88	78847184	78848167	53.5452	388	78847226	78848292	40.7595	348
chr15	37273427	37274374	nsc_peakset3_peak_1854	1000	*	-1	40.7445	-1	563	3.3	4.02	37273427	37274374	79.6544	564	37273623	37274270	40.7445	367
chr17	47865288	47866629	nsc_peakset3_peak_1855	1000	*	-1	40.7299	-1	510	3.07	3.79	47865288	47866629	46.4662	516	47865415	47866090	40.7299	377
chr2	148313001	148313888	nsc_peakset3_peak_1856	1000	*	-1	40.7008	-1	445	3.12	3.84	148313129	148313866	40.7008	323	148313001	148313888	47.0931	439
chr13	106798268	106799249	nsc_peakset3_peak_1857	1000	*	-1	40.6426	-1	500	3.25	3.98	106798268	106799168	40.6426	484	106798387	106799249	54.3035	397
chr2	206563249	206564139	nsc_peakset3_peak_1858	1000	*	-1	40.6399	-1	437	3.25	3.98	206563278	206564139	40.6399	414	206563249	206564051	53.9776	432
chr7	64838196	64839420	nsc_peakset3_peak_1859	1000	*	-1	40.5997	-1	407	3.22	3.94	64838205	64839420	63.3378	398	64838196	64839110	40.5997	408
chr15	97565954	97567293	nsc_peakset3_peak_1860	1000	*	-1	40.5301	-1	576	3.49	4.21	97565954	97567275	40.5301	575	97565984	97567293	76.3045	548
chr10	52869807	52870781	nsc_peakset3_peak_1861	1000	*	-1	40.4507	-1	520	2.97	3.68	52869879	52870683	40.4507	453	52869807	52870781	40.6272	515
chr20	15380557	15381550	nsc_peakset3_peak_1862	1000	*	-1	40.4507	-1	512	3.23	3.95	15380557	15381447	40.4507	493	15380664	15381550	53.2486	425
chr6	74987241	74988299	nsc_peakset3_peak_1863	1000	*	-1	40.4507	-1	439	3.11	3.84	74987249	74988299	40.4507	357	74987241	74988143	47.1314	513
chr1	51726659	51727629	nsc_peakset3_peak_1864	1000	*	-1	40.3529	-1	402	3.02	3.73	51726659	51727629	43.9809	408	51726688	51727539	40.3529	368
chr2	166726557	166727625	nsc_peakset3_peak_1865	1000	*	-1	40.3489	-1	522	3.14	3.87	166726557	166727625	53.1021	522	166726742	166727508	40.3489	337
chr9	14896373	14897277	nsc_peakset3_peak_1866	1000	*	-1	40.2827	-1	454	3.48	4.19	14896465	14897235	40.2827	361	14896373	14897277	74.7592	455
chr5	89940671	89941552	nsc_peakset3_peak_1867	1000	*	-1	40.2668	-1	386	3.41	4.12	89940708	89941552	40.2668	350	89940671	89941489	67.1852	386
chr1	243507464	243510602	nsc_peakset3_peak_1868	1000	*	-1	40.2619	-1	2519	3.08	3.79	243507464	243510370	47.7788	2519	243507505	243510602	40.2619	2478
chr10	123907731	123909071	nsc_peakset3_peak_1869	1000	*	-1	40.2592	-1	430	2.97	3.68	123907731	123909071	40.7008	434	123907780	123908834	40.2592	378
chr3	167989807	167990828	nsc_peakset3_peak_1870	1000	*	-1	40.2162	-1	515	3.08	3.8	167989883	167990723	48.5284	437	167989807	167990828	40.2162	517
chr3	161987035	161988385	nsc_peakset3_peak_1871	1000	*	-1	40.1381	-1	990	3.1	3.82	161987162	161988317	40.1381	869	161987035	161988385	46.5982	984
chr15	53850824	53852762	nsc_peakset3_peak_1872	1000	*	-1	40.128	-1	884	3.14	3.87	53851009	53852307	40.128	700	53850824	53852762	48.3852	883
chr14	27031772	27032687	nsc_peakset3_peak_1873	1000	*	-1	40.1163	-1	516	3.12	3.85	27031772	27032687	52.1541	523	27031899	27032629	40.1163	383
chr1	247171129	247171945	nsc_peakset3_peak_1874	1000	*	-1	40.0987	-1	389	3.08	3.79	247171131	247171945	48.1416	387	247171129	247171902	40.0987	389
chrX	129763165	129764022	nsc_peakset3_peak_1875	1000	*	-1	40.0978	-1	410	3.15	3.88	129763167	129764022	55.2298	407	129763165	129763889	40.0978	411
chr6	21956687	21957598	nsc_peakset3_peak_1876	1000	*	-1	40.0661	-1	496	3.51	4.22	21956764	21957518	40.0661	419	21956687	21957598	80.0855	496
chr19	27732066	27732658	nsc_peakset3_peak_1877	1000	*	-1	40.0641	-1	160	3.12	3.84	27732083	27732655	51.8751	136	27732066	27732658	40.0641	167
chr3	28956941	28957965	nsc_peakset3_peak_1878	1000	*	-1	40.0611	-1	433	3	3.71	28957004	28957965	42.9477	325	28956941	28957890	40.0611	479
chr1	52563500	52564464	nsc_peakset3_peak_1879	1000	*	-1	40.0406	-1	468	3.56	4.27	52563500	52564276	40.0406	457	52563529	52564464	89.016	450
chr1	84030497	84031510	nsc_peakset3_peak_1880	1000	*	-1	40.0406	-1	469	3.63	4.33	84030581	84031510	40.0406	387	84030497	84031464	104.183	468
chr4	60486614	60487538	nsc_peakset3_peak_1881	1000	*	-1	40.0406	-1	485	3.66	4.37	60486614	60487474	40.0406	489	60486678	60487538	115.389	418
chr11	128794216	128795287	nsc_peakset3_peak_1882	1000	*	-1	40.0368	-1	627	3.47	4.18	128794408	128795287	40.0368	448	128794216	128795236	74.6418	614
chr2	208834673	208835947	nsc_peakset3_peak_1883	1000	*	-1	40.0368	-1	740	3.7	4.41	208834968	208835831	40.0368	460	208834673	208835947	132.827	726
chr1	58226955	58227841	nsc_peakset3_peak_1884	1000	*	-1	40.0089	-1	449	3.18	3.91	58226955	58227776	40.0089	402	58226966	58227841	51.0283	485
chr10	17273054	17273907	nsc_peakset3_peak_1885	1000	*	-1	40.0089	-1	394	3.09	3.81	17273162	17273907	40.0089	288	17273054	17273754	46.0746	392
chr12	72600792	72601847	nsc_peakset3_peak_1886	1000	*	-1	40.0081	-1	416	3.08	3.79	72600792	72601658	40.0081	402	72600800	72601847	45.4734	422
chr10	93140470	93141876	nsc_peakset3_peak_1887	1000	*	-1	39.9934	-1	886	3.52	4.24	93140613	93141726	39.9934	730	93140470	93141876	83.1727	899
chr4	173763733	173765369	nsc_peakset3_peak_1888	1000	*	-1	39.98	-1	627	2.98	3.69	173763800	173765062	42.0171	752	173763733	173765369	39.98	435
chr7	93905026	93906070	nsc_peakset3_peak_1889	1000	*	-1	39.9572	-1	595	2.99	3.7	93905208	93906070	42.4361	413	93905026	93905971	39.9572	595
chr2	76213189	76214468	nsc_peakset3_peak_1890	1000	*	-1	39.9224	-1	731	3.26	3.99	76213189	76214468	76.6633	737	76213426	76214374	39.9224	488
chr2	65664608	65665879	nsc_peakset3_peak_1891	1000	*	-1	39.9194	-1	609	3.39	4.11	65664834	65665879	39.9194	383	65664608	65665718	66.3562	610
chr21	38373543	38374674	nsc_peakset3_peak_1892	1000	*	-1	39.8941	-1	370	3.05	3.76	38373577	38374281	39.8941	342	38373543	38374674	44.2414	365
chr19	21324309	21325214	nsc_peakset3_peak_1893	1000	*	-1	39.8882	-1	373	3.06	3.78	21324309	21325144	47.5166	368	21324384	21325214	39.8882	303
chr6	56419992	56420869	nsc_peakset3_peak_1894	1000	*	-1	39.8882	-1	477	3.17	3.9	56419992	56420863	59.2798	477	56420133	56420869	39.8882	336
chr10	21787671	21788642	nsc_peakset3_peak_1895	1000	*	-1	39.8877	-1	432	3.09	3.81	21787741	21788525	50.2289	365	21787671	21788642	39.8877	429
chr2	182643467	182645458	nsc_peakset3_peak_1896	1000	*	-1	39.8822	-1	821	2.97	3.68	182643790	182645363	39.8822	472	182643467	182645458	40.8355	847
chr10	17067156	17068057	nsc_peakset3_peak_1897	1000	*	-1	39.8675	-1	471	2.99	3.7	17067156	17068005	39.8675	431	17067177	17068057	41.7605	491
chr11	99237009	99238063	nsc_peakset3_peak_1898	1000	*	-1	39.8351	-1	463	2.94	3.66	99237147	99238063	40.0089	323	99237009	99238022	39.8351	465
chr12	23910109	23911239	nsc_peakset3_peak_1899	1000	*	-1	39.7714	-1	479	3.02	3.73	23910323	23911119	39.7714	267	23910109	23911239	42.7121	478
chr11	40737987	40738886	nsc_peakset3_peak_1900	1000	*	-1	39.721	-1	525	3	3.71	40738005	40738802	43.84	494	40737987	40738886	39.721	539
chr16	51214701	51215918	nsc_peakset3_peak_1901	1000	*	-1	39.7182	-1	727	3.03	3.74	51214701	51215894	45.7315	698	51214703	51215918	39.7182	755
chr3	86585964	86586981	nsc_peakset3_peak_1902	1000	*	-1	39.678	-1	513	3.02	3.73	86586067	86586865	39.678	403	86585964	86586981	42.8288	520
chr12	68025525	68026425	nsc_peakset3_peak_1903	1000	*	-1	39.667	-1	425	3.32	4.04	68025525	68026267	39.667	424	68025602	68026425	60.3963	349
chr12	24186843	24188228	nsc_peakset3_peak_1904	1000	*	-1	39.6615	-1	510	3.73	4.45	24187002	24188205	39.6615	360	24186843	24188228	206.374	502
chr4	96768938	96769684	nsc_peakset3_peak_1905	1000	*	-1	39.6525	-1	353	3.13	3.86	96768945	96769659	55.2924	343	96768938	96769684	39.6525	356
chr5	140900581	140901531	nsc_peakset3_peak_1906	1000	*	-1	39.6393	-1	532	3.31	4.03	140900598	140901531	39.6393	500	140900581	140901519	59.7994	547
chr5	7420404	7423337	nsc_peakset3_peak_1907	1000	*	-1	39.5868	-1	557	3.6	4.31	7420643	7423080	39.5868	316	7420404	7423337	102.578	560
chr8	118215422	118216414	nsc_peakset3_peak_1908	1000	*	-1	39.5713	-1	487	3.67	4.38	118215539	118216403	39.5713	369	118215422	118216414	127.185	488
chr6	15364828	15366167	nsc_peakset3_peak_1909	1000	*	-1	39.5181	-1	917	2.95	3.67	15365273	15366156	41.3168	514	15364828	15366167	39.5181	875
chr7	48018317	48019284	nsc_peakset3_peak_1910	1000	*	-1	39.5181	-1	442	3.02	3.73	48018317	48019284	45.1853	442	48018386	48019143	39.5181	374
chr3	168529817	168531662	nsc_peakset3_peak_1911	1000	*	-1	39.4972	-1	414	3.1	3.82	168529817	168531662	52.9732	406	168529866	168531645	39.4972	373
chr4	97948881	97949766	nsc_peakset3_peak_1912	1000	*	-1	39.4972	-1	467	3.01	3.72	97948881	97949766	44.8589	454	97949036	97949722	39.4972	325
chr1	94270638	94271428	nsc_peakset3_peak_1913	1000	*	-1	39.4962	-1	364	3.02	3.73	94270638	94271428	45.2159	363	94270686	94271365	39.4962	317
chr18	25402678	25403745	nsc_peakset3_peak_1914	1000	*	-1	39.4778	-1	454	3.12	3.85	25402738	25403745	55.2298	408	25402678	25403579	39.4778	440
chr7	94020231	94021501	nsc_peakset3_peak_1915	1000	*	-1	39.4592	-1	653	3.45	4.16	94020470	94021243	39.4592	413	94020231	94021501	74.3379	655
chr13	93961866	93962795	nsc_peakset3_peak_1916	1000	*	-1	39.4485	-1	410	2.92	3.64	93961866	93962795	39.5556	417	93961915	93962696	39.4485	355
chr13	59673176	59674426	nsc_peakset3_peak_1917	1000	*	-1	39.4305	-1	546	3	3.71	59673176	59674294	44.4787	502	59673281	59674426	39.4305	485
chr13	73108476	73110043	nsc_peakset3_peak_1918	1000	*	-1	39.4295	-1	882	3.39	4.1	73108901	73110043	39.4295	518	73108476	73109965	67.6927	822
chr3	162601999	162602953	nsc_peakset3_peak_1919	1000	*	-1	39.4295	-1	424	3.48	4.19	162602067	162602726	39.4295	352	162601999	162602953	78.9887	428
chr1	244615265	244616106	nsc_peakset3_peak_1920	1000	*	-1	39.4149	-1	377	3.05	3.77	244615265	244616106	48.8948	367	244615411	244616006	39.4149	242
chr17	69109034	69110544	nsc_peakset3_peak_1921	1000	*	-1	39.3824	-1	649	3.71	4.43	69109344	69110181	39.3824	338	69109034	69110544	170.575	651
chr12	8134607	8135544	nsc_peakset3_peak_1922	1000	*	-1	39.3407	-1	478	3.36	4.08	8134669	8135444	39.3407	407	8134607	8135544	65.2029	487
chr3	123350210	123351719	nsc_peakset3_peak_1923	1000	*	-1	39.3407	-1	951	3.24	3.96	123350790	123351659	39.3407	386	123350210	123351719	55.1057	937
chr4	126635620	126636590	nsc_peakset3_peak_1924	1000	*	-1	39.3164	-1	429	3.52	4.23	126635729	126636466	39.3164	328	126635620	126636590	87.0609	422
chr2	64503402	64504384	nsc_peakset3_peak_1925	1000	*	-1	39.2701	-1	499	3.24	3.96	64503402	64504373	39.2701	491	64503441	64504384	55.201	468
chr8	116169500	116171835	nsc_peakset3_peak_1926	1000	*	-1	39.2667	-1	1079	3.5	4.21	116169526	116170974	39.2667	1046	116169500	116171835	83.361	1086
chr4	16847965	16848833	nsc_peakset3_peak_1927	1000	*	-1	39.2105	-1	401	3.15	3.88	16847975	16848812	39.2105	399	16847965	16848833	50.3466	393
chr7	135823907	135824767	nsc_peakset3_peak_1928	1000	*	-1	39.1812	-1	383	3.43	4.14	135823990	135824700	39.1812	300	135823907	135824767	73.3764	383
chr16	75374017	75375490	nsc_peakset3_peak_1929	1000	*	-1	39.15	-1	748	3.2	3.92	75374377	75375490	39.15	391	75374017	75375339	53.3086	746
chr7	107968533	107969378	nsc_peakset3_peak_1930	1000	*	-1	39.15	-1	356	3.05	3.76	107968533	107969359	39.15	354	107968548	107969378	45.1109	344
chr9	73675604	73676637	nsc_peakset3_peak_1931	1000	*	-1	39.15	-1	483	3.28	4	73675661	73676637	39.15	438	73675604	73676606	58.3252	472
chr14	53726744	53727784	nsc_peakset3_peak_1932	1000	*	-1	39.1443	-1	579	3.21	3.93	53726865	53727758	39.1443	455	53726744	53727784	53.8358	582
chr5	107996500	107997384	nsc_peakset3_peak_1933	1000	*	-1	39.1062	-1	380	2.98	3.69	107996517	107997384	43.9359	326	107996500	107997353	39.1062	417
chr6	100676415	100677364	nsc_peakset3_peak_1934	1000	*	-1	39.0902	-1	460	3.03	3.74	100676476	100677364	47.1506	415	100676415	100677280	39.0902	444
chr13	106571435	106573351	nsc_peakset3_peak_1935	1000	*	-1	39.0777	-1	1386	3.22	3.94	106572424	106573229	75.9073	390	106571435	106573351	39.0777	1394
chr18	48346464	48347931	nsc_peakset3_peak_1936	1000	*	-1	39.0399	-1	889	3.52	4.23	48346464	48347803	39.0399	888	48346956	48347931	88.619	399
chr17	7117068	7118752	nsc_peakset3_peak_1937	1000	*	-1	38.9983	-1	449	3.24	3.97	7117068	7118752	38.9983	446	7117140	7118697	56.3377	381
chr3	25332782	25333687	nsc_peakset3_peak_1938	1000	*	-1	38.976	-1	407	3.2	3.92	25332807	25333687	71.9812	413	25332782	25333506	38.976	376
chr5	26553032	26553895	nsc_peakset3_peak_1939	1000	*	-1	38.976	-1	438	2.92	3.63	26553032	26553886	40.0368	419	26553093	26553895	38.976	396
chr14	48070100	48071194	nsc_peakset3_peak_1940	1000	*	-1	38.9577	-1	436	2.98	3.69	48070154	48070994	38.9577	374	48070100	48071194	41.9316	445
chr4	56993383	56994472	nsc_peakset3_peak_1941	1000	*	-1	38.8554	-1	546	2.96	3.67	56993383	56994472	38.8554	561	56993481	56994411	41.1224	434
chr2	142073830	142074960	nsc_peakset3_peak_1942	1000	*	-1	38.838	-1	536	3.05	3.77	142073979	142074830	49.7448	388	142073830	142074960	38.838	536
chr3	18144897	18145822	nsc_peakset3_peak_1943	1000	*	-1	38.8342	-1	481	3.31	4.03	18144897	18145734	38.8342	479	18144960	18145822	61.9338	420
chr5	164046138	164047237	nsc_peakset3_peak_1944	1000	*	-1	38.8342	-1	383	3.03	3.74	164046138	164046847	38.8342	369	164046167	164047237	44.6412	369
chr7	104496194	104497023	nsc_peakset3_peak_1945	1000	*	-1	38.8173	-1	398	3.06	3.78	104496245	104496980	50.2283	340	104496194	104497023	38.8173	405
chr10	84081241	84082005	nsc_peakset3_peak_1946	1000	*	-1	38.7664	-1	461	3	3.71	84081241	84082005	38.7664	471	84081311	84081999	43.0096	382
chr13	98019366	98020562	nsc_peakset3_peak_1947	1000	*	-1	38.7121	-1	654	3.16	3.89	98019366	98020405	65.8646	653	98019736	98020562	38.7121	286
chr17	63139980	63141217	nsc_peakset3_peak_1948	1000	*	-1	38.7044	-1	499	3.19	3.92	63140134	63141217	38.7044	384	63139980	63140954	53.7652	461
chr3	28832272	28834925	nsc_peakset3_peak_1949	1000	*	-1	38.6885	-1	1080	3.47	4.18	28832952	28833750	38.6885	406	28832272	28834925	82.536	1075
chr1	45267720	45268905	nsc_peakset3_peak_1950	1000	*	-1	38.6737	-1	382	2.97	3.68	45267756	45268905	43.359	374	45267720	45268583	38.6737	355
chr6	70294795	70295902	nsc_peakset3_peak_1951	1000	*	-1	38.6737	-1	476	3.08	3.8	70294812	70295902	53.6055	446	70294795	70295749	38.6737	490
chr5	44320941	44322015	nsc_peakset3_peak_1952	1000	*	-1	38.6699	-1	498	2.99	3.7	44320941	44321738	38.6699	503	44321024	44322015	42.6885	411
chr8	124548296	124549076	nsc_peakset3_peak_1953	1000	*	-1	38.6699	-1	444	3.11	3.83	124548296	124549071	38.6699	432	124548392	124549076	49.3207	361
chr1	216246263	216247990	nsc_peakset3_peak_1954	1000	*	-1	38.6644	-1	1063	2.95	3.67	216246263	216247836	42.2578	1057	216246345	216247990	38.6644	988
chr8	29832553	29833550	nsc_peakset3_peak_1955	1000	*	-1	38.6644	-1	461	2.91	3.63	29832553	29833550	39.7979	461	29832588	29833445	38.6644	427
chr5	60952680	60953736	nsc_peakset3_peak_1956	1000	*	-1	38.5894	-1	379	3.45	4.17	60952705	60953619	38.5894	354	60952680	60953736	81.1129	380
chr1	174768344	174769392	nsc_peakset3_peak_1957	1000	*	-1	38.5335	-1	377	3.13	3.87	174768344	174769392	38.5335	377	174768388	174769253	50.4932	334
chr2	166505121	166506004	nsc_peakset3_peak_1958	1000	*	-1	38.525	-1	432	2.88	3.6	166505121	166505847	38.6663	431	166505147	166506004	38.525	408
chr8	138198372	138199987	nsc_peakset3_peak_1959	1000	*	-1	38.5176	-1	1118	3.22	3.94	138198372	138199987	87.0484	1106	138199254	138199847	38.5176	249
chr15	90579300	90580213	nsc_peakset3_peak_1960	1000	*	-1	38.4915	-1	499	2.95	3.67	90579400	90580213	38.4915	407	90579300	90580191	41.2355	492
chr18	26308554	26309742	nsc_peakset3_peak_1961	1000	*	-1	38.485	-1	433	3.2	3.92	26308605	26309412	38.485	379	26308554	26309742	54.6108	436
chr5	87692477	87693628	nsc_peakset3_peak_1962	1000	*	-1	38.42	-1	462	3.14	3.87	87692539	87693360	38.42	397	87692477	87693628	51.0885	466
chr6	92400723	92401795	nsc_peakset3_peak_1963	1000	*	-1	38.3815	-1	637	3	3.71	92400881	92401795	46.3623	496	92400723	92401688	38.3815	621
chr4	63001057	63001936	nsc_peakset3_peak_1964	1000	*	-1	38.3544	-1	429	2.94	3.66	63001137	63001895	42.6095	387	63001057	63001936	38.3544	391
chr3	69336889	69338742	nsc_peakset3_peak_1965	1000	*	-1	38.3499	-1	759	3.05	3.77	69337039	69338742	51.4117	657	69336889	69338709	38.3499	711
chr17	78646977	78647865	nsc_peakset3_peak_1966	1000	*	-1	38.3358	-1	423	3.25	3.98	78647033	78647865	38.3358	358	78646977	78647857	58.0577	433
chr1	38711756	38713414	nsc_peakset3_peak_1967	1000	*	-1	38.3272	-1	1027	3.04	3.76	38711756	38713373	38.3272	1026	38712235	38713414	46.0092	550
chr4	145294352	145295755	nsc_peakset3_peak_1968	1000	*	-1	38.3272	-1	903	3.15	3.88	145294888	145295636	38.3272	372	145294352	145295755	51.6953	899
chr1	97818132	97819104	nsc_peakset3_peak_1969	1000	*	-1	38.3258	-1	467	2.88	3.61	97818132	97819071	39.1546	464	97818260	97819104	38.3258	342
chr1	97062877	97064795	nsc_peakset3_peak_1970	1000	*	-1	38.3221	-1	1264	3.08	3.8	97063617	97064727	55.7446	526	97062877	97064795	38.3221	1263
chr1	162061138	162062238	nsc_peakset3_peak_1971	1000	*	-1	38.3112	-1	508	3.57	4.28	162061272	162062234	38.3112	381	162061138	162062238	114.488	502
chr20	53130309	53131349	nsc_peakset3_peak_1972	1000	*	-1	38.3026	-1	448	3.05	3.76	53130347	53131224	51.9185	398	53130309	53131349	38.3026	461
chr2	239169368	239170522	nsc_peakset3_peak_1973	1000	*	-1	38.3022	-1	544	3.3	4.01	239169368	239170522	38.3022	546	239169415	239170380	62.2299	495
chr4	60204934	60206386	nsc_peakset3_peak_1974	1000	*	-1	38.3022	-1	668	3.08	3.8	60205221	60206077	38.3022	387	60204934	60206386	47.9539	662
chr3	168266180	168267055	nsc_peakset3_peak_1975	1000	*	-1	38.2965	-1	468	3.43	4.14	168266312	168267055	38.2965	337	168266180	168267023	78.8451	467
chr11	2118390	2119335	nsc_peakset3_peak_1976	1000	*	-1	38.2753	-1	515	2.95	3.66	2118585	2119335	43.2429	320	2118390	2119217	38.2753	516
chr19	49374878	49376681	nsc_peakset3_peak_1977	1000	*	-1	38.2753	-1	599	3.03	3.74	49374878	49376106	50.1402	597	49374907	49376681	38.2753	572
chr3	123988018	123989238	nsc_peakset3_peak_1978	1000	*	-1	38.2333	-1	663	3.16	3.89	123988018	123989238	38.2333	670	123988290	123989036	52.5792	384
chr18	8468581	8469780	nsc_peakset3_peak_1979	1000	*	-1	38.2092	-1	503	3	3.72	8468581	8469780	48.1416	491	8468588	8469470	38.2092	509
chr5	71478439	71480003	nsc_peakset3_peak_1980	1000	*	-1	38.1603	-1	803	3.01	3.72	71478470	71480003	38.1603	784	71478439	71479969	44.6412	792
chr5	18329284	18330113	nsc_peakset3_peak_1981	1000	*	-1	38.1151	-1	460	3.28	4	18329284	18330113	38.1151	463	18329289	18330109	61.068	453
chr8	48444836	48446611	nsc_peakset3_peak_1982	1000	*	-1	38.0316	-1	449	3.1	3.81	48444836	48446611	60.5377	445	48444851	48446571	38.0316	438
chr1	86019258	86020225	nsc_peakset3_peak_1983	1000	*	-1	38.0049	-1	427	2.89	3.62	86019288	86020225	40.4441	408	86019258	86020048	38.0049	417
chr1	232059196	232061148	nsc_peakset3_peak_1984	1000	*	-1	37.9992	-1	884	3.04	3.76	232059196	232061148	52.8778	866	232059231	232060572	37.9992	868
chr11	77168065	77169486	nsc_peakset3_peak_1985	1000	*	-1	37.9992	-1	613	3.08	3.79	77168065	77169486	57.4095	611	77168154	77169116	37.9992	526
chrX	47175828	47176853	nsc_peakset3_peak_1986	1000	*	-1	37.9491	-1	538	3.47	4.18	47175828	47176853	37.9491	545	47175893	47176777	88.4173	467
chr5	53383772	53384510	nsc_peakset3_peak_1987	1000	*	-1	37.9444	-1	338	3	3.71	53383783	53384510	48.4317	335	53383772	53384426	37.9444	330
chr18	42367840	42368757	nsc_peakset3_peak_1988	1000	*	-1	37.9357	-1	497	2.91	3.63	42367840	42368738	37.9357	495	42367915	42368757	40.1933	424
chr3	172570955	172572863	nsc_peakset3_peak_1989	1000	*	-1	37.9182	-1	1340	3.61	4.32	172571813	172572776	37.9182	431	172570955	172572863	145.383	1391
chr16	84632605	84634462	nsc_peakset3_peak_1990	1000	*	-1	37.9155	-1	804	3.04	3.75	84632898	84634462	52.1604	513	84632605	84633843	37.9155	802
chr11	55025510	55026560	nsc_peakset3_peak_1991	1000	*	-1	37.9126	-1	499	3.05	3.77	55025510	55026560	54.2015	492	55025586	55026393	37.9126	431
chr3	155364912	155367052	nsc_peakset3_peak_1992	1000	*	-1	37.8235	-1	1258	3.23	3.95	155365576	155366841	37.8235	359	155364912	155367052	57.4618	1494
chr13	113596830	113597656	nsc_peakset3_peak_1993	1000	*	-1	37.8157	-1	451	3.01	3.72	113596916	113597656	37.8157	374	113596830	113597560	44.5808	443
chr15	88279735	88280571	nsc_peakset3_peak_1994	1000	*	-1	37.8157	-1	464	2.86	3.58	88279735	88280571	37.8157	445	88279769	88280561	38.4448	450
chr17	69434605	69435442	nsc_peakset3_peak_1995	1000	*	-1	37.7993	-1	370	3.25	3.98	69434605	69435442	37.7993	370	69434628	69435382	59.2834	348
chr19	5397563	5398524	nsc_peakset3_peak_1996	1000	*	-1	37.757	-1	444	3.1	3.82	5397655	5398524	37.757	361	5397563	5398363	49.781	436
chr1	160138486	160139916	nsc_peakset3_peak_1997	1000	*	-1	37.6673	-1	1006	2.96	3.68	160139081	160139916	37.6673	410	160138486	160139837	42.1185	1007
chr2	76147835	76149079	nsc_peakset3_peak_1998	1000	*	-1	37.6673	-1	613	3.07	3.79	76147835	76148937	37.6673	616	76147939	76149079	48.3239	506
[truncated: 3,171 more rows]
