# Supplementary material for: RLS-associated MEIS transcription factors control distinct processes in human neural stem cells
Source: Sci Rep. 2024 Nov 22;14:28986. doi: 10.1038/s41598-024-80266-9 (PMC11584712; doi:10.1038/s41598-024-80266-9)
Supplement: Supplementary file 2 — Supplementary Information 2. [file 41598_2024_80266_MOESM2_ESM.zip › Kittke_et_al_supplementary_tables/supplementary_table_S6.xlsx]

## Sheet: S4a_targets_up_FDR_FC
Supplementary Table S4a: Direct target gene predictions: upregulated by MEIS1 (FDR < 0.05 & FC >1.5)
Chroms	txStart	txEnd	refseqID	rank.product	Strands	GeneSymbol
chr2	66662531	66799891	NM_002398	8.256e-06	+	MEIS1
chr5	158122922	158526788	NM_024007	2.751e-05	-	EBF1
chr1	155165378	155177772	NM_007112	3.634e-05	-	THBS3
chr2	222282746	222437078	NM_004438	3.921e-05	-	EPHA4
chr8	104152920	104242533	NM_024812	4.385e-05	+	BAALC
chr12	57943846	57978554	NM_004984	4.415e-05	+	KIF5A
chr13	80910111	80915086	NM_005842	4.859e-05	-	SPRY2
chr5	136310986	136835018	NM_004598	6.103e-05	-	SPOCK1
chr12	6802956	6809596	NM_001244015	6.157e-05	-	PIANP
chr13	110801304	110959504	NM_001845	0.0001257	-	COL4A1
chr12	56229213	56236767	NM_002429	0.0001359	-	MMP19
chr5	82767492	82878122	NM_004385	0.0001425	+	VCAN
chr1	153954092	153958853	NM_002870	0.000167	-	RAB13
chr2	27651472	27665124	NM_013392	0.0001717	+	NRBP1
chr12	6775642	6798738	NM_001135734	0.000185	-	ZNF384
chr13	72012097	72441330	NM_080759	0.0002276	-	DACH1
chr17	37366788	37382040	NM_198993	0.0002368	-	STAC2
chr9	38406524	38424444	NM_001007563	0.0002435	-	IGFBPL1
chr1	154554533	154580724	NM_001111	0.000254	-	ADAR
chr5	100142638	100238989	NM_005668	0.0002732	-	ST8SIA4
chr6	32121228	32131458	NM_138717	0.0003016	+	PPT2
chr4	16503156	16900432	NM_001130834	0.0003083	-	LDB2
chr22	31518908	31530683	NM_001284285	0.0003142	+	INPP5J
chr3	86987122	87040257	NM_016206	0.0003748	-	VGLL3
chr12	50569562	50595316	NM_001243775	0.0004263	-	LIMA1
chr2	667972	677439	NM_152834	0.000452	-	TMEM18
chr18	59157774	59222365	NM_031891	0.0005505	+	CDH20
chr11	60704554	60719257	NM_016582	0.0005559	-	SLC15A3
chr4	144106069	144145027	NM_032557	0.0006328	+	USP38
chr10	69644426	69678147	NM_012238	0.0006389	+	SIRT1
chr1	77747661	78025654	NM_174858	0.0006445	+	AK5
chr19	10381516	10397291	NM_000201	0.0006768	+	ICAM1
chr11	107461816	107537505	NM_018712	0.0006803	+	ELMOD1
chr19	45147097	45169428	NM_006505	0.0007147	+	PVR
chr4	5053526	5502725	NM_018401	0.0007519	+	STK32B
chr10	94833231	94837641	NM_057157	0.0007629	+	CYP26A1
chr10	76854191	76859248	NM_016364	0.0008061	-	DUSP13
chr12	6875540	6880118	NM_002824	0.0008082	+	PTMS
chr3	113465865	113530905	NM_001690	0.0008216	+	ATP6V1A
chr1	214161277	214214847	NM_001270616	0.0009012	+	PROX1
chr9	120466452	120479769	NM_003266	0.0009256	+	TLR4
chr22	37576205	37584330	NM_182486	0.0009946	-	C1QTNF6
chr16	28915741	28936532	NM_024816	0.00102	-	RABEP2
chr19	49141271	49149451	NM_001217	0.001136	-	CA11
chrX	37865834	37988073	NM_001163335	0.001142	+	SYTL5
chr14	24037243	24048009	NM_001146028	0.001145	-	JPH4
chr17	40834631	40852011	NM_003632	0.001183	+	CNTNAP1
chr1	182758583	182799519	NM_001200051	0.001216	+	NPL
chr12	6881669	6887621	NM_002286	0.001276	+	LAG3
chr22	37521879	37545962	NM_000878	0.001308	-	IL2RB
chr19	14491955	14519537	NM_001784	0.001366	+	CD97
chr17	26694298	26697373	NM_000638	0.001432	-	VTN
chr2	167051696	167232497	NM_002977	0.001458	-	SCN9A
chr17	40913211	40915060	NM_005854	0.001527	+	RAMP2
chr5	150883652	150948505	NM_001447	0.001574	-	FAT2
chr17	37783176	37792878	NM_032192	0.001579	+	PPP1R1B
chr4	55524094	55606881	NM_000222	0.001582	+	KIT
chr6	37600283	37665766	NM_153487	0.001628	-	MDGA1
chr12	6930962	6936583	NM_019858	0.001646	+	GPR162
chr19	19366451	19373596	NM_023002	0.001724	-	HAPLN4
chr11	64373645	64410787	NM_138734	0.001759	-	NRXN2
chr15	26788693	27018223	NM_000814	0.001859	-	GABRB3
chr1	89445138	89458643	NM_019610	0.001946	-	RBMXL1
chr17	37329708	37353956	NM_000723	0.002068	-	CACNB1
chr15	65345674	65360388	NM_016563	0.0021	-	RASL12
chr19	4324039	4338847	NM_017720	0.002108	-	STAP2
chr2	32288679	32382706	NM_199436	0.0022	+	SPAST
chr8	122625270	122653630	NM_005328	0.002357	-	HAS2
chr6	30856464	30867933	NM_013994	0.002399	+	DDR1
chr5	148961134	149014527	NM_001001669	0.002551	+	ARHGEF37
chr3	142315228	142432505	NM_001145319	0.002614	+	PLS1
chr20	39988605	39995498	NM_052846	0.002665	-	EMILIN3
chr1	107682744	108024475	NM_014917	0.002676	+	NTNG1
chr1	6307405	6321035	NM_207370	0.002701	-	GPR153
chr1	182615791	182642067	NM_033345	0.002759	-	RGS8
chr10	89419475	89507462	NM_004670	0.002848	+	PAPSS2
chr6	138188324	138204451	NM_001270507	0.003279	+	TNFAIP3
chr11	64494382	64511630	NM_001098671	0.003417	-	RASGRP2
chr16	31142753	31147151	NM_002773	0.003542	-	PRSS8
chr12	94960899	95044338	NM_020698	0.003553	-	TMCC3
chr6	169615874	169654209	NM_003247	0.003716	-	THBS2
chr19	51499263	51504958	NM_144506	0.003848	-	KLK8
chr16	29823408	29827202	NM_001256442	0.004046	+	PRRT2
chr12	56473808	56497291	NM_001982	0.004199	+	ERBB3
chr12	49726199	49730971	NM_001008223	0.004244	-	C1QL4
chr19	55692614	55720874	NM_002842	0.004246	-	PTPRH
chr8	121137346	121384273	NM_021110	0.004375	+	COL14A1
chr2	71680752	71913893	NM_001130980	0.004469	+	DYSF
chr18	23806846	23971649	NM_005640	0.004607	+	TAF4B
chr9	136501484	136524466	NM_000787	0.004628	+	DBH
chr15	75575181	75588148	NM_001145224	0.004724	+	GOLGA6D
chr10	68685791	68861309	NM_178011	0.004843	+	LRRTM3
chr3	51991469	52001482	NM_033008	0.004928	-	PCBP4
chr11	76839309	76926286	NM_000260	0.005053	+	MYO7A
chr3	52485106	52488057	NM_003280	0.005085	-	TNNC1
chr1	151955385	151966714	NM_002966	0.00515	-	S100A10
chr8	70584567	70747299	NM_030958	0.005213	-	SLCO5A1
chr7	30691558	30722141	NM_001202483	0.005241	-	CRHR2
chr15	75550898	75565796	NM_001164404	0.005796	+	GOLGA6C
chr4	83405603	83483126	NM_001080506	0.006038	-	TMEM150C
chr1	220863627	220872499	NM_024709	0.006105	+	C1orf115
chr19	47931278	47975307	NM_015063	0.006281	-	SLC8A2
chr2	220378891	220403494	NM_182847	0.006446	+	ASIC4
chr22	37461475	37499693	NM_153609	0.006579	-	TMPRSS6
chr19	51125233	51141302	NM_032298	0.006615	-	SYT3
chr2	107418055	107503563	NM_032528	0.006641	-	ST6GAL2
chr2	27665232	27667164	NM_173853	0.0067	+	KRTCAP3
chr10	95517565	95557916	NM_005097	0.006873	+	LGI1
chr16	30035747	30042186	NM_031478	0.006999	-	FAM57B
chr1	16330730	16333190	NM_178840	0.00705	+	C1orf64
chr6	30038042	30043626	NM_170769	0.007087	-	RNF39
chr16	3115312	3119668	NM_004221	0.007291	+	IL32
chr8	32453343	32622558	NM_001159995	0.007352	+	NRG1
chr14	96671134	96710666	NM_000623	0.008046	+	BDKRB2
chr1	153519808	153521734	NM_002960	0.008812	-	S100A3
chr4	7967036	8160559	NM_001130087	0.009013	-	ABLIM2
chr15	40650433	40663256	NM_033510	0.009558	+	DISP2
chr3	12194567	12200851	NM_003256	0.009817	-	TIMP4
chr19	7953389	7966908	NM_025061	0.01033	+	LRRC8E

## Sheet: S4b_targets_down_FDR_FC
Supplementary Table S4b: Direct target gene predictions: downregulated by MEIS1 (FDR < 0.05 & FC <-1.5)
Chroms	txStart	txEnd	refseqID	rank.product	Strands	GeneSymbol
chr6	6144310	6320924	NM_000129	1.381e-05	-	F13A1
chr10	21068902	21186531	NM_006393	2.979e-05	-	NEBL
chr16	28889808	28915830	NM_173201	4.346e-05	+	ATP2A1
chr2	192814746	193059644	NM_016192	5.221e-05	-	TMEFF2
chr17	63133455	63206780	NM_001165933	5.967e-05	+	RGS9
chr11	9002122	9025596	NM_020645	0.0001205	-	NRIP3
chr12	20724797	20837041	NM_001244683	0.0001236	+	PDE3A
chr13	36342788	36429998	NM_001195416	0.0001646	-	DCLK1
chr2	224461657	224467217	NM_003469	0.0001733	-	SCG2
chr2	183698004	183731498	NM_001463	0.0001891	-	FRZB
chr13	77454303	77460540	NM_138444	0.0002065	-	KCTD12
chr1	100111430	100160097	NM_017734	0.0002109	+	PALMD
chr1	163112088	163172963	NM_003617	0.0002569	-	RGS5
chr1	212859758	212873327	NM_018664	0.0003692	-	BATF3
chr5	10564434	10657928	NM_001164440	0.0003926	+	ANKRD33B
chr11	65154040	65180995	NM_031904	0.0004665	+	FRMD8
chr5	139712427	139726188	NM_001945	0.0006353	-	HBEGF
chr1	109656584	109749403	NM_020775	0.0007003	+	KIAA1324
chr1	183155173	183210406	NM_018891	0.0007126	+	LAMC2
chr1	39957317	39995541	NM_181809	0.0008197	+	BMP8A
chr14	92335754	92414046	NM_006329	0.001056	-	FBLN5
chr20	3208062	3218373	NM_032034	0.001123	-	SLC4A11
chr16	3014216	3018384	NM_172229	0.001174	+	KREMEN2
chr16	68678150	68732957	NM_001793	0.001188	+	CDH3
chr1	40144319	40157382	NM_016257	0.001194	-	HPCAL4
chr6	7541869	7586946	NM_004415	0.001344	+	DSP
chr19	8387467	8408146	NM_198471	0.001575	-	KANK3
chr2	46524540	46613842	NM_001430	0.001716	+	EPAS1
chr15	75966662	76005189	NM_001897	0.001987	-	CSPG4

## Sheet: S4c_targets_up_FDR_only
Supplementary Table S4c: Direct target gene predictions: upregulated by MEIS1 (FDR < 0.05)
Chroms	txStart	txEnd	refseqID	rank.product	Strands	GeneSymbol
chr2	66662531	66799891	NM_002398	8.256e-06	+	MEIS1
chr13	107142078	107187388	NM_004093	2.156e-05	-	EFNB2
chr10	114710008	114927436	NM_030756	2.483e-05	+	TCF7L2
chr5	158122922	158526788	NM_024007	2.751e-05	-	EBF1
chr1	155165378	155177772	NM_007112	3.634e-05	-	THBS3
chr2	222282746	222437078	NM_004438	3.921e-05	-	EPHA4
chr8	104152920	104242533	NM_024812	4.385e-05	+	BAALC
chr12	57943846	57978554	NM_004984	4.415e-05	+	KIF5A
chr14	81726993	81893748	NM_001256430	4.604e-05	-	STON2
chr13	80910111	80915086	NM_005842	4.859e-05	-	SPRY2
chr5	136310986	136835018	NM_004598	6.103e-05	-	SPOCK1
chr12	6802956	6809596	NM_001244015	6.157e-05	-	PIANP
chr1	82266081	82458422	NM_012302	7.45e-05	+	LPHN2
chr2	161128661	161350318	NM_002897	0.0001088	-	RBMS1
chr13	110801304	110959504	NM_001845	0.0001257	-	COL4A1
chr17	56048909	56065615	NM_007146	0.0001337	-	VEZF1
chr12	56229213	56236767	NM_002429	0.0001359	-	MMP19
chr8	102209265	102217960	NM_016096	0.0001403	-	ZNF706
chr5	82767492	82878122	NM_004385	0.0001425	+	VCAN
chr2	12856997	12882858	NM_021643	0.0001466	+	TRIB2
chr1	153954092	153958853	NM_002870	0.000167	-	RAB13
chr2	27651472	27665124	NM_013392	0.0001717	+	NRBP1
chr12	6775642	6798738	NM_001135734	0.000185	-	ZNF384
chr13	72012097	72441330	NM_080759	0.0002276	-	DACH1
chr1	101702304	101707076	NM_001400	0.0002363	+	S1PR1
chr17	37366788	37382040	NM_198993	0.0002368	-	STAC2
chr6	111981534	112194655	NM_002037	0.0002375	-	FYN
chr9	38406524	38424444	NM_001007563	0.0002435	-	IGFBPL1
chr1	154554533	154580724	NM_001111	0.000254	-	ADAR
chr5	100142638	100238989	NM_005668	0.0002732	-	ST8SIA4
chr6	32121228	32131458	NM_138717	0.0003016	+	PPT2
chr4	16503156	16900432	NM_001130834	0.0003083	-	LDB2
chr22	31518908	31530683	NM_001284285	0.0003142	+	INPP5J
chr16	77822460	78014004	NM_020927	0.0003465	+	VAT1L
chr12	58213709	58240747	NM_005730	0.0003655	-	CTDSP2
chr3	86987122	87040257	NM_016206	0.0003748	-	VGLL3
chr12	50569562	50595316	NM_001243775	0.0004263	-	LIMA1
chr10	21823100	21846114	NM_001195630	0.0004286	+	MLLT10
chr2	667972	677439	NM_152834	0.000452	-	TMEM18
chr17	56160779	56167618	NM_080677	0.0004685	+	DYNLL2
chr8	1922043	1955109	NM_014867	0.0005246	+	KBTBD11
chr3	157154579	157161417	NM_002852	0.0005445	+	PTX3
chr8	26362195	26371483	NM_007257	0.0005489	-	PNMA2
chr1	57463578	58716211	NM_021080	0.000549	-	DAB1
chr18	59157774	59222365	NM_031891	0.0005505	+	CDH20
chr11	60704554	60719257	NM_016582	0.0005559	-	SLC15A3
chr14	69517636	69619914	NM_003861	0.0005702	-	DCAF5
chr4	144106069	144145027	NM_032557	0.0006328	+	USP38
chr10	69644426	69678147	NM_012238	0.0006389	+	SIRT1
chr1	166808723	166823709	NM_017542	0.0006431	+	POGK
chr1	77747661	78025654	NM_174858	0.0006445	+	AK5
chr11	114166534	114183238	NM_006169	0.000647	+	NNMT
chr17	56566892	56595251	NM_004687	0.0006472	-	MTMR4
chr19	10381516	10397291	NM_000201	0.0006768	+	ICAM1
chr11	107461816	107537505	NM_018712	0.0006803	+	ELMOD1
chr6	15246205	15522273	NM_004973	0.0006869	+	JARID2
chr19	45147097	45169428	NM_006505	0.0007147	+	PVR
chr11	114310107	114321000	NM_015523	0.0007217	+	REXO2
chr4	5053526	5502725	NM_018401	0.0007519	+	STK32B
chr10	94833231	94837641	NM_057157	0.0007629	+	CYP26A1
chr18	24034873	24220308	NM_198991	0.0007976	-	KCTD1
chr8	11278972	11324276	NM_053279	0.0008045	-	FAM167A
chr10	76854191	76859248	NM_016364	0.0008061	-	DUSP13
chr12	6875540	6880118	NM_002824	0.0008082	+	PTMS
chr4	17802277	17812381	NM_017741	0.0008209	-	DCAF16
chr3	113465865	113530905	NM_001690	0.0008216	+	ATP6V1A
chr10	30301728	30348488	NM_020848	0.0008329	-	KIAA1462
chr12	56596287	56615715	NM_005785	0.0008404	-	RNF41
chr1	214161277	214214847	NM_001270616	0.0009012	+	PROX1
chr9	120466452	120479769	NM_003266	0.0009256	+	TLR4
chr4	108968700	109090112	NM_016269	0.0009659	-	LEF1
chr22	37576205	37584330	NM_182486	0.0009946	-	C1QTNF6
chrX	39910498	39956719	NM_017745	0.0009968	-	BCOR
chr16	28915741	28936532	NM_024816	0.00102	-	RABEP2
chr14	65412531	65438875	NM_198686	0.001039	-	RAB15
chr12	8185358	8208118	NM_018416	0.001041	+	FOXJ2
chr1	160175108	160185166	NM_003768	0.001135	+	PEA15
chr19	49141271	49149451	NM_001217	0.001136	-	CA11
chrX	37865834	37988073	NM_001163335	0.001142	+	SYTL5
chr14	24037243	24048009	NM_001146028	0.001145	-	JPH4
chr17	40834631	40852011	NM_003632	0.001183	+	CNTNAP1
chr18	21742010	21977833	NM_080597	0.001197	-	OSBPL1A
chr15	64443915	64449680	NM_024798	0.001212	+	SNX22
chr1	161090768	161102478	NM_032998	0.001214	-	DEDD
chr1	182758583	182799519	NM_001200051	0.001216	+	NPL
chr5	115779250	115910622	NM_020796	0.001218	-	SEMA6A
chr12	6881669	6887621	NM_002286	0.001276	+	LAG3
chr19	11432721	11450344	NM_004283	0.00128	-	RAB3D
chr8	19796581	19824770	NM_000237	0.001295	+	LPL
chr22	37521879	37545962	NM_000878	0.001308	-	IL2RB
chr19	14491955	14519537	NM_001784	0.001366	+	CD97
chr12	110906231	110928192	NM_013300	0.001371	+	FAM216A
chr17	26694298	26697373	NM_000638	0.001432	-	VTN
chr2	167051696	167232497	NM_002977	0.001458	-	SCN9A
chr17	40913211	40915060	NM_005854	0.001527	+	RAMP2
chr5	150883652	150948505	NM_001447	0.001574	-	FAT2
chr17	37783176	37792878	NM_032192	0.001579	+	PPP1R1B
chr4	55524094	55606881	NM_000222	0.001582	+	KIT
chr7	76018645	76039012	NM_080744	0.001624	-	SSC4D
chr6	37600283	37665766	NM_153487	0.001628	-	MDGA1
chr9	2621792	2654485	NM_003383	0.001644	+	VLDLR
chr12	6930962	6936583	NM_019858	0.001646	+	GPR162
chr20	53092010	53267710	NM_018431	0.001712	+	DOK5
chr8	42010463	42028701	NM_001134296	0.001714	+	AP3M2
chr19	19366451	19373596	NM_023002	0.001724	-	HAPLN4
chr11	64373645	64410787	NM_138734	0.001759	-	NRXN2
chr14	24605366	24608176	NM_001281529	0.001819	+	PSME1
chr15	26788693	27018223	NM_000814	0.001859	-	GABRB3
chr12	104850691	105155792	NM_001173982	0.001888	+	CHST11
chr7	114055051	114333827	NM_014491	0.001914	+	FOXP2
chr1	89445138	89458643	NM_019610	0.001946	-	RBMXL1
chr12	7023613	7032859	NM_001975	0.001986	+	ENO2
chr2	182756442	182795464	NM_001130445	0.002023	+	SSFA2
chr17	37329708	37353956	NM_000723	0.002068	-	CACNB1
chr1	204391757	204459474	NM_002646	0.002081	-	PIK3C2B
chr15	65345674	65360388	NM_016563	0.0021	-	RASL12
chr19	4324039	4338847	NM_017720	0.002108	-	STAP2
chr2	32288679	32382706	NM_199436	0.0022	+	SPAST
chr2	170668266	170681441	NM_014168	0.002289	-	METTL5
chr15	78396947	78423877	NM_006383	0.002307	-	CIB2
chr8	122625270	122653630	NM_005328	0.002357	-	HAS2
chr1	45482075	45672250	NM_020883	0.002369	-	ZSWIM5
chr9	113636053	113800365	NM_057159	0.002373	-	LPAR1
chr6	30856464	30867933	NM_013994	0.002399	+	DDR1
chr8	66556887	66622798	NM_014637	0.002412	+	MTFR1
chr7	87133178	87342639	NM_000927	0.002487	-	ABCB1
chr4	150999425	151178608	NM_001040260	0.002491	+	DCLK2
chr6	116571130	116575261	NM_021648	0.002509	-	TSPYL4
chr4	73146685	73434516	NM_014243	0.002525	-	ADAMTS3
chr5	148961134	149014527	NM_001001669	0.002551	+	ARHGEF37
chr3	99357439	99515577	NM_001850	0.002576	+	COL8A1
chr3	142315228	142432505	NM_001145319	0.002614	+	PLS1
chr20	39988605	39995498	NM_052846	0.002665	-	EMILIN3
chr16	3451189	3455043	NM_001032292	0.002671	+	ZNF174
chr1	107682744	108024475	NM_014917	0.002676	+	NTNG1
chr1	229652328	229694442	NM_012089	0.00268	-	ABCB10
chr1	6307405	6321035	NM_207370	0.002701	-	GPR153
chr17	57409052	57479095	NM_001005404	0.002743	+	YPEL2
chr1	182615791	182642067	NM_033345	0.002759	-	RGS8
chr17	27041298	27044908	NM_001144942	0.002776	-	RAB34
chr9	33110638	33167356	NM_001497	0.002777	-	B4GALT1
chr12	58003962	58011028	NM_001111270	0.002781	+	ARHGEF25
chr5	31799030	32111038	NM_178140	0.002823	+	PDZD2
chr10	89419475	89507462	NM_004670	0.002848	+	PAPSS2
chr12	63037762	63328665	NM_020700	0.002853	-	PPM1H
chr21	33245627	33376377	NM_014586	0.002928	+	HUNK
chr13	28120049	28194720	NM_153371	0.003039	-	LNX2
chr6	138188324	138204451	NM_001270507	0.003279	+	TNFAIP3
chr14	51371934	51411248	NM_001163940	0.003325	-	PYGL
chr1	184356149	184598155	NM_030806	0.00337	+	C1orf21
chr8	24772454	24776606	NM_001105541	0.003381	+	NEFM
chr22	31556137	31603005	NM_152267	0.003385	+	RNF185
chr11	64494382	64511630	NM_001098671	0.003417	-	RASGRP2
chr13	75858799	76056250	NM_014832	0.003428	-	TBC1D4
chr19	54466289	54493469	NM_031895	0.003467	+	CACNG8
chr12	118501397	118541810	NM_019086	0.003509	-	VSIG10
chr11	111473114	111597641	NM_015191	0.00351	+	SIK2
chr13	38210772	38443939	NM_001135957	0.003513	-	TRPC4
chr16	31142753	31147151	NM_002773	0.003542	-	PRSS8
chr12	94960899	95044338	NM_020698	0.003553	-	TMCC3
chr6	31698357	31705095	NM_001287593	0.003569	-	CLIC1
chr8	71024266	71316020	NM_006540	0.003712	-	NCOA2
chr6	169615874	169654209	NM_003247	0.003716	-	THBS2
chr1	109102970	109181949	NM_001010883	0.003732	+	FAM102B
chr12	56862300	56864767	NM_207344	0.003794	+	SPRYD4
chr5	56110899	56191978	NM_005921	0.003803	+	MAP3K1
chr1	64058946	64125916	NM_002633	0.003805	+	PGM1
chr19	51499263	51504958	NM_144506	0.003848	-	KLK8
chr9	91606323	91620069	NM_005226	0.003853	+	S1PR3
chr7	127667123	127671002	NM_022143	0.003966	-	LRRC4
chr20	4760669	4804291	NM_014737	0.004042	-	RASSF2
chr16	29823408	29827202	NM_001256442	0.004046	+	PRRT2
chr12	120899470	120907558	NM_003769	0.004075	-	SRSF9
chr17	8043787	8055753	NM_002616	0.004101	-	PER1
chr19	50194364	50216988	NM_152359	0.004141	+	CPT1C
chr1	27681669	27693357	NM_004672	0.004167	-	MAP3K6
chr12	56473808	56497291	NM_001982	0.004199	+	ERBB3
chr4	126237566	126414087	NM_024582	0.004204	+	FAT4
chr17	635846	646075	NM_024792	0.004214	+	FAM57A
chr12	49726199	49730971	NM_001008223	0.004244	-	C1QL4
chr19	55692614	55720874	NM_002842	0.004246	-	PTPRH
chr6	33161361	33168473	NM_021976	0.004271	-	RXRB
chr6	34555056	34664627	NM_024294	0.004286	-	C6orf106
chr1	210406194	210416440	NM_019605	0.00431	+	SERTAD4
chr8	121137346	121384273	NM_021110	0.004375	+	COL14A1
chr12	6950017	6956559	NM_002075	0.004388	+	GNB3
chr16	67596309	67673088	NM_006565	0.004395	+	CTCF
chr1	155216995	155225274	NM_198264	0.004401	-	FAM189B
chr4	95679127	96079601	NM_001203	0.004408	+	BMPR1B
chr19	38701645	38714890	NM_004647	0.004414	-	DPF1
chr4	141786724	142054616	NM_020724	0.00442	-	RNF150
chr1	89401455	89458643	NM_001008662	0.004431	-	CCBL2
chr2	71680752	71913893	NM_001130980	0.004469	+	DYSF
chr1	155916629	155947966	NM_004723	0.004503	-	ARHGEF2
chr1	31838099	31845923	NM_004102	0.004522	-	FABP3
chr4	80822770	80994477	NM_058172	0.004546	-	ANTXR2
chr3	62304717	62321888	NM_020685	0.00456	+	C3orf14
chr5	112357795	112630612	NM_002387	0.004603	-	MCC
chr18	23806846	23971649	NM_005640	0.004607	+	TAF4B
chr9	136501484	136524466	NM_000787	0.004628	+	DBH
chr15	75575181	75588148	NM_001145224	0.004724	+	GOLGA6D
chr14	23765129	23772057	NM_001276318	0.004756	-	PPP1R3E
chr1	3805696	3816857	NM_207356	0.004773	-	C1orf174
chr14	68000007	68056255	NM_020715	0.004774	+	PLEKHH1
chr12	48357329	48362661	NM_024056	0.004788	+	TMEM106C
chr6	17393735	17558023	NM_006366	0.004816	+	CAP2
chr10	68685791	68861309	NM_178011	0.004843	+	LRRTM3
chr3	51991469	52001482	NM_033008	0.004928	-	PCBP4
chrX	129198894	129244688	NM_001127197	0.004937	-	ELF4
chr2	47630205	47710367	NM_000251	0.004979	+	MSH2
chr6	44191240	44201888	NM_001078176	0.005017	+	SLC29A1
chr11	76839309	76926286	NM_000260	0.005053	+	MYO7A
chr21	32490735	32931290	NM_003253	0.005055	-	TIAM1
chr2	5832798	5841517	NM_003108	0.005061	+	SOX11
chr3	52485106	52488057	NM_003280	0.005085	-	TNNC1
chr12	6898637	6929976	NM_000616	0.005131	+	CD4
chr2	65215578	65251000	NM_001193493	0.005138	+	SLC1A4
chr1	151955385	151966714	NM_002966	0.00515	-	S100A10
chr17	7342345	7348251	NM_004112	0.00518	+	FGF11
chr8	70584567	70747299	NM_030958	0.005213	-	SLCO5A1
chr7	30691558	30722141	NM_001202483	0.005241	-	CRHR2
chr5	102594441	102614361	NM_033211	0.00528	+	C5orf30
chr2	65537984	65659656	NM_181784	0.005291	-	SPRED2
chr20	11871370	11907243	NM_181443	0.005543	+	BTBD3
chr3	184053716	184064063	NM_001171093	0.005578	+	FAM131A
chr1	156041803	156051789	NM_001093725	0.005613	-	MEX3A
chr21	44394619	44454041	NM_004571	0.005664	+	PKNOX1
chr16	69139466	69151570	NM_001199280	0.005711	+	HAS3
chr3	58223258	58280461	NM_020676	0.005739	+	ABHD6
chr15	75550898	75565796	NM_001164404	0.005796	+	GOLGA6C
chr22	17659679	17700475	NM_001282228	0.005877	-	CECR1
chr3	38080695	38164228	NM_007337	0.005899	+	DLEC1
chr3	120347014	120401418	NM_000187	0.005943	-	HGD
chr1	242158791	242162385	NM_001004343	0.005956	-	MAP1LC3C
chr12	49208214	49222726	NM_001206917	0.005956	+	CACNB3
chr1	52485803	52521843	NM_015913	0.005962	-	TXNDC12
chr3	123813557	124238698	NM_003947	0.005973	+	KALRN
chr12	53701239	53715412	NM_015665	0.005982	-	AAAS
chr4	83405603	83483126	NM_001080506	0.006038	-	TMEM150C
chr14	94492723	94515276	NM_023112	0.006094	+	OTUB2
chr1	220863627	220872499	NM_024709	0.006105	+	C1orf115
chr15	92937139	93011958	NM_006011	0.006108	+	ST8SIA2
chr3	14444075	14530857	NM_001134367	0.006168	+	SLC6A6
chr6	33378772	33384230	NM_002636	0.00617	+	PHF1
chr19	11274942	11308243	NM_001136191	0.006183	-	KANK2
chr1	156005084	156023616	NM_020131	0.006208	-	UBQLN4
chr5	180028505	180076624	NM_182925	0.006213	-	FLT4
chr14	76424439	76448365	NM_003239	0.006241	-	TGFB3
chr19	47931278	47975307	NM_015063	0.006281	-	SLC8A2
chr12	53604349	53626040	NM_000966	0.006307	-	RARG
chr2	220378891	220403494	NM_182847	0.006446	+	ASIC4
chr6	31795511	31798031	NM_005346	0.006494	+	HSPA1B
chr6	83072922	83077133	NM_006670	0.006547	+	TPBG
chr22	37461475	37499693	NM_153609	0.006579	-	TMPRSS6
chr19	51125233	51141302	NM_032298	0.006615	-	SYT3
chr2	107418055	107503563	NM_032528	0.006641	-	ST6GAL2
chr22	42776413	42828401	NM_145912	0.006654	-	NFAM1
chr11	62475065	62476678	NM_012202	0.006686	+	GNG3
chrX	68380580	68385365	NM_145119	0.006699	-	PJA1
chr2	27665232	27667164	NM_173853	0.0067	+	KRTCAP3
chrX	135067582	135129428	NM_001177651	0.006723	+	SLC9A6
chr1	65886130	65901690	NM_017526	0.006739	+	LEPROT
chr10	45950032	46030842	NM_001282866	0.006832	-	MARCH8
chr11	57365026	57382326	NM_000062	0.006855	+	SERPING1
chr2	73481809	73496758	NM_001080410	0.006871	-	FBXO41
chr10	95517565	95557916	NM_005097	0.006873	+	LGI1
chr1	32372021	32385259	NM_001195101	0.006953	-	PTP4A2
chr14	24899140	24910547	NM_015299	0.006958	+	KHNYN
chr16	30035747	30042186	NM_031478	0.006999	-	FAM57B
chr1	16330730	16333190	NM_178840	0.00705	+	C1orf64
chr6	44221837	44225308	NM_178148	0.007076	-	SLC35B2
chr6	30038042	30043626	NM_170769	0.007087	-	RNF39
chr2	233412679	233415300	NM_145702	0.00711	-	TIGD1
chr2	208473838	208489696	NM_145280	0.007167	-	METTL21A
chr15	65204100	65251041	NM_182703	0.007182	+	ANKDD1A
chr6	32789609	32806547	NM_018833	0.007193	-	TAP2
chr16	3115312	3119668	NM_004221	0.007291	+	IL32
chr8	32453343	32622558	NM_001159995	0.007352	+	NRG1
chr11	9160374	9286873	NM_015213	0.007383	-	DENND5A
chr14	53106632	53162649	NM_014584	0.007426	-	ERO1L
chr16	21169697	21191937	NM_020422	0.007557	+	TMEM159
chr12	57482676	57489259	NM_005967	0.007672	+	NAB2
chr4	174089903	174245118	NM_017423	0.007687	+	GALNT7
chr1	228395830	228548951	NM_052843	0.007713	+	OBSCN
chr1	230838271	230850336	NM_000029	0.007722	-	AGT
chr8	106331146	106816767	NM_012082	0.00777	+	ZFPM2
chr16	57126454	57181878	NM_152727	0.007805	+	CPNE2
chr17	43037060	43045644	NM_006688	0.007946	-	C1QL1
chr2	219940045	220025587	NM_024782	0.007947	-	NHEJ1
chr11	55029657	55038595	NM_024114	0.00797	+	TRIM48
chr6	32152509	32157963	NM_002586	0.007995	-	PBX2
chr12	68042511	68056444	NM_006482	0.008024	+	DYRK2
chr5	138702884	138719039	NM_152685	0.008034	-	SLC23A1
chr12	118470496	118499016	NM_018639	0.008035	-	WSB2
chr14	96671134	96710666	NM_000623	0.008046	+	BDKRB2
chr1	110036657	110043063	NM_001134402	0.008062	+	CYB561D1
chrX	100333835	100351355	NM_021637	0.008102	+	TMEM35
chr1	53708040	53793821	NM_004631	0.008124	-	LRP8
chr8	103661004	103668130	NM_005655	0.008163	-	KLF10
chr12	50451419	50477405	NM_020039	0.008167	+	ASIC1
chr7	115850546	115898837	NM_015641	0.008203	+	TES
chr2	233390869	233401375	NM_000751	0.008263	+	CHRND
chr8	26371708	26515693	NM_001197293	0.008287	+	DPYSL2
chr12	109535398	109548798	NM_080911	0.008348	+	UNG
chr11	123986110	124017618	NM_001130142	0.008465	+	VWA5A
chr7	150642043	150652917	NM_172057	0.008493	-	KCNH2
chrX	128779235	128788933	NM_017413	0.008509	-	APLN
chr10	74766979	74856732	NM_001142595	0.008545	-	P4HA1
chr5	150040402	150058930	NM_133371	0.008606	+	MYOZ3
chr2	71035775	71047732	NM_001258027	0.008667	-	CLEC4F
chr1	46092975	46152302	NM_021639	0.008738	-	GPBP1L1
chr8	94712734	94741478	NM_145269	0.008774	+	FAM92A1
chr1	153519808	153521734	NM_002960	0.008812	-	S100A3
chr12	57853933	57866047	NM_005269	0.008986	+	GLI1
chr4	7967036	8160559	NM_001130087	0.009013	-	ABLIM2
chr11	77882289	77899675	NM_001029859	0.009216	-	KCTD21
chr17	73262309	73266326	NM_001242501	0.009232	-	MIF4GD
chr7	148766732	148787869	NM_152411	0.009367	-	ZNF786
chr16	67204399	67209640	NM_001276312	0.009437	+	NOL3
chr1	203595914	203713209	NM_001684	0.009553	+	ATP2B4
chr15	40650433	40663256	NM_033510	0.009558	+	DISP2
chr6	30034931	30038108	NM_021959	0.009635	+	PPP1R11
chr11	64894750	64902003	NM_032431	0.009689	-	SYVN1
chr1	110049445	110052336	NM_020703	0.009743	-	AMIGO1
chrX	100474932	100519485	NM_001939	0.009749	+	DRP2
chr3	12194567	12200851	NM_003256	0.009817	-	TIMP4
chr11	60681370	60690915	NM_024092	0.009876	+	TMEM109
chr21	40177230	40196878	NM_001256295	0.009916	+	ETS2
chr5	131630144	131679899	NM_003059	0.01003	+	SLC22A4
chr1	38076950	38100595	NM_001242909	0.01003	-	RSPO1
chr1	150480486	150486265	NM_001202858	0.01007	+	ECM1
chr3	14166439	14185180	NM_024334	0.01029	+	TMEM43
chr19	7953389	7966908	NM_025061	0.01033	+	LRRC8E
chr11	14899555	14913751	NM_024514	0.01034	-	CYP2R1
chr15	65488336	65503840	NM_003613	0.01068	-	CILP
chr1	28995239	29042115	NM_024482	0.01074	+	GMEB1
chrX	49044264	49056661	NM_003179	0.01087	-	SYP
chr3	71003864	71633140	NM_032682	0.01094	-	FOXP1
chr19	57742427	57746916	NM_001015878	0.01099	+	AURKC
chr6	135502452	135540311	NM_001130173	0.01101	+	MYB
chr12	49359122	49365641	NM_003394	0.01113	-	WNT10B
chr20	49348080	49370278	NM_032521	0.01146	+	PARD6B
chr5	61684350	61699728	NM_014473	0.01155	-	DIMT1
chr9	34179002	34252521	NM_016525	0.0118	+	UBAP1
chr8	89049459	89339717	NM_005941	0.01193	-	MMP16
chr2	46769866	46811827	NM_012249	0.01199	+	RHOQ
chr4	89513573	89629693	NM_014606	0.01208	+	HERC3
chr1	151032150	151040973	NM_006818	0.0121	+	MLLT11
chr7	149570056	149577801	NM_001100592	0.01218	+	ATP6V0E2
chr1	113454469	113498975	NM_003051	0.01237	-	SLC16A1
chr1	197122813	197169672	NM_194314	0.01314	-	ZBTB41
chr6	42847670	42854731	NM_198486	0.01349	+	RPL7L1

## Sheet: S4d_targets_down_FDR_only
Supplementary Table S4d: Direct target gene predictions: downregulated by MEIS1 (FDR < 0.05)
Chroms	txStart	txEnd	refseqID	rank.product	Strands	GeneSymbol
chr3	170780291	171178197	NM_015028	2.884e-06	-	TNIK
chr6	6144310	6320924	NM_000129	1.381e-05	-	F13A1
chr4	20255186	20622184	NM_004787	1.479e-05	+	SLIT2
chr10	21068902	21186531	NM_006393	2.979e-05	-	NEBL
chr1	68564141	68698229	NM_001002292	3.453e-05	-	WLS
chr2	85569077	85581821	NM_017750	4.274e-05	-	RETSAT
chr16	28889808	28915830	NM_173201	4.346e-05	+	ATP2A1
chr11	125034558	125303285	NM_022062	4.631e-05	+	PKNOX2
chr2	192814746	193059644	NM_016192	5.221e-05	-	TMEFF2
chr17	63133455	63206780	NM_001165933	5.967e-05	+	RGS9
chr2	212240441	213403352	NM_005235	8.075e-05	-	ERBB4
chr11	9002122	9025596	NM_020645	0.0001205	-	NRIP3
chr12	20724797	20837041	NM_001244683	0.0001236	+	PDE3A
chr10	114206755	114578504	NM_145206	0.0001303	+	VTI1A
chr20	3776385	3786768	NM_021873	0.0001394	+	CDC25B
chr6	142623055	142767403	NM_020455	0.0001523	+	GPR126
chr4	166300096	166419482	NM_001873	0.0001641	+	CPE
chr13	36342788	36429998	NM_001195416	0.0001646	-	DCLK1
chr15	63334837	63358292	NM_000366	0.000168	+	TPM1
chr2	224461657	224467217	NM_003469	0.0001733	-	SCG2
chr10	62538211	62554610	NM_001786	0.0001814	+	CDK1
chr2	183698004	183731498	NM_001463	0.0001891	-	FRZB
chr17	64298925	64806862	NM_002737	0.0001919	+	PRKCA
chr17	47787686	47841518	NM_030802	0.0001985	-	FAM117A
chr11	129939715	130014706	NM_001142277	0.0002028	+	APLP2
chr13	77454303	77460540	NM_138444	0.0002065	-	KCTD12
chr1	100111430	100160097	NM_017734	0.0002109	+	PALMD
chr5	137620953	137667566	NM_001790	0.0002324	-	CDC25C
chr2	106709758	106810795	NM_001253875	0.0002495	-	UXS1
chr1	163112088	163172963	NM_003617	0.0002569	-	RGS5
chr1	45205489	45233438	NM_006845	0.0002676	+	KIF2C
chr22	39619684	39640957	NM_002608	0.0002748	-	PDGFB
chr6	151646665	151679694	NM_144497	0.0002791	+	AKAP12
chr4	169418216	169849608	NM_001166108	0.0002795	+	PALLD
chr7	121513158	121702090	NM_001206838	0.0002799	+	PTPRZ1
chr5	88014057	88199922	NM_001193347	0.0002871	-	MEF2C
chrX	100743030	100750798	NM_001256155	0.0002882	+	ARMCX4
chr20	4833001	4982145	NM_005116	0.0003292	-	SLC23A2
chr20	46286149	46414808	NM_018837	0.0003392	-	SULF2
chr1	173446485	173457946	NM_004905	0.0003464	+	PRDX6
chr12	109038884	109125326	NM_014325	0.0003563	-	CORO1C
chr1	212859758	212873327	NM_018664	0.0003692	-	BATF3
chr5	137514416	137523404	NM_005733	0.0003742	+	KIF20A
chr20	55743808	55841707	NM_001719	0.0003774	-	BMP7
chr5	10564434	10657928	NM_001164440	0.0003926	+	ANKRD33B
chr5	7396342	7830194	NM_020546	0.0004021	+	ADCY2
chr3	101498028	101547075	NM_145037	0.0004126	+	NXPE3
chr9	113127528	113342160	NM_153366	0.0004139	-	SVEP1
chr12	70760061	70828072	NM_014505	0.0004346	+	KCNMB4
chr1	182992594	183114727	NM_002293	0.0004609	+	LAMC1
chr11	65154040	65180995	NM_031904	0.0004665	+	FRMD8
chr5	68462836	68474070	NM_031966	0.0004705	+	CCNB1
chr8	41386724	41402565	NM_032336	0.0004853	+	GINS4
chr1	156495196	156542396	NM_178229	0.0004925	-	IQGAP3
chr10	97071529	97321177	NM_015385	0.0005009	-	SORBS1
chr7	94285636	94299006	NM_001172437	0.0005141	+	PEG10
chr16	69743303	69760533	NM_001025433	0.0005155	-	NQO1
chr22	46546498	46639653	NM_005036	0.0005213	+	PPARA
chr3	15642858	15687328	NM_001281723	0.0005215	+	BTD
chr7	158523688	158622319	NM_020728	0.0005243	-	ESYT2
chr3	149036284	149051548	NM_138786	0.0005273	-	TM4SF18
chr13	52506805	52585630	NM_000053	0.0005289	-	ATP7B
chr17	66031847	66042970	NM_002266	0.0005347	+	KPNA2
chr2	100163715	100759037	NM_002285	0.000549	-	AFF3
chr12	120907659	120936298	NM_001037494	0.0005567	+	DYNLL1
chr3	81538849	81810950	NM_000158	0.0005951	-	GBE1
chr1	160965000	160991133	NM_016946	0.0006239	-	F11R
chr5	139712427	139726188	NM_001945	0.0006353	-	HBEGF
chr12	75874512	75895716	NM_006851	0.0006595	+	GLIPR1
chr16	17196180	17564738	NM_022166	0.0006676	-	XYLT1
chr10	3109711	3178997	NM_002627	0.0006933	+	PFKP
chr1	109656584	109749403	NM_020775	0.0007003	+	KIAA1324
chr1	183155173	183210406	NM_018891	0.0007126	+	LAMC2
chr15	40697685	40713512	NM_001159508	0.0007204	+	IVD
chr19	17513747	17516457	NM_004335	0.0007294	-	BST2
chr1	192778168	192781407	NM_002923	0.0007313	+	RGS2
chr18	47088426	47119278	NM_006033	0.0007393	+	LIPG
chr6	2948392	2962404	NM_001271825	0.0007475	-	SERPINB6
chr3	150804584	151154465	NM_053002	0.0007902	+	MED12L
chr1	39957317	39995541	NM_181809	0.0008197	+	BMP8A
chr1	70876900	70905534	NM_001902	0.0008246	+	CTH
chr8	28924794	29120610	NM_015254	0.0008296	-	KIF13B
chr17	55055467	55084129	NM_021626	0.0008299	+	SCPEP1
chr12	4430358	4469190	NM_020375	0.0008311	+	C12orf5
chr2	197063974	197457335	NM_020760	0.0008477	-	HECW2
chr5	89854616	90460033	NM_032119	0.0008691	+	GPR98
chrX	46433121	46457931	NM_019886	0.0008894	+	CHST7
chr6	143381978	143661480	NM_016108	0.0008973	+	AIG1
chr2	3501689	3523350	NM_018269	0.0009173	-	ADI1
chr19	10527448	10580307	NM_001243121	0.0009667	+	PDE4A
chr1	33611002	33647671	NM_018207	0.000972	-	TRIM62
chr17	35849950	35873588	NM_007026	0.0009743	+	DUSP14
chr6	76458908	76629254	NM_004999	0.0009819	+	MYO6
chrX	53963112	54070607	NM_015107	0.0009879	-	PHF8
chr9	5629118	5769454	NM_001135920	0.0009933	+	RIC1
chr16	18802990	18812857	NM_015161	0.001021	-	ARL6IP1
chr4	184020462	184241929	NM_024949	0.001044	+	WWC2
chr14	92335754	92414046	NM_006329	0.001056	-	FBLN5
chr5	142150291	142608572	NM_015071	0.001075	+	ARHGAP26
chr7	81575759	82073122	NM_000722	0.001088	-	CACNA2D1
chr3	108099215	108248169	NM_014981	0.001098	-	MYH15
chr10	95066185	95242074	NM_133337	0.00112	-	MYOF
chr20	3208062	3218373	NM_032034	0.001123	-	SLC4A11
chr7	45951843	45960871	NM_001013398	0.001127	-	IGFBP3
chr7	134464163	134655480	NM_004342	0.001146	+	CALD1
chr16	3014216	3018384	NM_172229	0.001174	+	KREMEN2
chr16	68678150	68732957	NM_001793	0.001188	+	CDH3
chr1	40144319	40157382	NM_016257	0.001194	-	HPCAL4
chr12	1100373	1605099	NM_178039	0.001213	+	ERC1
chr4	41258897	41270446	NM_004181	0.001255	+	UCHL1
chr5	140372	190087	NM_052909	0.001258	+	PLEKHG4B
chr20	3827445	3856770	NM_020746	0.001259	+	MAVS
chr10	75910942	76469061	NM_006721	0.001275	+	ADK
chr18	29078026	29128814	NM_001943	0.001288	+	DSG2
chr15	29412454	29862927	NM_015307	0.0013	-	FAM189A1
chr19	39220831	39235114	NM_144691	0.001306	-	CAPN12
chr6	165693152	165723111	NM_144980	0.001318	-	C6orf118
chr14	55308723	55369542	NM_001024070	0.001319	-	GCH1
chr13	42140960	42535221	NM_015058	0.001336	-	VWA8
chr6	7541869	7586946	NM_004415	0.001344	+	DSP
chr9	118916070	119164600	NM_002581	0.001358	+	PAPPA
chr11	130318868	130346539	NM_139055	0.001365	+	ADAMTS15
chr1	233119881	233431459	NM_014801	0.001426	-	PCNXL2
chr16	11641577	11680806	NM_001136472	0.001438	-	LITAF
chr17	8377522	8534079	NM_001256012	0.001442	-	MYH10
chr11	61640994	61659017	NM_021727	0.001447	-	FADS3
chr1	27730729	27816698	NM_006990	0.001452	-	WASF2
chr7	36892510	37025871	NM_130442	0.001456	-	ELMO1
chr12	112597991	112819896	NM_001109662	0.001462	-	HECTD4
chr2	86066271	86094793	NM_001042437	0.001486	-	ST3GAL5
chr13	60239722	60738119	NM_001042517	0.001492	-	DIAPH3
chr18	9708227	9862553	NM_006868	0.0015	+	RAB31
chr2	189896640	190044605	NM_000393	0.001513	-	COL5A2
chr14	54863672	54886934	NM_005192	0.001513	+	CDKN3
chr12	122150657	122219974	NM_001080825	0.001523	+	TMEM120B
chr18	30252633	30352974	NM_020805	0.001537	-	KLHL14
chr4	1795038	1810599	NM_001163213	0.00156	+	FGFR3
chr6	47199262	47277683	NM_014452	0.001563	-	TNFRSF21
chr9	75766646	75785310	NM_000700	0.00157	+	ANXA1
chr19	8387467	8408146	NM_198471	0.001575	-	KANK3
chr18	7567313	8406859	NM_001105244	0.001598	+	PTPRM
chr17	17746821	17875784	NM_001033551	0.001602	-	TOM1L2
chr10	96997324	97050905	NM_020992	0.001618	-	PDLIM1
chr6	17281808	17294099	NM_001143942	0.001638	+	RBM24
chr10	102033034	102046469	NM_001282439	0.00164	-	BLOC1S2
chr1	51435641	51440309	NM_078626	0.001646	+	CDKN2C
chr1	202909952	202927524	NM_015999	0.001688	-	ADIPOR1
chr11	12399025	12556903	NM_018222	0.00169	+	PARVA
chr1	117117019	117210377	NM_001007237	0.001699	-	IGSF3
chr2	46524540	46613842	NM_001430	0.001716	+	EPAS1
chr1	210502249	210849638	NM_018194	0.001727	+	HHAT
chr1	109852187	109940563	NM_002959	0.001775	-	SORT1
chr5	138089084	138270723	NM_001903	0.001777	+	CTNNA1
chr17	7120443	7128586	NM_001270447	0.001786	+	ACADVL
chr12	7085346	7125842	NM_005768	0.001836	-	LPCAT3
chr11	73685715	73693889	NM_003355	0.001836	-	UCP2
chr2	36583369	36778278	NM_016441	0.001844	+	CRIM1
chr3	172348434	172429008	NM_001146276	0.001846	-	NCEH1
chr4	159045731	159094202	NM_001128424	0.001847	-	FAM198B
chr3	108308336	108413693	NM_014648	0.001848	+	DZIP3
chr10	71078602	71161637	NM_000188	0.001862	+	HK1
chr12	120123594	120315095	NM_001206999	0.001869	-	CIT
chr6	100956070	101329248	NM_006828	0.001871	-	ASCC3
chr16	74481325	74641042	NM_012201	0.001872	-	GLG1
chr10	90694830	90712580	NM_001613	0.001955	-	ACTA2
chr17	40554466	40575338	NM_012232	0.001958	-	PTRF
chr6	129204285	129837710	NM_001079823	0.001969	+	LAMA2
chr19	14202506	14228559	NM_002730	0.001972	-	PRKACA
chr20	54944444	54967351	NM_003600	0.001983	-	AURKA
chr15	75966662	76005189	NM_001897	0.001987	-	CSPG4
chr18	49866541	51062273	NM_005215	0.001989	+	DCC
chr9	126141932	126692417	NM_020946	0.002057	-	DENND1A
chr10	75670861	75677258	NM_002658	0.002069	+	PLAU
chr15	52599479	52821247	NM_000259	0.0021	-	MYO5A
chr2	214149102	215275225	NM_024532	0.0021	+	SPAG16
chr1	242251688	242612784	NM_001195811	0.002125	-	PLD5
chr5	179727699	179780315	NM_005110	0.002162	-	GFPT2
chr15	43809805	43823818	NM_002373	0.002194	+	MAP1A
chr18	56148481	56296189	NM_052947	0.002226	-	ALPK2
chr11	71164216	71212581	NM_018161	0.002254	+	NADSYN1
chr2	233924676	234116549	NM_005541	0.002314	+	INPP5D
chr9	78505559	78810805	NM_006200	0.002316	+	PCSK5
chr21	46494492	46646478	NM_015834	0.002332	+	ADARB1
chr2	202564985	202645895	NM_020919	0.002407	-	ALS2
chr1	28562601	28564616	NM_178190	0.002428	+	ATPIF1
chr17	34948225	34957233	NM_024308	0.002453	+	DHRS11
chr3	105085556	105295757	NM_001627	0.002461	+	ALCAM
chrX	53262057	53350522	NM_001111125	0.002481	-	IQSEC2
chr5	131528303	131563556	NM_001142598	0.002493	-	P4HA2
chr6	76017799	76203545	NM_015687	0.002493	-	FILIP1
chr12	69244955	69326979	NM_001005502	0.002533	-	CPM
chr17	78440632	78450404	NM_002522	0.002571	-	NPTX1
chr3	120113060	120169918	NM_007085	0.002609	-	FSTL1
chr2	100889752	100939195	NM_198461	0.002667	-	LONRF2
chr18	32073253	32448778	NM_001198945	0.002686	+	DTNA
chr12	112204690	112247789	NM_001204889	0.002708	+	ALDH2
chr2	111395274	111435684	NM_001278617	0.002738	-	BUB1
chr2	242295663	242434257	NM_014808	0.002745	+	FARP2
chr16	29674270	29681823	NM_001030288	0.002778	+	SPN
chrX	2746862	2800861	NM_001079855	0.002811	+	GYG2
chr9	131217433	131257119	NM_153436	0.002842	+	ODF2
chrX	149861868	149933575	NM_003828	0.002878	+	MTMR1
chr9	135937364	135947250	NM_001807	0.002925	+	CEL
chr14	52471519	52535946	NM_007361	0.002948	-	NID2
chr1	27331510	27339333	NM_052943	0.002966	-	FAM46B
chr4	151185810	151936419	NM_001199282	0.003044	-	LRBA
chr6	56322784	56507694	NM_015548	0.003044	-	DST
chr12	54104902	54121307	NM_001143682	0.003061	-	CALCOCO1
chr12	50523088	50561316	NM_147190	0.003092	-	CERS5
chr11	74862031	74917445	NM_007256	0.003151	+	SLCO2B1
chr5	159848813	159855751	NM_004219	0.003244	+	PTTG1
chr8	22993100	23021543	NM_003840	0.003253	-	TNFRSF10D
chr6	126660934	126670021	NM_001012507	0.003274	+	CENPW
chr20	16252748	16554079	NM_024704	0.003289	-	KIF16B
chr4	89011415	89152474	NM_001257386	0.003337	-	ABCG2
chr7	47314751	47621742	NM_022748	0.003363	-	TNS3
chr11	9041046	9113150	NM_001170690	0.003371	-	SCUBE2
chr19	4639526	4655580	NM_152362	0.003377	+	TNFAIP8L1
chr2	201170603	201346986	NM_015535	0.003395	+	SPATS2L
chr7	116139654	116148595	NM_001206747	0.003481	+	CAV2
chr12	109915427	109974510	NM_183415	0.003491	+	UBE3B
chr11	82970134	82997450	NM_001286116	0.003578	-	CCDC90B
chr3	14186647	14220172	NM_004628	0.003617	-	XPC
chr19	18704034	18717660	NM_004750	0.003647	-	CRLF1
chr12	70910631	71031220	NM_001109754	0.003669	-	PTPRB
chr15	40674921	40686489	NM_001142761	0.003692	+	KNSTRN
chr1	163291722	163325553	NM_031423	0.003812	+	NUF2
chr9	114803060	114937577	NM_022486	0.003836	-	SUSD1
chr12	88886569	88974250	NM_000899	0.003842	-	KITLG
chr2	54952148	55199156	NM_001039753	0.003856	+	EML6
chr1	211836113	211848972	NM_002497	0.00389	-	NEK2
chr7	124385654	124406079	NM_005302	0.003892	-	GPR37
chr1	92145899	92371559	NM_001195684	0.003917	-	TGFBR3
chr2	27714749	27718126	NM_022823	0.003946	-	FNDC4
chr3	57994126	58157982	NM_001164317	0.003977	+	FLNB
chr5	125877532	125931082	NM_001201377	0.004036	-	ALDH7A1
chr1	93646272	93744287	NM_206886	0.004089	+	CCDC18
chr20	30326903	30389603	NM_012112	0.004095	+	TPX2
chr20	36756863	36793700	NM_004613	0.004109	-	TGM2
chr1	117602948	117645491	NM_003594	0.004154	+	TTF2
chr15	44162958	44487492	NM_032892	0.004173	-	FRMD5
chr7	116164838	116201239	NM_001753	0.004272	+	CAV1
chr7	140218219	140302342	NM_015689	0.00433	-	DENND2A
chr5	132086508	132113067	NM_001098811	0.004384	-	SEPT8
chr7	43622691	43666978	NM_004760	0.004387	+	STK17A
chrX	10124984	10205699	NM_001830	0.004466	+	CLCN4
chr6	133562494	133853258	NM_004100	0.004485	+	EYA4
chr15	59428167	59665071	NM_004998	0.004494	-	MYO1E
chr12	10851675	10875953	NM_001145426	0.004518	-	YBX3
chr1	237205701	237997288	NM_001035	0.004525	+	RYR2
chr4	3076236	3245687	NM_002111	0.004546	+	HTT
chr7	75162618	75368290	NM_005338	0.004573	-	HIP1
chr3	182511290	182639421	NM_014616	0.004604	+	ATP11B
chrX	107683073	107940775	NM_033380	0.004792	+	COL4A5
chr1	67465014	67520080	NM_015139	0.004995	-	SLC35D1
chr10	99400442	99436189	NM_018425	0.005088	+	PI4K2A
chr7	65670258	65825438	NM_003596	0.005123	+	TPST1
chr2	232826292	233208678	NM_001257281	0.005128	+	DIS3L2
chr9	139258407	139268133	NM_052814	0.005159	-	CARD9
chr15	91509267	91537881	NM_003981	0.005233	-	PRC1
chr12	112563348	112591408	NM_006700	0.005241	+	TRAFD1
chr15	78632665	78640572	NM_004378	0.005292	+	CRABP1
chr7	151722758	151819432	NM_022087	0.005472	+	GALNT11
chr15	40987326	41024356	NM_001164270	0.005718	+	RAD51
chr11	33724555	33744498	NM_001127227	0.00594	-	CD59
chr10	99437180	99447015	NM_021732	0.00602	-	AVPI1
chr21	37536838	37666572	NM_005128	0.006318	+	DOPEY2
